# Supplementary material for: Phylogenomics uncovers early hybridization and adaptive loci shaping the radiation of Lake Tanganyika cichlid fishes
Source: Nat Commun. 2018 Aug 8;9:3159. doi: 10.1038/s41467-018-05479-9 (PMC6082878; doi:10.1038/s41467-018-05479-9)
Supplement: Supplementary file 4 — Supplementary Data 1 [file 41467_2018_5479_MOESM4_ESM.xlsx]

## Sheet: C01
node	description	rate	branch_length	reltime	reltime_stderr	divtime	divtime_95%_CI_MIN	divtime_95%_CI_MAX
150	split Etroplinae + Pythochrominae					126.103	126.103	126.103
151	split Madagascar/India + Africa/South America (C1_1)	1	0	0.0758289	0.00674684	126.103	121	131.207
152	split Africa + South America (C1_2)	1.31215	0.0229069	0.0583714	0.00230098	97.0715	86	101
153	first split within African cichlids (C2_2.1)	1.25192	0.00815877	0.0518544	0.00323469	86.2338	72.6273	100.694
154	African cichlids without Heterochromis (C2_5)	1.88347	0.0616974	0.0190971	0.0052311	31.7584	14.1126	50.7843
154	African cichlids without Heterochromis (C3_2.2)	1.88347	0.0616974	0.0190971	0.0052311	31.7584	14.1126	50.7843
155		2.35124	0.00399395	0.0173984	0.00535107	28.9336	11.0268	48.252
156		2.23947	0.00198319	0.0165129	0.00570421	27.4609	8.50925	47.9174
157	Haplotilapiines (without Etiini) (C2_3)	2.04888	0.0160549	0.00867693	0.00357388	14.4297	2.6682	27.1341
158		2.22538	0.00651383	0.00574986	0.00286904	9.562	0.201918	19.679
159		2.36254	0.00230096	0.00477592	0.00257918	7.94235	0	17.0108
160		2.63248	0.00173021	0.00411867	0.00250743	6.84933	0	15.6302
161	Lake Tanganyika species flock	2.40157	0.00142619	0.00352481	0.0023447	5.86175	0	14.0507
162		3.45033	0.00159291	0.00306314	0.00208967	5.09399	0	12.387
163	split H-Lineage + Lamprologini	4.6999	0.00211455	0.00261322	0.00182258	4.34579	0	10.7027
164	Lamprologini	6.04523	0.00722274	0.00141844	0.00101592	2.35886	0	5.8997
165		6.05177	0.00184422	0.0011137	0.000809706	1.85208	0	4.67306
166		5.90858	0.000559259	0.00101905	0.000750576	1.69468	0	4.30875
167		6.22588	0.000656373	0.000913622	0.000688736	1.51935	0	3.91661
168		6.53831	0.00124445	0.00072329	0.000559779	1.20283	0	3.14994
169		6.7012	0.000918981	0.000586154	0.000471902	0.974772	0	2.61462
170		6.81887	0.00154867	0.000359038	0.000312708	0.59708	0	1.68176
171		7.2436	0.00064914	0.000269423	0.000257649	0.448049	0	1.33997
172		6.58556	0.00195482	0.000289319	0.000261814	0.481136	0	1.38852
173		6.37938	0.000548925	0.000637244	0.000529785	1.05973	0	2.89933
174		6.67852	0.000447103	0.000570297	0.000505879	0.948403	0	2.70241
175		6.76918	0.00127501	0.000381942	0.000371772	0.635169	0	1.9217
176		5.92838	0.00170157	0.000626602	0.000514638	1.04204	0	2.82954
177		6.86817	0.00113608	0.000461189	0.000420274	0.766956	0	2.22331
178		5.60745	0.000473592	0.000934591	0.000710822	1.55422	0	4.02779
179		5.6082	0.00175213	0.000622168	0.00051261	1.03466	0	2.81499
180		6.53102	0.000895622	0.000485035	0.000429083	0.806612	0	2.29444
181		7.42153	0.000737062	0.000385721	0.000372913	0.641453	0	1.9321
182		5.6067	0.000829222	0.000786693	0.000647224	1.30827	0	3.5562
183		7.13877	0.00228544	0.000466549	0.00042799	0.775869	0	2.25875
184		6.19843	0.00107027	0.000941033	0.000718645	1.56494	0	4.06547
185		5.76623	0.00293781	0.000431547	0.000374962	0.717662	0	2.01835
186		6.66303	0.00141376	0.000728853	0.000624876	1.21208	0	3.38033
187		6.03869	0.00134104	0.00119637	0.000923851	1.98955	0	5.2032
188		7.62353	0.00296399	0.00080757	0.000640708	1.34299	0	3.57023
189		7.35489	0.00048929	0.000741045	0.000613246	1.23236	0	3.36198
190		8.13943	0.000751067	0.000648769	0.000590852	1.0789	0	3.12637
191		6.64596	0.000703283	0.000635223	0.000579051	1.05638	0	3.06291
192		7.90199	0.000512004	0.000742776	0.000624956	1.23524	0	3.40469
193		7.69724	0.000534676	0.000673313	0.000581244	1.11972	0	3.13626
194		7.7945	0.00152846	0.000477217	0.000440282	0.793612	0	2.31889
195		6.76287	0.00134779	0.000277924	0.00028034	0.462187	0	1.43163
196		7.6012	0.000769583	0.000572068	0.000526326	0.951348	0	2.77482
197		8.81486	0.0028382	0.000250088	0.000244497	0.415896	0	1.26191
198		12.0621	0.000570894	0.000202759	0.000208582	0.337187	0	1.05822
199		13.3264	0.000626814	0.000155723	0.000171545	0.258967	0	0.851221
200	H-Lineage	3.65396	0.000798209	0.00239477	0.00170567	3.98251	0	9.92827
201		4.35189	0.000661574	0.00224275	0.00168899	3.7297	0	9.60864
202		4.05294	0.00742249	0.000411371	0.000326201	0.684109	0	1.81807
203		3.56181	0.000217786	0.000350227	0.000308741	0.582426	0	1.65306
204		4.61179	0.000269167	0.000353006	0.000299877	0.587049	0	1.62781
205		5.49757	0.000445078	0.000272047	0.00024755	0.452414	0	1.31026
206		7.41678	0.00100815	0.000136119	0.000136076	0.226366	0	0.697014
207		4.67289	0.00123925	0.00197755	0.0015882	3.28867	0	8.80796
208		5.50824	0.00202454	0.00161001	0.00133407	2.67744	0	7.31013
209		4.53113	0.00094423	0.00140162	0.00117998	2.33089	0	6.42698
210		5.96334	0.00146644	0.00115571	0.00101775	1.92194	0	5.4513
211		6.63037	0.00648739	0.000177274	0.000173629	0.294806	0	0.89558
212		5.36341	0.0011341	0.000944259	0.000866601	1.5703	0	4.57283
213		5.1174	0.00399589	0.000163414	0.00016549	0.271757	0	0.843996
214		5.62125	0.00120777	0.000729401	0.000699634	1.21299	0	3.63481
215		5.38135	0.00254331	0.000256786	0.000252457	0.427034	0	1.3005
216		6.03585	0.000201816	0.000223349	0.000229924	0.371429	0	1.16622
217		5.32166	0.000297149	0.000167512	0.0001813	0.278571	0	0.904704
218		6.69871	0.000101912	0.000152298	0.000174727	0.253271	0	0.856087
219		4.79782	0.000201368	0.000214815	0.000221888	0.357236	0	1.1242
220		5.2777	0.000352277	0.000148067	0.000164089	0.246234	0	0.81269
221		5.87185	0.00322359	0.000180411	0.000183593	0.300022	0	0.9348
222		8.1259	0.000540167	0.000113936	0.00012201	0.189475	0	0.610925
223		12.5076	0.00034065	8.67005e-05	9.89746e-05	0.144183	0	0.485679
224	Tropheini	3.4429	0.00137501	0.00100224	0.000859929	1.66673	0	4.65053
225		3.35751	0.000486372	0.000857383	0.00078011	1.42583	0	4.12918
226		3.2296	0.000926491	0.000570508	0.000552053	0.948753	0	2.85937
227		4.51371	0.000565487	0.000445226	0.000464678	0.740409	0	2.34628
228		3.53046	0.000420937	0.000883013	0.000773528	1.46845	0	4.15121
229		4.67494	0.000355215	0.00080703	0.000716533	1.34209	0	3.82644
230		4.99784	0.000513109	0.000704364	0.000645588	1.17136	0	3.4082
231		4.03684	0.00025095	0.000642199	0.000636357	1.06798	0	3.26933
232		6.18761	0.000440835	0.000633119	0.000613703	1.05288	0	3.17679
233		6.44018	0.000543508	0.000548726	0.000571688	0.91253	0	2.88827
234		4.37291	0.000200106	0.00076127	0.000694458	1.26599	0	3.6724
235		4.06734	0.000303739	0.000686592	0.000662723	1.1418	0	3.43556
236		4.2031	0.00155647	0.000316278	0.00033232	0.52597	0	1.67428
237		4.70144	0.000975152	0.000553854	0.000550574	0.921059	0	2.82554
238		2.66615	0.000440119	0.000717937	0.000687394	1.19393	0	3.57346
239		6.69606	0.00715337	0.000541711	0.000503338	0.900865	0	2.64434
240		3.06797	0.000366402	0.00227535	0.0016698	3.7839	0	9.59996
241		4.13894	0.000457889	0.00216472	0.00161261	3.59992	0	9.21459
242		4.04419	0.00183572	0.0017108	0.00131929	2.84506	0	7.43442
243		3.02003	0.000486427	0.00154974	0.00127511	2.57721	0	7.0059
244		2.96148	0.00290736	0.000568011	0.000501137	0.944601	0	2.68238
245		3.47965	0.000360167	0.000464504	0.000422847	0.772469	0	2.23777
246		3.53401	0.000553615	0.000307851	0.000306372	0.511955	0	1.5717
247		3.42611	0.000521963	0.000312156	0.000310565	0.519114	0	1.59337
248		3.07975	0.0041165	0.0002131	0.000197904	0.354384	0	1.0399
249		5.41566	0.00393552	0.000984111	0.000823684	1.63657	0	4.49624
250		5.66577	0.00236938	0.000565919	0.000509942	0.941122	0	2.70862
251		4.3575	0.000596768	0.000428967	0.000421748	0.713371	0	2.17255
252		4.23591	0.000922602	0.00194691	0.00149853	3.23771	0	8.45085
253		2.98503	0.00234358	0.0011618	0.000968756	1.93208	0	5.29569
254		2.83867	0.000388393	0.00102498	0.00091047	1.70454	0	4.86128
255		3.6029	0.000180797	0.000974801	0.000916594	1.62109	0	4.79522
256		3.35881	0.000457291	0.000838654	0.000850778	1.39468	0	4.33644
257	Ectodini	6.01098	0.00498109	0.00111825	0.000924126	1.85964	0	5.06897
258		8.28464	0.00116747	0.000977327	0.000827402	1.62529	0	4.49711
259		7.21258	0.00244124	0.000638857	0.000577349	1.06242	0	3.06343
260		9.35375	0.000877541	0.00054504	0.000519133	0.9064	0	2.70366
261		9.59619	0.000792748	0.000462429	0.000460794	0.769019	0	2.36287
262		9.66788	0.000611994	0.000399128	0.000408797	0.663748	0	2.077
263		9.47315	0.000573141	0.000338626	0.00037053	0.563134	0	1.84254
264		9.86662	0.000614053	0.000336892	0.00036869	0.560251	0	1.83329
265		9.51605	0.00161991	0.000807098	0.000721021	1.3422	0	3.84178
266		9.50005	0.00595229	0.000180544	0.000178702	0.300245	0	0.918442
267		9.53207	0.00510924	0.000271092	0.000257135	0.450825	0	1.34112
268		12.1419	0.000484537	0.000231186	0.000225099	0.384461	0	1.16342
269		11.8642	0.000343288	0.000202251	0.00020697	0.336343	0	1.05187
270		14.0887	0.000657702	0.000155568	0.000170583	0.258709	0	0.847693
271		12.4261	0.000470879	0.000193291	0.000202546	0.321443	0	1.02136
272		2.27411	0.00306115	0.000929261	0.000766681	1.54536	0	4.20801
273		2.41106	0.00176271	0.000198165	0.000184163	0.329548	0	0.967453
274	Boulengerochromi / Bathybatini	2.53299	0.000438385	0.00289007	0.00212477	4.80618	0	12.2066
275		1.58594	0.00430375	0.00017638	0.000151003	0.293319	0	0.8173
276		4.04557	0.00531114	0.00157724	0.00124838	2.62295	0	6.96282
277		4.74835	0.00421069	0.000690473	0.00059236	1.14825	0	3.20365
278		5.44454	0.00114474	0.000480218	0.000443027	0.798601	0	2.3334
279		4.28005	0.00126002	0.000185823	0.000188391	0.309023	0	0.960436
280		3.44681	0.00438712	0.000304438	0.000273932	0.50628	0	1.45578
281		2.12028	0.0010675	0.00427245	0.00276196	7.10508	0	16.7595
282	Oreochromini (C2_4)	1.88637	0.00957315	0.00360203	0.0019231	5.99017	0	12.7546
283		2.30277	0.00416966	0.00179131	0.00120113	2.97895	0	7.17301
284		2.4478	0.00375937	0.0149771	0.00665035	24.9068	3.09944	47.9174
285	Hemichromini	3.41599	0.0484466	0.000794758	0.000509945	1.32168	0	3.10459
286		2.46858	0.0213148	0.00876399	0.00422314	14.5745	0.776526	29.4866
287	Tylochromini	1.50876	0.024552	0.00282414	0.00136456	4.69654	0.238713	9.51436
288		1.54049	0.00280758	0.00100162	0.000640413	1.66569	0	3.90498
289	split Cichlasomatini + Heroini (C2_1)	1.37528	0.0449986	0.0256518	0.00707306	42.6589	18.811	68.3727
290		1.15571	0.0228071	0.00591752	0.0029207	9.84082	0.307879	20.1443
291		1.09053	0.00567398	0.000714562	0.000436293	1.18832	0	2.71604
292		1.73506	0.000169962	0.000616604	0.00042397	1.02541	0	2.50475
293		1.86864	0.000220936	0.000498371	0.000393729	0.828791	0	2.19762
294		0.762106	0.0120437	0.0600258	0.00704052	99.8228	73.7633	127.74
295		0.78607	0.042873	0.00548486	0.00270521	9.12132	0.291458	18.6649
296	split Madagascar + India (C1_3)	1	0.074246	0	0	0	0	0
297		1	0.0482703	0	0	0	0	0

## Sheet: C02
node	description	rate	branch_length	reltime	reltime_stderr	divtime	divtime_95%_CI_MIN	divtime_95%_CI_MAX
150	split Etroplinae + Pythochrominae					139.563	139.563	139.563
151	split Madagascar/India + Africa/South America (C1_1)	1	0	0.0758289	0.0183083	139.563	69.2341	147.697
152	split Africa + South America (C1_2)	1.31215	0.0229069	0.0583714	0.0155398	107.433	48.3809	147.697
153	first split within African cichlids (C2_2.1)	1.25192	0.00815877	0.0518544	0.00766482	95.4383	63.8379	101
154	African cichlids without Heterochromis (C2_5)	1.88347	0.0616974	0.0190971	0.00644511	35.1483	33.1	61.8014
154	African cichlids without Heterochromis (C3_2.2)	1.88347	0.0616974	0.0190971	0.00644511	35.1483	33.1	61.8014
155		2.35124	0.00399395	0.0173984	0.00578648	32.0219	10.4982	55.9785
156		2.23947	0.00198319	0.0165129	0.00552276	30.392	9.85918	53.2468
157	Haplotilapiines (without Etiini) (C2_3)	2.04888	0.0160549	0.00867693	0.00335372	15.9699	9.3	29.7038
158		2.22538	0.00651383	0.00574986	0.00259849	10.5826	1.13845	21.1193
159		2.36254	0.00230096	0.00477592	0.00231158	8.7901	0.425028	18.1271
160		2.63248	0.00173021	0.00411867	0.00222509	7.58042	0	16.5167
161	Lake Tanganyika species flock	2.40157	0.00142619	0.00352481	0.00207683	6.48742	0	14.794
162		3.45033	0.00159291	0.00306314	0.00185236	5.63772	0	13.0379
163	split H-Lineage + Lamprologini	4.6999	0.00211455	0.00261322	0.00161815	4.80965	0	11.2674
164	Lamprologini	6.04523	0.00722274	0.00141844	0.000909184	2.61065	0	6.23369
165		6.05177	0.00184422	0.0011137	0.000726654	2.04977	0	4.9433
166		5.90858	0.000559259	0.00101905	0.000674963	1.87556	0	4.56161
167		6.22588	0.000656373	0.000913622	0.000621636	1.68153	0	4.15268
168		6.53831	0.00124445	0.00072329	0.000507544	1.33122	0	3.3464
169		6.7012	0.000918981	0.000586154	0.00043066	1.07882	0	2.78578
170		6.81887	0.00154867	0.000359038	0.000289061	0.660812	0	1.80284
171		7.2436	0.00064914	0.000269423	0.000241199	0.495874	0	1.44558
172		6.58556	0.00195482	0.000289319	0.000243487	0.532492	0	1.49306
173		6.37938	0.000548925	0.000637244	0.000485589	1.17285	0	3.09499
174		6.67852	0.000447103	0.000570297	0.000467732	1.04963	0	2.89642
175		6.76918	0.00127501	0.000381942	0.000347883	0.702966	0	2.07201
176		5.92838	0.00170157	0.000626602	0.000471157	1.15326	0	3.01916
177		6.86817	0.00113608	0.000461189	0.000390453	0.84882	0	2.38888
178		5.60745	0.000473592	0.000934591	0.000642361	1.72012	0	4.27264
179		5.6082	0.00175213	0.000622168	0.000469439	1.1451	0	3.00397
180		6.53102	0.000895622	0.000485035	0.000396989	0.892709	0	2.46028
181		7.42153	0.000737062	0.000385721	0.0003489	0.709921	0	2.08326
182		5.6067	0.000829222	0.000786693	0.000591705	1.44791	0	3.79119
183		7.13877	0.00228544	0.000466549	0.000397571	0.858685	0	2.4265
184		6.19843	0.00107027	0.000941033	0.000649942	1.73198	0	4.31413
185		5.76623	0.00293781	0.000431547	0.000346752	0.794265	0	2.16432
186		6.66303	0.00141376	0.000728853	0.000574716	1.34146	0	3.61367
187		6.03869	0.00134104	0.00119637	0.000835463	2.20192	0	5.5197
188		7.62353	0.00296399	0.00080757	0.000582255	1.48634	0	3.79578
189		7.35489	0.00048929	0.000741045	0.000560666	1.3639	0	3.58378
190		8.13943	0.000751067	0.000648769	0.000546938	1.19406	0	3.35164
191		6.64596	0.000703283	0.000635223	0.00053614	1.16913	0	3.28403
192		7.90199	0.000512004	0.000742776	0.000572627	1.36708	0	3.63282
193		7.69724	0.000534676	0.000673313	0.000534404	1.23923	0	3.3516
194		7.7945	0.00152846	0.000477217	0.000408554	0.878321	0	2.48921
195		6.76287	0.00134779	0.000277924	0.000263178	0.511521	0	1.54604
196		7.6012	0.000769583	0.000572068	0.000487898	1.05289	0	2.97686
197		8.81486	0.0028382	0.000250088	0.000228669	0.460288	0	1.36008
198		12.0621	0.000570894	0.000202759	0.000196288	0.373178	0	1.14428
199		13.3264	0.000626814	0.000155723	0.000162647	0.286609	0	0.924232
200	H-Lineage	3.65396	0.000798209	0.00239477	0.00151646	4.40759	0	10.4537
201		4.35189	0.000661574	0.00224275	0.00150722	4.1278	0	10.1223
202		4.05294	0.00742249	0.000411371	0.000296805	0.75713	0	1.93434
203		3.56181	0.000217786	0.000350227	0.000285697	0.644594	0	1.77284
204		4.61179	0.000269167	0.000353006	0.000275989	0.649709	0	1.74119
205		5.49757	0.000445078	0.000272047	0.000230167	0.500704	0	1.40857
206		7.41678	0.00100815	0.000136119	0.000128131	0.250528	0	0.75428
207		4.67289	0.00123925	0.00197755	0.00142495	3.6397	0	9.29171
208		5.50824	0.00202454	0.00161001	0.00120131	2.96322	0	7.72204
209		4.53113	0.00094423	0.00140162	0.00106463	2.57969	0	6.79438
210		5.96334	0.00146644	0.00115571	0.000923695	2.12709	0	5.77735
211		6.63037	0.00648739	0.000177274	0.000161068	0.326273	0	0.960181
212		5.36341	0.0011341	0.000944259	0.000790912	1.73791	0	4.85858
213		5.1174	0.00399589	0.000163414	0.000153893	0.300765	0	0.905797
214		5.62125	0.00120777	0.000729401	0.000642478	1.34247	0	3.87343
215		5.38135	0.00254331	0.000256786	0.00023303	0.472615	0	1.38977
216		6.03585	0.000201816	0.000223349	0.000213683	0.411075	0	1.25079
217		5.32166	0.000297149	0.000167512	0.000169661	0.308306	0	0.973972
218		6.69871	0.000101912	0.000152298	0.000164675	0.280305	0	0.925306
219		4.79782	0.000201368	0.000214815	0.000206322	0.395367	0	1.20606
220		5.2777	0.000352277	0.000148067	0.000154035	0.272517	0	0.876444
221		5.87185	0.00322359	0.000180411	0.00017045	0.332046	0	1.00211
222		8.1259	0.000540167	0.000113936	0.000114112	0.209699	0	0.657556
223		12.5076	0.00034065	8.67005e-05	9.33257e-05	0.159573	0	0.525153
224	Tropheini	3.4429	0.00137501	0.00100224	0.000778454	1.84463	0	4.92396
225		3.35751	0.000486372	0.000857383	0.000712086	1.57802	0	4.38844
226		3.2296	0.000926491	0.000570508	0.000508613	1.05002	0	3.0529
227		4.51371	0.000565487	0.000445226	0.000432432	0.81944	0	2.51805
228		3.53046	0.000420937	0.000883013	0.000702379	1.62519	0	4.40131
229		4.67494	0.000355215	0.00080703	0.000651903	1.48534	0	4.06061
230		4.99784	0.000513109	0.000704364	0.000590105	1.29639	0	3.62472
231		4.03684	0.00025095	0.000642199	0.000587703	1.18197	0	3.49447
232		6.18761	0.000440835	0.000633119	0.000565269	1.16526	0	3.39114
233		6.44018	0.000543508	0.000548726	0.000531337	1.00993	0	3.09722
234		4.37291	0.000200106	0.00076127	0.000634228	1.40112	0	3.90401
235		4.06734	0.000303739	0.000686592	0.000609855	1.26368	0	3.66551
236		4.2031	0.00155647	0.000316278	0.000309722	0.582111	0	1.79843
237		4.70144	0.000975152	0.000553854	0.00050904	1.01937	0	3.02209
238		2.66615	0.000440119	0.000717937	0.000632045	1.32137	0	3.81127
239		6.69606	0.00715337	0.000541711	0.000463316	0.997022	0	2.82388
240		3.06797	0.000366402	0.00227535	0.00148747	4.18778	0	10.1104
241		4.13894	0.000457889	0.00216472	0.00143809	3.98417	0	9.70642
242		4.04419	0.00183572	0.0017108	0.00118171	3.14874	0	7.84353
243		3.02003	0.000486427	0.00154974	0.00115013	2.8523	0	7.40927
244		2.96148	0.00290736	0.000568011	0.00045873	1.04543	0	2.8576
245		3.47965	0.000360167	0.000464504	0.000388928	0.854922	0	2.38952
246		3.53401	0.000553615	0.000307851	0.000285465	0.566601	0	1.68941
247		3.42611	0.000521963	0.000312156	0.000289349	0.574524	0	1.71263
248		3.07975	0.0041165	0.0002131	0.000183394	0.392211	0	1.11519
249		5.41566	0.00393552	0.000984111	0.000748212	1.81126	0	4.77319
250		5.66577	0.00236938	0.000565919	0.000468872	1.04158	0	2.89225
251		4.3575	0.000596768	0.000428967	0.000392427	0.789515	0	2.33366
252		4.23591	0.000922602	0.00194691	0.00134036	3.5833	0	8.90911
253		2.98503	0.00234358	0.0011618	0.000877854	2.1383	0	5.61422
254		2.83867	0.000388393	0.00102498	0.000831585	1.88648	0	5.17109
255		3.6029	0.000180797	0.000974801	0.000842469	1.79412	0	5.1149
256		3.35881	0.000457291	0.000838654	0.000788413	1.54355	0	4.64335
257	Ectodini	6.01098	0.00498109	0.00111825	0.00083683	2.05814	0	5.37277
258		8.28464	0.00116747	0.000977327	0.000751755	1.79877	0	4.77351
259		7.21258	0.00244124	0.000638857	0.000529972	1.17582	0	3.26757
260		9.35375	0.000877541	0.00054504	0.000479947	1.00315	0	2.89386
261		9.59619	0.000792748	0.000462429	0.000428477	0.851103	0	2.53646
262		9.66788	0.000611994	0.000399128	0.000381408	0.734596	0	2.23347
263		9.47315	0.000573141	0.000338626	0.000348326	0.623243	0	1.98934
264		9.86662	0.000614053	0.000336892	0.000346605	0.620052	0	1.97939
265		9.51605	0.00161991	0.000807098	0.000660034	1.48547	0	4.09178
266		9.50005	0.00595229	0.000180544	0.000166575	0.332293	0	0.987577
267		9.53207	0.00510924	0.000271092	0.000238006	0.498946	0	1.43664
268		12.1419	0.000484537	0.000231186	0.000209147	0.425498	0	1.24874
269		11.8642	0.000343288	0.000202251	0.000193598	0.372244	0	1.13302
270		14.0887	0.000657702	0.000155568	0.000160911	0.286323	0	0.917303
271		12.4261	0.000470879	0.000193291	0.000190029	0.355753	0	1.10194
272		2.27411	0.00306115	0.000929261	0.000698885	1.71031	0	4.47805
273		2.41106	0.00176271	0.000198165	0.000171591	0.364724	0	1.04104
274	Boulengerochromi / Bathybatini	2.53299	0.000438385	0.00289007	0.00188609	5.31919	0	12.8295
275		1.58594	0.00430375	0.00017638	0.00014009	0.324628	0	0.878353
276		4.04557	0.00531114	0.00157724	0.00112257	2.90292	0	7.35762
277		4.74835	0.00421069	0.000690473	0.000541134	1.27082	0	3.41071
278		5.44454	0.00114474	0.000480218	0.00040919	0.883843	0	2.49748
279		4.28005	0.00126002	0.000185823	0.00017646	0.342008	0	1.0356
280		3.44681	0.00438712	0.000304438	0.0002533	0.56032	0	1.55997
281		2.12028	0.0010675	0.00427245	0.00243283	7.86347	0	17.6093
282	Oreochromini (C2_4)	1.88637	0.00957315	0.00360203	0.00181005	6.62956	5.98	13.926
283		2.30277	0.00416966	0.00179131	0.00113729	3.29692	0	7.83078
284		2.4478	0.00375937	0.0149771	0.00518926	27.5653	8.33019	48.9823
285	Hemichromini	3.41599	0.0484466	0.000794758	0.00048089	1.46276	0	3.38385
286		2.46858	0.0213148	0.00876399	0.0037828	16.1302	2.33939	31.5114
287	Tylochromini	1.50876	0.024552	0.00282414	0.00141456	5.19784	0.0894298	10.901
288		1.54049	0.00280758	0.00100162	0.000650371	1.84348	0	4.43378
289	split Cichlasomatini + Heroini (C2_1)	1.37528	0.0449986	0.0256518	0.00845487	47.2122	40	82.2409
290		1.15571	0.0228071	0.00591752	0.00285757	10.8912	0.548882	22.435
291		1.09053	0.00567398	0.000714562	0.00043704	1.31515	0	3.06024
292		1.73506	0.000169962	0.000616604	0.000423401	1.13486	0	2.81738
293		1.86864	0.000220936	0.000498371	0.000392361	0.917255	0	2.46859
294		0.762106	0.0120437	0.0600258	0.0255536	110.478	17.2297	147.697
295		0.78607	0.042873	0.00548486	0.00330806	10.0949	0	23.3121
296	split Madagascar + India (C1_3)	1	0.074246	0	0	0	0	0
297		1	0.0482703	0	0	0	0	0

## Sheet: C03
node	description	rate	branch_length	reltime	reltime_stderr	divtime	divtime_95%_CI_MIN	divtime_95%_CI_MAX
150	split Etroplinae + Pythochrominae					240.013	240.013	240.013
151	split Madagascar/India + Africa/South America (C1_1)	1	0	0.0758289	0.0188469	240.013	93.0627	298.565
152	split Africa + South America (C1_2)	1.31215	0.0229069	0.0583714	0.0176266	184.757	57.0101	298.565
153	first split within African cichlids (C2_2.1)	1.25192	0.00815877	0.0518544	0.0228327	164.129	45.7	298.565
154	African cichlids without Heterochromis (C2_5)	1.88347	0.0616974	0.0190971	0.00273221	60.4459	45.7	79.6
154	African cichlids without Heterochromis (C3_2.2)	1.88347	0.0616974	0.0190971	0.00273221	60.4459	45.7	79.6
155		2.35124	0.00399395	0.0173984	0.00250807	55.0694	29.8713	79.6
156		2.23947	0.00198319	0.0165129	0.00244907	52.2664	28.0289	79.6
157	Haplotilapiines (without Etiini) (C2_3)	2.04888	0.0160549	0.00867693	0.00424741	27.4641	9.3	62
158		2.22538	0.00651383	0.00574986	0.00287112	18.1994	0.293059	44.7962
159		2.36254	0.00230096	0.00477592	0.00244747	15.1167	0	37.6921
160		2.63248	0.00173021	0.00411867	0.00222002	13.0364	0	33.349
161	Lake Tanganyika species flock	2.40157	0.00142619	0.00352481	0.0019994	11.1567	0	29.3081
162		3.45033	0.00159291	0.00306314	0.00176951	9.69542	0	25.7163
163	split H-Lineage + Lamprologini	4.6999	0.00211455	0.00261322	0.00153786	8.27136	0	22.1572
164	Lamprologini	6.04523	0.00722274	0.00141844	0.000868332	4.48964	0	12.286
165		6.05177	0.00184422	0.0011137	0.000694028	3.52508	0	9.74098
166		5.90858	0.000559259	0.00101905	0.000644318	3.22548	0	8.98468
167		6.22588	0.000656373	0.000913622	0.000593076	2.89179	0	8.17414
168		6.53831	0.00124445	0.00072329	0.000484502	2.28935	0	6.58685
169		6.7012	0.000918981	0.000586154	0.000411581	1.85529	0	5.48415
170		6.81887	0.00154867	0.000359038	0.000277599	1.13643	0	3.55595
171		7.2436	0.00064914	0.000269423	0.000232766	0.852775	0	2.85712
172		6.58556	0.00195482	0.000289319	0.000234585	0.915749	0	2.94949
173		6.37938	0.000548925	0.000637244	0.00046399	2.017	0	6.08976
174		6.67852	0.000447103	0.000570297	0.000447511	1.8051	0	5.69899
175		6.76918	0.00127501	0.000381942	0.000334343	1.20892	0	4.08403
176		5.92838	0.00170157	0.000626602	0.000450616	1.98331	0	5.94464
177		6.86817	0.00113608	0.000461189	0.000374863	1.45975	0	4.70875
178		5.60745	0.000473592	0.000934591	0.000612579	2.95816	0	8.4072
179		5.6082	0.00175213	0.000622168	0.000448862	1.96928	0	5.91365
180		6.53102	0.000895622	0.000485035	0.000380543	1.53523	0	4.84648
181		7.42153	0.000737062	0.000385721	0.000335638	1.22088	0	4.1089
182		5.6067	0.000829222	0.000786693	0.000564118	2.49003	0	7.4509
183		7.13877	0.00228544	0.000466549	0.000381095	1.47672	0	4.77795
184		6.19843	0.00107027	0.000941033	0.000619954	2.97855	0	8.48949
185		5.76623	0.00293781	0.000431547	0.000333446	1.36593	0	4.27242
186		6.66303	0.00141376	0.000728853	0.000548594	2.30696	0	7.10336
187		6.03869	0.00134104	0.00119637	0.000794134	3.78673	0	10.839
188		7.62353	0.00296399	0.00080757	0.000554278	2.55612	0	7.45717
189		7.35489	0.00048929	0.000741045	0.0005338	2.34555	0	7.03719
190		8.13943	0.000751067	0.000648769	0.000521545	2.05348	0	6.5793
191		6.64596	0.000703283	0.000635223	0.000511382	2.0106	0	6.44753
192		7.90199	0.000512004	0.000742776	0.000545188	2.35103	0	7.1319
193		7.69724	0.000534676	0.000673313	0.000508989	2.13116	0	6.57904
194		7.7945	0.00152846	0.000477217	0.000390391	1.51048	0	4.8917
195		6.76287	0.00134779	0.000277924	0.000252979	0.879684	0	3.04658
196		7.6012	0.000769583	0.000572068	0.000465542	1.8107	0	5.84511
197		8.81486	0.0028382	0.000250088	0.000219413	0.791577	0	2.67794
198		12.0621	0.000570894	0.000202759	0.000188958	0.64177	0	2.25656
199		13.3264	0.000626814	0.000155723	0.000157232	0.492893	0	1.82653
200	H-Lineage	3.65396	0.000798209	0.00239477	0.00143428	7.57992	0	20.4977
201		4.35189	0.000661574	0.00224275	0.0014093	7.09875	0	19.7064
202		4.05294	0.00742249	0.000411371	0.0002835	1.30207	0	3.80754
203		3.56181	0.000217786	0.000350227	0.000274374	1.10853	0	3.49637
204		4.61179	0.000269167	0.000353006	0.000264594	1.11733	0	3.43184
205		5.49757	0.000445078	0.000272047	0.000221544	0.861081	0	2.78085
206		7.41678	0.00100815	0.000136119	0.000124121	0.430844	0	1.49382
207		4.67289	0.00123925	0.00197755	0.00132055	6.25934	0	17.9773
208		5.50824	0.00202454	0.00161001	0.00111165	5.09598	0	14.918
209		4.53113	0.00094423	0.00140162	0.000984855	4.43639	0	13.119
210		5.96334	0.00146644	0.00115571	0.000854958	3.65804	0	11.1483
211		6.63037	0.00648739	0.000177274	0.000152362	0.561105	0	1.8738
212		5.36341	0.0011341	0.000944259	0.000733383	2.98876	0	9.37754
213		5.1174	0.00399589	0.000163414	0.000145409	0.517237	0	1.76557
214		5.62125	0.00120777	0.000729401	0.000597712	2.30869	0	7.48457
215		5.38135	0.00254331	0.000256786	0.000218059	0.812775	0	2.69386
216		6.03585	0.000201816	0.000223349	0.00020107	0.706943	0	2.4311
217		5.32166	0.000297149	0.000167512	0.000160577	0.530206	0	1.89875
218		6.69871	0.000101912	0.000152298	0.000156768	0.482052	0	1.80946
219		4.79782	0.000201368	0.000214815	0.000194236	0.67993	0	2.34476
220		5.2777	0.000352277	0.000148067	0.000146187	0.468659	0	1.71114
221		5.87185	0.00322359	0.000180411	0.00016038	0.571034	0	1.94803
222		8.1259	0.000540167	0.000113936	0.000108062	0.360629	0	1.28254
223		12.5076	0.00034065	8.67005e-05	8.89931e-05	0.274424	0	1.02815
224	Tropheini	3.4429	0.00137501	0.00100224	0.000721436	3.17229	0	9.51365
225		3.35751	0.000486372	0.000857383	0.000661775	2.71378	0	8.48286
226		3.2296	0.000926491	0.000570508	0.000475509	1.80577	0	5.91589
227		4.51371	0.000565487	0.000445226	0.000406987	1.40922	0	4.89381
228		3.53046	0.000420937	0.000883013	0.000651591	2.79491	0	8.50519
229		4.67494	0.000355215	0.00080703	0.00060522	2.55441	0	7.84817
230		4.99784	0.000513109	0.000704364	0.000549062	2.22945	0	7.01055
231		4.03684	0.00025095	0.000642199	0.000549633	2.03268	0	6.77019
232		6.18761	0.000440835	0.000633119	0.000528011	2.00394	0	6.56758
233		6.44018	0.000543508	0.000548726	0.000498912	1.73682	0	6.01073
234		4.37291	0.000200106	0.00076127	0.000589696	2.40957	0	7.54819
235		4.06734	0.000303739	0.000686592	0.000569053	2.1732	0	7.09485
236		4.2031	0.00155647	0.000316278	0.000292074	1.00108	0	3.49929
237		4.70144	0.000975152	0.000553854	0.000476864	1.75306	0	5.86077
238		2.66615	0.000440119	0.000717937	0.000589739	2.27241	0	7.3779
239		6.69606	0.00715337	0.000541711	0.000435921	1.71462	0	5.497
240		3.06797	0.000366402	0.00227535	0.00139782	7.20191	0	19.7461
241		4.13894	0.000457889	0.00216472	0.00134759	6.85174	0	18.9229
242		4.04419	0.00183572	0.0017108	0.00110452	5.41502	0	15.2598
243		3.02003	0.000486427	0.00154974	0.00106951	4.90521	0	14.3554
244		2.96148	0.00290736	0.000568011	0.000431614	1.79786	0	5.56731
245		3.47965	0.000360167	0.000464504	0.000366841	1.47024	0	4.6599
246		3.53401	0.000553615	0.000307851	0.000271415	0.974407	0	3.30668
247		3.42611	0.000521963	0.000312156	0.00027508	0.988032	0	3.35191
248		3.07975	0.0041165	0.0002131	0.000174813	0.674501	0	2.18812
249		5.41566	0.00393552	0.000984111	0.000702232	3.1149	0	9.29406
250		5.66577	0.00236938	0.000565919	0.000442816	1.79124	0	5.64552
251		4.3575	0.000596768	0.000428967	0.000372819	1.35776	0	4.56611
252		4.23591	0.000922602	0.00194691	0.00125024	6.16235	0	17.314
253		2.98503	0.00234358	0.0011618	0.000820844	3.67733	0	10.909
254		2.83867	0.000388393	0.00102498	0.000777609	3.24426	0	10.0367
255		3.6029	0.000180797	0.000974801	0.000787937	3.08543	0	9.9188
256		3.35881	0.000457291	0.000838654	0.000738917	2.6545	0	9.00445
257	Ectodini	6.01098	0.00498109	0.00111825	0.000783281	3.53947	0	10.4477
258		8.28464	0.00116747	0.000977327	0.000703849	3.09343	0	9.27983
259		7.21258	0.00244124	0.000638857	0.000498604	2.02211	0	6.36323
260		9.35375	0.000877541	0.00054504	0.000452973	1.72516	0	5.6417
261		9.59619	0.000792748	0.000462429	0.000405594	1.46368	0	4.95079
262		9.66788	0.000611994	0.000399128	0.000361725	1.26332	0	4.36301
263		9.47315	0.000573141	0.000338626	0.000331859	1.07182	0	3.89431
264		9.86662	0.000614053	0.000336892	0.00033023	1.06633	0	3.87491
265		9.51605	0.00161991	0.000807098	0.000619154	2.55462	0	7.95596
266		9.50005	0.00595229	0.000180544	0.000158663	0.571457	0	1.9353
267		9.53207	0.00510924	0.000271092	0.000225372	0.858058	0	2.80662
268		12.1419	0.000484537	0.000231186	0.000198538	0.731747	0	2.44241
269		11.8642	0.000343288	0.000202251	0.000184588	0.640163	0	2.22084
270		14.0887	0.000657702	0.000155568	0.000154305	0.492402	0	1.80333
271		12.4261	0.000470879	0.000193291	0.000181551	0.611804	0	2.16212
272		2.27411	0.00306115	0.000929261	0.000662547	2.94129	0	8.77183
273		2.41106	0.00176271	0.000198165	0.00016512	0.627231	0	2.05451
274	Boulengerochromi / Bathybatini	2.53299	0.000438385	0.00289007	0.00176131	9.14762	0	24.9716
275		1.58594	0.00430375	0.00017638	0.000135998	0.558276	0	1.74399
276		4.04557	0.00531114	0.00157724	0.00104949	4.99227	0	14.3093
277		4.74835	0.00421069	0.000690473	0.000510598	2.18548	0	6.65902
278		5.44454	0.00114474	0.000480218	0.00038806	1.51998	0	4.88553
279		4.28005	0.00126002	0.000185823	0.000168974	0.588165	0	2.03566
280		3.44681	0.00438712	0.000304438	0.000242053	0.963605	0	3.06665
281		2.12028	0.0010675	0.00427245	0.00235222	13.5231	0	34.9747
282	Oreochromini (C2_4)	1.88637	0.00957315	0.00360203	0.00194919	11.4011	5.98	29.2248
283		2.30277	0.00416966	0.00179131	0.00115991	5.66985	0	16.0043
284		2.4478	0.00375937	0.0149771	0.00260219	47.4052	23.6354	79.0515
285	Hemichromini	3.41599	0.0484466	0.000794758	0.000417726	2.51556	0	6.35291
286		2.46858	0.0213148	0.00876399	0.00272208	27.7397	8.20505	55.5137
287	Tylochromini	1.50876	0.024552	0.00282414	0.00119827	8.93895	1.13794	20.367
288		1.54049	0.00280758	0.00100162	0.00059321	3.17031	0	8.52164
289	split Cichlasomatini + Heroini (C2_1)	1.37528	0.0449986	0.0256518	0.00491636	81.1928	40	101
290		1.15571	0.0228071	0.00591752	0.00249846	18.7301	2.44219	42.5804
291		1.09053	0.00567398	0.000714562	0.00040368	2.26173	0	5.92876
292		1.73506	0.000169962	0.000616604	0.000397976	1.95167	0	5.49905
293		1.86864	0.000220936	0.000498371	0.000374573	1.57744	0	4.85292
294		0.762106	0.0120437	0.0600258	0.0257649	189.993	22.7975	298.565
295		0.78607	0.042873	0.00548486	0.00332172	17.3606	0	47.2302
296	split Madagascar + India (C1_3)	1	0.074246	0	0	0	0	0
297		1	0.0482703	0	0	0	0	0

## Sheet: C04
node	description	rate	branch_length	reltime	reltime_stderr	divtime	divtime_95%_CI_MIN	divtime_95%_CI_MAX
150	split Etroplinae + Pythochrominae					121	121	121
151	split Madagascar/India + Africa/South America (C1_1)	1	0	0.0859597	0.00796967	121	121	121
152	split Africa + South America (C1_2)	1.46931	0.0229069	0.0703695	0.00271841	99.0546	91.5546	101
153	first split within African cichlids (C2_2.1)	1.35358	0.00815877	0.064342	0.0100219	90.57	62.92	101
154	African cichlids without Heterochromis (C2_5)	1.60833	0.0616974	0.0259807	0.00842707	36.5714	33.1	59.8214
154	African cichlids without Heterochromis (C3_2.2)	1.60833	0.0616974	0.0259807	0.00842707	36.5714	33.1	59.8214
155		2.11295	0.00399395	0.0240905	0.0074214	33.9106	13.4352	54.386
156		2.07761	0.00198319	0.0231359	0.00704424	32.5669	13.1321	52.0018
157	Haplotilapiines (without Etiini) (C2_3)	1.62571	0.0160549	0.0132603	0.00379419	18.6657	9.3	29.1338
158		1.48649	0.00651383	0.00887833	0.0029369	12.4975	4.39464	20.6003
159		1.5428	0.00230096	0.00738691	0.00261626	10.3981	3.17989	17.6163
160		1.73632	0.00173021	0.00639042	0.00252703	8.99539	2.02339	15.9674
161	Lake Tanganyika species flock	1.81004	0.00142619	0.00560249	0.00241329	7.88626	1.22809	14.5444
162		2.19633	0.00159291	0.00487723	0.00215672	6.86536	0.915047	12.8157
163	split H-Lineage + Lamprologini	3.02589	0.00211455	0.00417841	0.00189135	5.88168	0.663519	11.0998
164	Lamprologini	3.90324	0.00722274	0.00232796	0.00109333	3.27692	0.260469	6.29337
165		3.75858	0.00184422	0.00183729	0.000879173	2.58624	0.16063	5.01185
166		3.75989	0.000559259	0.00168855	0.000820779	2.37686	0.112362	4.64136
167		3.86522	0.000656373	0.00151873	0.000759163	2.13782	0.0433199	4.23233
168		3.98073	0.00124445	0.00120612	0.000622792	1.69777	0	3.41603
169		4.04906	0.000918981	0.000979155	0.000530513	1.37829	0	2.84196
170		4.15869	0.00154867	0.000606761	0.0003618	0.854099	0	1.85229
171		4.28625	0.00064914	0.000455314	0.000303239	0.640916	0	1.47754
172		3.94233	0.00195482	0.0004833	0.000301986	0.68031	0	1.51348
173		3.91355	0.000548925	0.00106585	0.000599866	1.50033	0	3.15534
174		4.01707	0.000447103	0.000954553	0.000579939	1.34366	0	2.94369
175		4.04424	0.00127501	0.000639288	0.000433135	0.899884	0	2.09489
176		3.75307	0.00170157	0.00106535	0.000591027	1.49963	0	3.13025
177		4.0396	0.00113608	0.000784117	0.000492322	1.10375	0	2.46205
178		3.65743	0.000473592	0.00155906	0.000787622	2.19459	0.021569	4.36761
179		3.59186	0.00175213	0.00107126	0.000596343	1.50794	0	3.15323
180		3.98827	0.000895622	0.000846692	0.000512866	1.19183	0	2.60681
181		4.25149	0.000737062	0.000673327	0.000452494	0.947799	0	2.19621
182		3.7242	0.000829222	0.0013364	0.000741143	1.88117	0	3.92596
183		4.20234	0.00228544	0.000792555	0.000500813	1.11563	0	2.49736
184		3.75727	0.00107027	0.00155244	0.000788558	2.18527	0.00966465	4.36088
185		3.49528	0.00293781	0.000711931	0.000424063	1.00214	0	2.17212
186		4.03889	0.00141376	0.0012024	0.000701397	1.69255	0	3.62768
187		4.05347	0.00134104	0.00199712	0.0010248	2.81122	0	5.63862
188		4.54908	0.00296399	0.00134556	0.000714161	1.89406	0	3.86441
189		4.4142	0.00048929	0.00123472	0.000689158	1.73804	0	3.6394
190		4.88506	0.000751067	0.00108097	0.000675185	1.52161	0	3.38443
191		3.98872	0.000703283	0.0010584	0.000661923	1.48984	0	3.31607
192		4.68809	0.000512004	0.00123635	0.000703697	1.74033	0	3.68181
193		4.68056	0.000534676	0.00112212	0.000658282	1.57953	0	3.39571
194		4.44984	0.00152846	0.00077863	0.000494603	1.09603	0	2.46062
195		4.14492	0.00134779	0.000453463	0.000319905	0.63831	0	1.52092
196		4.92323	0.000769583	0.000965801	0.000609221	1.3595	0	3.04032
197		5.65725	0.0028382	0.000464107	0.000314644	0.653294	0	1.52138
198		6.76905	0.000570894	0.000379769	0.000273172	0.534576	0	1.28825
199		7.11497	0.000626814	0.000291671	0.000226999	0.410566	0	1.03685
200	H-Lineage	2.34574	0.000798209	0.00383813	0.00177728	5.40269	0.49922	10.3062
201		2.82202	0.000661574	0.00360369	0.00177233	5.07269	0.182882	9.9625
202		2.55093	0.00742249	0.000693969	0.000369	0.976856	0	1.99492
203		2.11137	0.000217786	0.00059082	0.000357338	0.83166	0	1.81754
204		3.08199	0.000269167	0.000606634	0.000350757	0.853919	0	1.82165
205		3.59727	0.000445078	0.000482907	0.000302954	0.679757	0	1.5156
206		4.17826	0.00100815	0.000241623	0.000169444	0.340118	0	0.807609
207		3.12191	0.00123925	0.00320674	0.00169393	4.51393	0	9.18742
208		3.40444	0.00202454	0.00261207	0.00143077	3.67684	0	7.62427
209		2.8082	0.00094423	0.00227582	0.00126986	3.20353	0	6.70703
210		3.68724	0.00146644	0.00187812	0.00110499	2.6437	0	5.69234
211		4.08003	0.00648739	0.000288083	0.000194249	0.405516	0	0.941442
212		3.33226	0.0011341	0.00153778	0.000949639	2.16463	0	4.78465
213		3.14229	0.00399589	0.000266129	0.000186098	0.374613	0	0.88805
214		3.5337	0.00120777	0.00119599	0.000776191	1.68352	0	3.825
215		3.29201	0.00254331	0.000423421	0.000283735	0.596022	0	1.37884
216		3.57846	0.000201816	0.000367023	0.000260048	0.516635	0	1.2341
217		3.53464	0.000297149	0.000282956	0.000212725	0.398299	0	0.985199
218		3.96568	0.000101912	0.000257257	0.000207062	0.362125	0	0.933402
219		3.02849	0.000201368	0.00035693	0.000253868	0.502427	0	1.20284
220		3.17633	0.000352277	0.000246023	0.000190278	0.34631	0	0.87128
221		3.79314	0.00322359	0.000346145	0.000241692	0.487246	0	1.15407
222		4.8789	0.000540167	0.00023543	0.000174615	0.3314	0	0.813158
223		6.05305	0.00034065	0.000179152	0.000143292	0.252181	0	0.64752
224	Tropheini	2.13872	0.00137501	0.00163291	0.000932802	2.29855	0	4.87212
225		2.1046	0.000486372	0.00140181	0.000858519	1.97324	0	4.34186
226		2.21479	0.000926491	0.000983492	0.00064791	1.3844	0	3.17196
227		2.61833	0.000565487	0.000767519	0.000552835	1.08039	0	2.60564
228		2.1734	0.000420937	0.00143924	0.000842969	2.02592	0	4.35164
229		2.88775	0.000355215	0.00131623	0.000783478	1.85277	0	4.01436
230		3.08855	0.000513109	0.0011501	0.00071124	1.61891	0	3.5812
231		2.47232	0.00025095	0.00104859	0.000710955	1.47603	0	3.43754
232		3.85836	0.000440835	0.00103584	0.000684478	1.45809	0	3.34654
233		3.93632	0.000543508	0.000897766	0.000645406	1.26373	0	3.04438
234		2.70001	0.000200106	0.00124211	0.000763642	1.74845	0	3.85531
235		2.53001	0.000303739	0.00112206	0.000737434	1.57945	0	3.61401
236		2.57189	0.00155647	0.000516876	0.000376226	0.727573	0	1.76557
237		2.88143	0.000975152	0.000903688	0.000615593	1.27206	0	2.97046
238		1.63576	0.000440119	0.00117018	0.00076207	1.64718	0	3.74971
239		4.12727	0.00715337	0.000878869	0.000556249	1.23713	0	2.7718
240		1.94985	0.000366402	0.00365022	0.00174572	5.13817	0.321805	9.95454
241		2.64991	0.000457889	0.00347742	0.00169032	4.89494	0.231396	9.55849
242		2.53146	0.00183572	0.00275226	0.00139319	3.87418	0.0304249	7.71793
243		1.90322	0.000486427	0.00249668	0.00136004	3.51441	0	7.26672
244		1.89481	0.00290736	0.000962303	0.000573169	1.35457	0	2.93592
245		2.0539	0.000360167	0.000786945	0.00048686	1.10773	0	2.45096
246		2.08599	0.000553615	0.000521549	0.000359069	0.734151	0	1.72481
247		2.0223	0.000521963	0.000528842	0.000363944	0.744417	0	1.74853
248		1.91166	0.0041165	0.000343311	0.000219159	0.483256	0	1.08791
249		3.36708	0.00393552	0.00158344	0.000887904	2.2289	0	4.6786
250		3.27218	0.00236938	0.000859339	0.000528038	1.20964	0	2.66647
251		2.86964	0.000596768	0.000651379	0.000443746	0.916905	0	2.14118
252		2.77391	0.000922602	0.00314482	0.0015837	4.42676	0.0573988	8.79613
253		1.86788	0.00234358	0.00189015	0.00105004	2.66064	0	5.55766
254		1.91178	0.000388393	0.00168699	0.00100875	2.37467	0	5.15779
255		2.11729	0.000180797	0.0016016	0.00102264	2.25447	0	5.07589
256		2.04431	0.000457291	0.00137791	0.00095989	1.9396	0	4.5879
257	Ectodini	4.11943	0.00498109	0.00193565	0.00106187	2.72469	0	5.65436
258		5.02293	0.00116747	0.00170322	0.000960729	2.39752	0	5.04814
259		4.53111	0.00244124	0.00116445	0.000710332	1.63912	0	3.5989
260		5.19455	0.000877541	0.000995515	0.0006463	1.40132	0	3.18444
261		5.27049	0.000792748	0.000845102	0.000578573	1.1896	0	2.78586
262		5.29015	0.000611994	0.000729417	0.000515687	1.02675	0	2.44951
263		5.18359	0.000573141	0.000618848	0.000472323	0.871113	0	2.17423
264		5.39889	0.000614053	0.00061568	0.000469999	0.866653	0	2.16336
265		5.56814	0.00161991	0.0014123	0.000847681	1.988	0	4.32673
266		5.42907	0.00595229	0.000315925	0.000215676	0.444707	0	1.03975
267		5.71076	0.00510924	0.000517629	0.00033491	0.728633	0	1.65264
268		6.56774	0.000484537	0.000443853	0.000296405	0.624784	0	1.44256
269		6.66464	0.000343288	0.000392345	0.000277903	0.552278	0	1.319
270		7.26261	0.000657702	0.000301785	0.000231779	0.424803	0	1.06427
271		6.47225	0.000470879	0.0003711	0.000270372	0.522373	0	1.26832
272		1.43473	0.00306115	0.00151662	0.000841166	2.13484	0	4.45559
273		1.4773	0.00176271	0.000323419	0.000208294	0.455256	0	1.02993
274	Boulengerochromi / Bathybatini	1.59419	0.000438385	0.00460224	0.00219854	6.47828	0.412579	12.544
275		0.995924	0.00430375	0.000280873	0.000166042	0.395367	0	0.85347
276		2.55186	0.00531114	0.00252096	0.00131865	3.54859	0	7.1867
277		3.01969	0.00421069	0.00112655	0.000652365	1.58577	0	3.38562
278		3.07391	0.00114474	0.000754141	0.000477127	1.06156	0	2.37793
279		2.72543	0.00126002	0.000291819	0.000206779	0.410775	0	0.981271
280		2.15651	0.00438712	0.000486594	0.000300527	0.684946	0	1.51409
281		1.37084	0.0010675	0.00660819	0.00275277	9.30192	1.70712	16.8967
282	Oreochromini (C2_4)	1.28809	0.00957315	0.00582829	0.00214321	8.20411	5.98	14.1171
283		1.42317	0.00416966	0.00289845	0.00135919	4.07996	0.329984	7.82993
284		2.03441	0.00375937	0.021288	0.00659029	29.9658	11.7834	48.1482
285	Hemichromini	2.4033	0.0484466	0.00112965	0.000551305	1.59014	0.0691028	3.11117
286		1.78283	0.0213148	0.0121349	0.00450157	17.0816	4.66187	29.5012
287	Tylochromini	1.11073	0.024552	0.00387631	0.00157544	5.45643	1.10983	9.80302
288		1.12235	0.00280758	0.00137478	0.000706179	1.93519	0	3.88352
289	split Cichlasomatini + Heroini (C2_1)	1.0892	0.0449986	0.0290562	0.00640731	40.9005	40	58.5781
290		1.00517	0.0228071	0.00636639	0.00242271	8.96156	2.27737	15.6457
291		1.04793	0.00567398	0.000951933	0.000445411	1.33997	0.111101	2.56885
292		1.34487	0.000169962	0.000825555	0.000434199	1.16208	0	2.36002
293		1.39568	0.000220936	0.000667256	0.000402682	0.939253	0	2.05024
294		0.68059	0.0120437	0.0682638	0.00648912	96.0906	78.1873	113.994
295		0.691207	0.042873	0.00623761	0.00234659	8.78029	2.30611	15.2545
296	split Madagascar + India (C1_3)	1	0.074246	0	0	0	0	0
297		1	0	0	0	0	0	0

## Sheet: C05
node	description	rate	branch_length	reltime	reltime_stderr	divtime	divtime_95%_CI_MIN	divtime_95%_CI_MAX
150	split Etroplinae + Pythochrominae					121	121	121
151	split Madagascar/India + Africa/South America (C1_1)	1	0	0.0900433	0.00834798	121	121	121
152	split Africa + South America (C1_2)	1.53911	0.0229069	0.0751601	0.00284755	101	93.5	101
153	first split within African cichlids (C2_2.1)	1.4561	0.00815877	0.069557	0.00324556	93.4705	84.9222	101
154	African cichlids without Heterochromis (C2_5)	1.73557	0.0616974	0.0340081	0.00643546	45.7	45.7	62.65
154	African cichlids without Heterochromis (C3_2.2)	1.73557	0.0616974	0.0340081	0.00643546	45.7	45.7	62.65
155		1.54489	0.00399395	0.0314228	0.00571182	42.2259	27.1819	57.27
156		1.52133	0.00198319	0.0301192	0.00545975	40.4742	26.094	54.8543
157	Haplotilapiines (without Etiini) (C2_3)	1.21927	0.0160549	0.0169516	0.00340041	22.7796	13.8234	31.7357
158		1.1628	0.00651383	0.0113498	0.00288416	15.2518	7.6554	22.8483
159		1.20685	0.00230096	0.0094432	0.00264679	12.6897	5.71852	19.661
160		1.35823	0.00173021	0.00816933	0.00265377	10.9779	3.98829	17.9675
161	Lake Tanganyika species flock	1.4159	0.00142619	0.00716205	0.0025913	9.62435	2.79926	16.4494
162		1.71807	0.00159291	0.0062349	0.00232938	8.37845	2.24321	14.5137
163	split H-Lineage + Lamprologini	2.36699	0.00211455	0.00534155	0.00205268	7.17796	1.77152	12.5844
164	Lamprologini	3.0533	0.00722274	0.002976	0.00119466	3.99914	0.852581	7.14569
165		2.94013	0.00184422	0.00234874	0.000963824	3.15623	0.617671	5.69479
166		2.94116	0.000559259	0.00215859	0.00090221	2.90071	0.524429	5.27699
167		3.02356	0.000656373	0.0019415	0.000838247	2.60899	0.401177	4.8168
168		3.11391	0.00124445	0.00154186	0.000691009	2.07195	0.251942	3.89196
169		3.16736	0.000918981	0.00125172	0.000592485	1.68206	0.121549	3.24257
170		3.25312	0.00154867	0.000775665	0.000408539	1.04234	0	2.11836
171		3.3529	0.00064914	0.00058206	0.000345898	0.782171	0	1.69321
172		3.08387	0.00195482	0.000617836	0.000342557	0.830246	0	1.73249
173		3.06136	0.000548925	0.00136256	0.000673087	1.831	0.0581919	3.60381
174		3.14234	0.000447103	0.00122027	0.000656151	1.6398	0	3.368
175		3.16359	0.00127501	0.000817246	0.00049478	1.09821	0	2.40139
176		2.93582	0.00170157	0.00136192	0.000662011	1.83014	0.0865064	3.57377
177		3.15996	0.00113608	0.00100239	0.000558746	1.34701	0	2.81866
178		2.86101	0.000473592	0.00199306	0.000871095	2.67827	0.383938	4.97259
179		2.80972	0.00175213	0.00136946	0.000668258	1.84028	0.080194	3.60037
180		3.11981	0.000895622	0.00108239	0.000580078	1.45451	0	2.98234
181		3.32571	0.000737062	0.000860761	0.000516558	1.15669	0	2.51722
182		2.91324	0.000829222	0.00170842	0.000830189	2.29577	0.109181	4.48236
183		3.28726	0.00228544	0.00101318	0.000568738	1.36151	0	2.85947
184		2.93911	0.00107027	0.00198459	0.000872826	2.66689	0.368004	4.96578
185		2.73417	0.00293781	0.000910112	0.000478756	1.22301	0	2.48398
186		3.15941	0.00141376	0.00153712	0.000790221	2.06557	0	4.14689
187		3.17081	0.00134104	0.00255306	0.00113612	3.4308	0.438445	6.42315
188		3.5585	0.00296399	0.00172013	0.000795463	2.31151	0.216382	4.40663
189		3.45299	0.00048929	0.00157843	0.000772562	2.12109	0.0862815	4.1559
190		3.82132	0.000751067	0.00138188	0.000766002	1.85697	0	3.8745
191		3.12016	0.000703283	0.00135303	0.000751045	1.8182	0	3.79633
192		3.66724	0.000512004	0.00158051	0.000790678	2.12389	0.0413678	4.20641
193		3.66135	0.000534676	0.00143448	0.000742149	1.92765	0	3.88236
194		3.48087	0.00152846	0.000995377	0.000561982	1.33759	0	2.81776
195		3.24235	0.00134779	0.000579693	0.000366547	0.77899	0	1.74442
196		3.85118	0.000769583	0.00123465	0.0006918	1.65912	0	3.48121
197		4.42536	0.0028382	0.000593301	0.000359459	0.797276	0	1.74404
198		5.29506	0.000570894	0.000485485	0.000313429	0.652393	0	1.47792
199		5.56566	0.000626814	0.000372863	0.000261742	0.501052	0	1.19044
200	H-Lineage	1.83495	0.000798209	0.00490655	0.00193753	6.59341	1.49026	11.6966
201		2.20751	0.000661574	0.00460686	0.00195293	6.19068	1.04696	11.3344
202		1.99545	0.00742249	0.00088715	0.000411091	1.19215	0.1094	2.2749
203		1.65161	0.000217786	0.000755287	0.00040411	1.01495	0	2.07932
204		2.41087	0.000269167	0.000775502	0.000394784	1.04212	0.00231832	2.08192
205		2.81395	0.000445078	0.000617334	0.000343813	0.829572	0	1.73512
206		3.26843	0.00100815	0.000308884	0.000194059	0.415078	0	0.9262
207		2.44211	0.00123925	0.0040994	0.00188684	5.50877	0.539117	10.4784
208		2.66311	0.00202454	0.00333919	0.00160135	4.48719	0.269481	8.7049
209		2.1967	0.00094423	0.00290935	0.00142452	3.90957	0.157617	7.66153
210		2.88433	0.00146644	0.00240093	0.00124704	3.22636	0	6.51086
211		3.19159	0.00648739	0.000368277	0.000221909	0.49489	0	1.07936
212		2.60665	0.0011341	0.00196585	0.00107695	2.6417	0	5.47822
213		2.45805	0.00399589	0.000340211	0.000213204	0.457175	0	1.01872
214		2.76423	0.00120777	0.00152892	0.000884185	2.05456	0	4.38336
215		2.57516	0.00254331	0.000541289	0.000324046	0.727382	0	1.58087
216		2.79924	0.000201816	0.000469192	0.000298226	0.630499	0	1.41598
217		2.76496	0.000297149	0.000361722	0.000244913	0.486082	0	1.13114
218		3.10214	0.000101912	0.00032887	0.000239328	0.441935	0	1.07229
219		2.36902	0.000201368	0.000456288	0.000291225	0.613159	0	1.3802
220		2.48467	0.000352277	0.000314508	0.000219446	0.422635	0	1.00062
221		2.96717	0.00322359	0.000442501	0.000276891	0.594632	0	1.32392
222		3.8165	0.000540167	0.000300967	0.000200871	0.404438	0	0.933501
223		4.73498	0.00034065	0.000229023	0.000165565	0.307761	0	0.743832
224	Tropheini	1.67301	0.00137501	0.00208747	0.00104927	2.80513	0.0415264	5.56874
225		1.64631	0.000486372	0.00179203	0.000972801	2.40813	0	4.97034
226		1.73251	0.000926491	0.00125727	0.000738958	1.68951	0	3.63581
227		2.04818	0.000565487	0.000981174	0.000634725	1.3185	0	2.99026
228		1.70013	0.000420937	0.00183988	0.000950851	2.47242	0	4.97681
229		2.25893	0.000355215	0.00168263	0.000885254	2.26111	0	4.59273
230		2.416	0.000513109	0.00147025	0.000806671	1.97571	0	4.10036
231		1.93396	0.00025095	0.00134049	0.000812728	1.80134	0	3.94194
232		3.01819	0.000440835	0.00132419	0.000780852	1.77944	0	3.83608
233		3.07917	0.000543508	0.00114768	0.000740912	1.54225	0	3.49369
234		2.11207	0.000200106	0.00158788	0.00086563	2.13379	0	4.41373
235		1.97909	0.000303739	0.00143441	0.000840916	1.92755	0	4.1424
236		2.01185	0.00155647	0.000660759	0.00043225	0.887926	0	2.0264
237		2.25398	0.000975152	0.00115525	0.000703943	1.55242	0	3.40649
238		1.27957	0.000440119	0.00149592	0.000868346	2.01021	0	4.2973
239		3.22854	0.00715337	0.00112352	0.000632049	1.50978	0	3.1745
240		1.52526	0.000366402	0.00466633	0.00191445	6.2706	1.22822	11.313
241		2.07288	0.000457889	0.00444543	0.00185894	5.97376	1.07761	10.8699
242		1.98022	0.00183572	0.00351841	0.00154209	4.72803	0.666403	8.78965
243		1.48878	0.000486427	0.00319168	0.00152097	4.28897	0.28297	8.29497
244		1.48221	0.00290736	0.00123018	0.000647475	1.65311	0	3.35846
245		1.60666	0.000360167	0.00100601	0.000552064	1.35187	0	2.80592
246		1.63176	0.000553615	0.000666733	0.000410844	0.895954	0	1.97805
247		1.58194	0.000521963	0.000676056	0.000416412	0.908483	0	2.00525
248		1.49539	0.0041165	0.000438878	0.000249205	0.589764	0	1.24613
249		2.63388	0.00393552	0.00202422	0.000996272	2.72014	0.0961144	5.34416
250		2.55965	0.00236938	0.00109855	0.000598267	1.47623	0	3.05197
251		2.24476	0.000596768	0.000832704	0.000507248	1.11899	0	2.455
252		2.16988	0.000922602	0.00402025	0.00175168	5.4024	0.788736	10.0161
253		1.46114	0.00234358	0.00241631	0.001177	3.24703	0.147007	6.34706
254		1.49549	0.000388393	0.0021566	0.00114012	2.89804	0	5.90092
255		1.65624	0.000180797	0.00204744	0.00116313	2.75134	0	5.81484
256		1.59916	0.000457291	0.00176148	0.00109949	2.36708	0	5.26296
257	Ectodini	3.22241	0.00498109	0.00247448	0.00118841	3.3252	0.195108	6.45529
258		3.92917	0.00116747	0.00217735	0.00107885	2.92592	0.0843913	5.76744
259		3.54444	0.00244124	0.0014886	0.000804358	2.00037	0	4.11893
260		4.06341	0.000877541	0.00127264	0.000736021	1.71017	0	3.64873
261		4.12282	0.000792748	0.00108035	0.000661708	1.45178	0	3.19461
262		4.1382	0.000611994	0.000932464	0.000591174	1.25304	0	2.8101
263		4.05484	0.000573141	0.000791117	0.000544158	1.0631	0	2.49633
264		4.22326	0.000614053	0.000787066	0.000541488	1.05766	0	2.48385
265		4.35565	0.00161991	0.00180544	0.000958383	2.42615	0	4.95038
266		4.24687	0.00595229	0.000403869	0.000246597	0.542718	0	1.19222
267		4.46722	0.00510924	0.000661721	0.000381267	0.889219	0	1.89342
268		5.13759	0.000484537	0.000567409	0.000338315	0.762483	0	1.65355
269		5.21339	0.000343288	0.000501562	0.000318597	0.673997	0	1.51313
270		5.68115	0.000657702	0.000385792	0.000267103	0.518427	0	1.22193
271		5.06289	0.000470879	0.000474403	0.000310554	0.637502	0	1.45545
272		1.12232	0.00306115	0.0019388	0.000942383	2.60535	0.123261	5.08744
273		1.15561	0.00176271	0.000413449	0.000237006	0.555591	0	1.17983
274	Boulengerochromi / Bathybatini	1.24705	0.000438385	0.00588337	0.00241103	7.90605	1.55579	14.2563
275		0.779058	0.00430375	0.000359059	0.000187401	0.482503	0	0.976088
276		1.99618	0.00531114	0.00322272	0.00146652	4.33068	0.468089	8.19327
277		2.36214	0.00421069	0.00144014	0.000734621	1.93526	0.000383435	3.87014
278		2.40455	0.00114474	0.000964071	0.000542047	1.29552	0	2.72318
279		2.13195	0.00126002	0.000373052	0.000237074	0.501307	0	1.12572
280		1.68692	0.00438712	0.000622047	0.000340622	0.835905	0	1.73305
281		1.07234	0.0010675	0.00844771	0.0029328	11.352	3.62749	19.0765
282	Oreochromini (C2_4)	1.0076	0.00957315	0.00745071	0.00219484	10.0122	5.98	15.7931
283		1.11327	0.00416966	0.00370529	0.0014815	4.97915	1.07711	8.8812
284		1.56272	0.00375937	0.0277136	0.0052372	37.2414	23.4475	51.0354
285	Hemichromini	1.84608	0.0484466	0.00147062	0.000584686	1.97622	0.436246	3.51619
286		1.36682	0.0213148	0.0158284	0.00418532	21.2702	10.2467	32.2936
287	Tylochromini	0.848547	0.024552	0.00507399	0.00165073	6.81842	2.47065	11.1662
288		0.857424	0.00280758	0.00179956	0.000785898	2.41824	0.348306	4.48817
289	split Cichlasomatini + Heroini (C2_1)	1.01978	0.0449986	0.0310343	0.00635114	41.7038	40	58.4317
290		0.941102	0.0228071	0.0067998	0.00240001	9.13756	2.81629	15.4588
291		0.981138	0.00567398	0.00101674	0.000441595	1.36629	0.203198	2.52938
292		1.25915	0.000169962	0.000881757	0.000430454	1.1849	0.0511537	2.31865
293		1.30673	0.000220936	0.000712681	0.000399185	0.957699	0	2.00909
294		0.649725	0.0120437	0.0715067	0.00644146	96.0906	79.1248	113.056
295		0.65986	0.042873	0.00653394	0.00228248	8.78029	2.76859	14.792
296	split Madagascar + India (C1_3)	1	0.074246	0	0	0	0	0
297		1	0	0	0	0	0	0

## Sheet: C06
node	description	rate	branch_length	reltime	reltime_stderr	divtime	divtime_95%_CI_MIN	divtime_95%_CI_MAX
150	split Etroplinae + Pythochrominae					130.508	130.508	130.508
151	split Madagascar/India + Africa/South America (C1_1)	1	0	0.0769884	0.00661213	130.508	121	130.508
152	split Africa + South America (C1_2)	1.31596	0.0229069	0.0595814	0.00225733	101	93.5	101
153	first split within African cichlids (C2_2.1)	1.52329	0.00815877	0.0542254	0.0021389	91.9207	84.8142	99.0272
154	African cichlids without Heterochromis (C2_5)	1.93792	0.0616974	0.0223884	0.00292847	37.952	28.2221	47.6818
154	African cichlids without Heterochromis (C3_2.2)	1.93792	0.0616974	0.0223884	0.00292847	37.952	28.2221	47.6818
155		2.51602	0.00399395	0.020801	0.00306381	35.2611	25.0815	45.4406
156		2.4842	0.00198319	0.0200027	0.00331627	33.9078	22.8894	44.9261
157	Haplotilapiines (without Etiini) (C2_3)	2.0916	0.0160549	0.0123268	0.00208086	20.896	13.9823	27.8096
158		2.32255	0.00651383	0.00952224	0.00189979	16.1417	9.82965	22.4538
159		2.44354	0.00230096	0.00858059	0.00176834	14.5455	9	20.4208
160		2.88675	0.00173021	0.00798122	0.00189162	13.5294	9	19.8144
161	Lake Tanganyika species flock	2.91915	0.00142619	0.00749266	0.001885	12.7013	9	18.9642
162		3.98171	0.00159291	0.00709261	0.00164366	12.0231	9	17.4842
163	split H-Lineage + Lamprologini	2.08075	0.00211455	0.00607636	0.00146797	10.3004	9	15.1777
164	Lamprologini	2.68406	0.00722274	0.00338539	0.000867753	5.73877	2.85565	8.62189
165		2.58459	0.00184422	0.00267184	0.000706031	4.5292	2.1834	6.875
166		2.58549	0.000559259	0.00245554	0.00066554	4.16253	1.95126	6.37379
167		2.65792	0.000656373	0.00220859	0.000625401	3.74391	1.666	5.82181
168		2.73735	0.00124445	0.00175397	0.000521387	2.97326	1.24094	4.70557
169		2.78434	0.000918981	0.00142391	0.000453576	2.41376	0.906749	3.92078
170		2.85972	0.00154867	0.00088237	0.000319696	1.49576	0.433564	2.55795
171		2.94744	0.00064914	0.000662131	0.000275828	1.12242	0.205974	2.03886
172		2.71094	0.00195482	0.000702828	0.000270272	1.19141	0.293425	2.08939
173		2.69115	0.000548925	0.00154999	0.000520622	2.62749	0.897716	4.35726
174		2.76234	0.000447103	0.00138814	0.000516241	2.35312	0.637899	4.06833
175		2.78102	0.00127501	0.00092967	0.000396196	1.57594	0.259574	2.8923
176		2.5808	0.00170157	0.00154927	0.000509957	2.62626	0.931916	4.32059
177		2.77783	0.00113608	0.00114029	0.000441853	1.93297	0.464904	3.40103
178		2.51503	0.000473592	0.00226723	0.000652604	3.84332	1.67503	6.01161
179		2.46994	0.00175213	0.00155785	0.000515373	2.64081	0.928474	4.35314
180		2.74253	0.000895622	0.00123128	0.000455882	2.08722	0.572548	3.6019
181		2.92353	0.000737062	0.000979171	0.000413073	1.65985	0.28741	3.03229
182		2.56094	0.000829222	0.00194344	0.000640418	3.29444	1.16664	5.42223
183		2.88974	0.00228544	0.00115256	0.000450585	1.95377	0.456694	3.45084
184		2.58368	0.00107027	0.0022576	0.000654992	3.827	1.65078	6.00322
185		2.40353	0.00293781	0.00103531	0.000374195	1.75502	0.511749	2.99829
186		2.77734	0.00141376	0.00174857	0.000616685	2.9641	0.915158	5.01305
187		2.78737	0.00134104	0.00290427	0.000857135	4.92321	2.07536	7.77105
188		3.12818	0.00296399	0.00195676	0.000606235	3.31702	1.30279	5.33124
189		3.03542	0.00048929	0.00179557	0.000597197	3.04377	1.05957	5.02796
190		3.35921	0.000751067	0.00157198	0.000606719	2.66476	0.648927	4.68059
191		2.74284	0.000703283	0.00153916	0.000594973	2.60912	0.632314	4.58592
192		3.22376	0.000512004	0.00179794	0.000614211	3.04779	1.00707	5.08851
193		3.21858	0.000534676	0.00163182	0.000580577	2.76619	0.837213	4.69516
194		3.05993	0.00152846	0.00113231	0.000446135	1.91944	0.437151	3.40173
195		2.85025	0.00134779	0.000659438	0.000295205	1.11785	0.137029	2.09868
196		3.38546	0.000769583	0.0014045	0.000548888	2.38084	0.557158	4.20453
197		3.8902	0.0028382	0.000674918	0.00028812	1.14409	0.186812	2.10138
198		4.65473	0.000570894	0.00055227	0.000253051	0.936186	0.0954201	1.77695
199		4.89261	0.000626814	0.000424156	0.000212998	0.719011	0.0113232	1.4267
200	H-Lineage	1.61305	0.000798209	0.00558152	0.00140574	9.46156	4.79098	14.1321
201		1.94056	0.000661574	0.0052406	0.00146315	8.88365	4.02231	13.745
202		1.75414	0.00742249	0.00100919	0.000313055	1.71074	0.670609	2.75087
203		1.45189	0.000217786	0.000859188	0.000317315	1.45646	0.402178	2.51074
204		2.11933	0.000269167	0.000882184	0.000307083	1.49544	0.475155	2.51573
205		2.47366	0.000445078	0.000702257	0.000271732	1.19044	0.287605	2.09327
206		2.87318	0.00100815	0.000351376	0.000155852	0.595638	0.0778188	1.11346
207		2.14678	0.00123925	0.00466334	0.00145456	7.9051	3.07229	12.7379
208		2.34106	0.00202454	0.00379854	0.00124795	6.43913	2.29281	10.5855
209		1.93106	0.00094423	0.00330957	0.00111564	5.61025	1.90352	9.31698
210		2.53553	0.00146644	0.00273121	0.00098844	4.62984	1.34573	7.91394
211		2.80563	0.00648739	0.000418939	0.000178808	0.710169	0.116078	1.30426
212		2.29143	0.0011341	0.00223628	0.000861318	3.79085	0.92911	6.65259
213		2.1608	0.00399589	0.000387012	0.000172825	0.656048	0.0818346	1.23026
214		2.42995	0.00120777	0.00173925	0.000712481	2.9483	0.581072	5.31552
215		2.26375	0.00254331	0.000615751	0.000261922	1.0438	0.173558	1.91403
216		2.46073	0.000201816	0.000533736	0.000242499	0.904767	0.0990619	1.71047
217		2.43059	0.000297149	0.000411482	0.000200262	0.697528	0.0321541	1.3629
218		2.727	0.000101912	0.000374111	0.000196743	0.634178	0	1.28786
219		2.08254	0.000201368	0.000519057	0.00023693	0.879885	0.0926805	1.66709
220		2.1842	0.000352277	0.000357773	0.000179872	0.606483	0.00885649	1.20411
221		2.60835	0.00322359	0.000503374	0.000224796	0.853298	0.106412	1.60019
222		3.35498	0.000540167	0.000342369	0.000164041	0.58037	0.0353416	1.1254
223		4.16238	0.00034065	0.000260529	0.000135998	0.441638	0	0.893494
224	Tropheini	1.47069	0.00137501	0.00237463	0.000825866	4.02537	1.28142	6.76932
225		1.44723	0.000486372	0.00203856	0.000776226	3.45568	0.876657	6.0347
226		1.523	0.000926491	0.00143022	0.000596051	2.42445	0.444068	4.40484
227		1.8005	0.000565487	0.00111615	0.000517229	1.89205	0.173551	3.61055
228		1.49454	0.000420937	0.00209298	0.000752409	3.54793	1.04804	6.04782
229		1.98576	0.000355215	0.0019141	0.000702726	3.2447	0.909883	5.57951
230		2.12384	0.000513109	0.0016725	0.000644625	2.83516	0.693382	4.97693
231		1.70009	0.00025095	0.00152489	0.000658158	2.58493	0.398195	4.77167
232		2.6532	0.000440835	0.00150635	0.000630136	2.5535	0.459867	4.64714
233		2.70681	0.000543508	0.00130556	0.000603846	2.21313	0.206839	4.21941
234		1.85666	0.000200106	0.00180632	0.000691187	3.062	0.765521	5.35848
235		1.73976	0.000303739	0.00163173	0.000678373	2.76605	0.512143	5.01995
236		1.76856	0.00155647	0.000751656	0.000352402	1.27418	0.103316	2.44504
237		1.98141	0.000975152	0.00131417	0.000570065	2.22773	0.333677	4.12178
238		1.12483	0.000440119	0.0017017	0.000699518	2.88466	0.560499	5.20882
239		2.83812	0.00715337	0.00127808	0.000504706	2.16654	0.489653	3.84343
240		1.34082	0.000366402	0.00530825	0.00141464	8.99833	4.29816	13.6985
241		1.82221	0.000457889	0.00505697	0.00138496	8.57236	3.97081	13.1739
242		1.74076	0.00183572	0.00400242	0.00116783	6.78473	2.9046	10.6649
243		1.30875	0.000486427	0.00363074	0.00118089	6.15469	2.23117	10.0782
244		1.30297	0.00290736	0.00139941	0.000511229	2.37222	0.673654	4.07078
245		1.41237	0.000360167	0.0011444	0.000438929	1.93994	0.481591	3.39828
246		1.43443	0.000553615	0.000758452	0.000331559	1.2857	0.184088	2.38731
247		1.39064	0.000521963	0.000769057	0.000336049	1.30367	0.187148	2.4202
248		1.31455	0.0041165	0.000499252	0.000198565	0.846312	0.186578	1.50605
249		2.31537	0.00393552	0.00230268	0.000776021	3.90341	1.32507	6.48175
250		2.25012	0.00236938	0.00124968	0.000474183	2.1184	0.54292	3.69388
251		1.9733	0.000596768	0.000947254	0.000408261	1.60575	0.249296	2.9622
252		1.90748	0.000922602	0.00457329	0.00132553	7.75246	3.34837	12.1565
253		1.28445	0.00234358	0.00274871	0.000916296	4.6595	1.6151	7.70391
254		1.31464	0.000388393	0.00245327	0.00090296	4.15869	1.15859	7.15878
255		1.45595	0.000180797	0.0023291	0.000932683	3.94819	0.849335	7.04704
256		1.40577	0.000457291	0.0020038	0.000892926	3.39676	0.430002	6.36352
257	Ectodini	2.83272	0.00498109	0.00281488	0.000922199	4.77167	1.70765	7.83569
258		3.45402	0.00116747	0.00247688	0.000843163	4.1987	1.39728	7.00012
259		3.11582	0.00244124	0.00169338	0.000638433	2.87054	0.74934	4.99174
260		3.57203	0.000877541	0.00144771	0.000590115	2.45409	0.493429	4.41476
261		3.62425	0.000792748	0.00122897	0.000534349	2.0833	0.307921	3.85868
262		3.63777	0.000611994	0.00106074	0.000479211	1.79812	0.205935	3.39031
263		3.56449	0.000573141	0.000899947	0.000444479	1.52555	0.0487674	3.00234
264		3.71255	0.000614053	0.000895339	0.000442312	1.51774	0.0481569	2.98733
265		3.82893	0.00161991	0.0020538	0.000759031	3.48153	0.959636	6.00342
266		3.7333	0.00595229	0.000459427	0.000198614	0.778802	0.118906	1.4387
267		3.927	0.00510924	0.000752751	0.000305114	1.27603	0.262288	2.28978
268		4.5163	0.000484537	0.000645464	0.000271889	1.09416	0.190811	1.99752
269		4.58294	0.000343288	0.000570559	0.000257819	0.967188	0.11058	1.8238
270		4.99413	0.000657702	0.000438864	0.000217822	0.743944	0.0202287	1.46766
271		4.45064	0.000470879	0.000539664	0.00025202	0.914817	0.0774785	1.75215
272		0.986595	0.00306115	0.00220551	0.000728844	3.73868	1.31709	6.16028
273		1.01587	0.00176271	0.000470325	0.000188503	0.797275	0.170973	1.42358
274	Boulengerochromi / Bathybatini	1.09625	0.000438385	0.00669271	0.00177819	11.3452	5.43715	17.2533
275		0.684847	0.00430375	0.000408453	0.000145913	0.692393	0.207596	1.17719
276		1.75478	0.00531114	0.00366605	0.00111805	6.21454	2.49981	9.92926
277		2.07649	0.00421069	0.00163826	0.000573764	2.77711	0.870769	4.68344
278		2.11377	0.00114474	0.00109669	0.000430431	1.85907	0.428959	3.28918
279		1.87414	0.00126002	0.000424371	0.000191252	0.719377	0.0839391	1.35481
280		1.48292	0.00438712	0.000707618	0.000268565	1.19953	0.307215	2.09184
281		1.18014	0.0010675	0.00767604	0.00205308	13.0121	6.19071	19.8335
282	Oreochromini (C2_4)	1.38563	0.00957315	0.00541798	0.00129952	9.18434	4.86667	13.502
283		1.53095	0.00416966	0.0026944	0.000859018	4.56743	1.71334	7.42153
284		2.35308	0.00375937	0.0184051	0.00389624	31.1995	18.2542	44.1448
285	Hemichromini	2.77975	0.0484466	0.000976666	0.000316381	1.6556	0.604426	2.70678
286		2.06477	0.0213148	0.010478	0.00249981	17.7618	9.45615	26.0675
287	Tylochromini	1.28895	0.024552	0.00334034	0.000815112	5.66241	2.95419	8.37063
288		1.30243	0.00280758	0.0011847	0.000388733	2.00825	0.716678	3.29982
289	split Cichlasomatini + Heroini (C2_1)	1.28642	0.0449986	0.0246017	0.00376871	41.7038	29.1822	54.2254
290		1.18717	0.0228071	0.00539038	0.00141602	9.13756	4.4328	13.8423
291		1.23768	0.00567398	0.000805996	0.000261659	1.36629	0.496924	2.23566
292		1.58838	0.000169962	0.000698992	0.000254934	1.1849	0.337881	2.03192
293		1.64839	0.000220936	0.000564961	0.000236301	0.957699	0.172585	1.74281
294		0.759899	0.0120437	0.0611393	0.00448655	103.641	88.7342	118.547
295		0.771753	0.042873	0.00558661	0.00145849	9.4702	4.62434	14.316
296	split Madagascar + India (C1_3)	1	0.074246	0	0	0	0	0
297		1	0	0	0	0	0	0

## Sheet: C07
node	description	rate	branch_length	reltime	reltime_stderr	divtime	divtime_95%_CI_MIN	divtime_95%_CI_MAX
150	split Etroplinae + Pythochrominae					170.423	170.423	170.423
151	split Madagascar/India + Africa/South America (C1_1)	1	0	0.0862509	0.0123734	170.423	122.504	170.423
152	split Africa + South America (C1_2)	1.47429	0.0229069	0.0707134	0.0119427	139.723	93.4714	170.423
153	first split within African cichlids (C2_2.1)	0.365607	0.00815877	0.0483976	0.0071396	95.6289	67.9789	101
154	African cichlids without Heterochromis (C2_5)	2.30863	0.0616974	0.021673	0.00384365	42.8236	33.1	57.7092
154	African cichlids without Heterochromis (C3_2.2)	2.30863	0.0616974	0.021673	0.00384365	42.8236	33.1	57.7092
155		2.53438	0.00399395	0.0200971	0.00381559	39.7098	24.9329	54.4867
156		2.50223	0.00198319	0.0193045	0.00397083	38.1437	22.7657	53.5218
157	Haplotilapiines (without Etiini) (C2_3)	2.09339	0.0160549	0.0116352	0.00238895	22.9899	13.7381	32.2418
158		2.32083	0.00651383	0.0088285	0.00207805	17.4442	9.39643	25.492
159		2.43994	0.00230096	0.00788545	0.00190935	15.5809	9	22.9753
160		2.87544	0.00173021	0.00728373	0.0020106	14.3919	9	22.1785
161	Lake Tanganyika species flock	2.91028	0.00142619	0.00679368	0.00198899	13.4236	9	21.1265
162		3.94829	0.00159291	0.00639024	0.00173412	12.6265	9	19.3423
163	split H-Lineage + Lamprologini	2.30945	0.00211455	0.00547463	0.00154506	10.8173	9	16.801
164	Lamprologini	2.97908	0.00722274	0.00305014	0.000911809	6.02677	2.49555	9.55799
165		2.86866	0.00184422	0.00240726	0.000741088	4.7565	1.88644	7.62656
166		2.86967	0.000559259	0.00221237	0.000697954	4.37142	1.66841	7.07444
167		2.95006	0.000656373	0.00198988	0.000654937	3.93179	1.39538	6.46821
168		3.03822	0.00124445	0.00158028	0.000545295	3.12247	1.01067	5.23427
169		3.09037	0.000918981	0.00128291	0.000473596	2.5349	0.70077	4.36902
170		3.17404	0.00154867	0.00079499	0.000333056	1.57082	0.280974	2.86067
171		3.2714	0.00064914	0.000596561	0.000286822	1.17875	0.0679521	2.28954
172		3.00891	0.00195482	0.000633229	0.000281348	1.2512	0.161602	2.34079
173		2.98694	0.000548925	0.0013965	0.000543002	2.75935	0.65643	4.86227
174		3.06595	0.000447103	0.00125067	0.000537465	2.47121	0.389732	4.55268
175		3.08669	0.00127501	0.000837607	0.000411783	1.65503	0.0602894	3.24977
176		2.86446	0.00170157	0.00139585	0.000532137	2.75805	0.697211	4.8189
177		3.08315	0.00113608	0.00102737	0.000459829	2.02997	0.249161	3.81078
178		2.79146	0.000473592	0.00204271	0.000683073	4.0362	1.39082	6.68158
179		2.74142	0.00175213	0.00140358	0.000537693	2.77334	0.690976	4.8557
180		3.04397	0.000895622	0.00110935	0.000474688	2.19197	0.353617	4.03032
181		3.24487	0.000737062	0.000882206	0.000429383	1.74315	0.0802527	3.40605
182		2.84242	0.000829222	0.00175098	0.000668068	3.45977	0.872498	6.04704
183		3.20735	0.00228544	0.00103842	0.000468801	2.05182	0.236262	3.86737
184		2.86766	0.00107027	0.00203404	0.000685481	4.01905	1.36435	6.67376
185		2.66771	0.00293781	0.000932786	0.000389955	1.84309	0.33289	3.3533
186		3.0826	0.00141376	0.00157541	0.0006426	3.11286	0.624216	5.6015
187		3.09374	0.00134104	0.00261667	0.000896351	5.17028	1.69892	8.64164
188		3.472	0.00296399	0.00176298	0.000633287	3.48348	1.03091	5.93605
189		3.36905	0.00048929	0.00161775	0.000622858	3.19652	0.78434	5.6087
190		3.72843	0.000751067	0.00141631	0.000631192	2.79849	0.35403	5.24295
191		3.04432	0.000703283	0.00138674	0.000618957	2.74006	0.342984	5.13713
192		3.5781	0.000512004	0.00161989	0.000640273	3.20074	0.721118	5.68037
193		3.57235	0.000534676	0.00147022	0.000604747	2.90501	0.562965	5.24705
194		3.39626	0.00152846	0.00102018	0.000464043	2.01577	0.218637	3.8129
195		3.16353	0.00134779	0.000594135	0.000306645	1.17395	0	2.36152
196		3.75757	0.000769583	0.00126541	0.000570916	2.50033	0.289303	4.71135
197		4.31779	0.0028382	0.000608082	0.000299403	1.20151	0.0419937	2.36103
198		5.16635	0.000570894	0.00049758	0.000262787	0.983169	0	2.00088
199		5.43036	0.000626814	0.000382152	0.000221043	0.755095	0	1.61114
200	H-Lineage	1.79034	0.000798209	0.00502879	0.00147646	9.93639	4.21841	15.6544
201		2.15385	0.000661574	0.00472163	0.00152997	9.32947	3.40427	15.2547
202		1.94695	0.00742249	0.000909252	0.000327053	1.79659	0.529992	3.06319
203		1.61147	0.000217786	0.000774104	0.000330395	1.52955	0.250012	2.80909
204		2.35227	0.000269167	0.000794823	0.00032007	1.57049	0.330934	2.81005
205		2.74555	0.000445078	0.000632714	0.000282752	1.25018	0.15515	2.34521
206		3.18898	0.00100815	0.00031658	0.000161914	0.62553	0	1.25259
207		2.38274	0.00123925	0.00420154	0.00151552	8.30182	2.43257	14.1711
208		2.59837	0.00202454	0.00342238	0.00129866	6.76228	1.73286	11.7917
209		2.1433	0.00094423	0.00298183	0.00116035	5.8918	1.39805	10.3855
210		2.81421	0.00146644	0.00246075	0.00102682	4.86219	0.885546	8.83883
211		3.11401	0.00648739	0.000377452	0.00018556	0.745808	0.0271764	1.46444
212		2.54328	0.0011341	0.00201483	0.000894023	3.98109	0.518754	7.44344
213		2.3983	0.00399589	0.000348687	0.000179217	0.688971	0	1.38303
214		2.69703	0.00120777	0.00156701	0.000739068	3.09626	0.23402	5.9585
215		2.51256	0.00254331	0.000554774	0.000271642	1.09618	0.0441735	2.14818
216		2.73119	0.000201816	0.000480881	0.000251381	0.950173	0	1.92371
217		2.69775	0.000297149	0.000370734	0.00020749	0.732534	0	1.53609
218		3.02673	0.000101912	0.000337064	0.000203759	0.666004	0	1.45512
219		2.31144	0.000201368	0.000467656	0.00024558	0.924042	0	1.87511
220		2.42428	0.000352277	0.000322344	0.000186315	0.636919	0	1.35847
221		2.89505	0.00322359	0.000453526	0.000233047	0.896121	0	1.79866
222		3.72373	0.000540167	0.000308465	0.000169966	0.609496	0	1.26773
223		4.61988	0.00034065	0.000234729	0.000140855	0.463801	0	1.0093
224	Tropheini	1.63234	0.00137501	0.00213947	0.000858554	4.22739	0.902408	7.55236
225		1.60629	0.000486372	0.00183668	0.000805903	3.6291	0.508025	6.75017
226		1.69039	0.000926491	0.00128859	0.000618245	2.54612	0.151806	4.94044
227		1.99839	0.000565487	0.00100562	0.000536082	1.987	0	4.06312
228		1.65881	0.000420937	0.00188571	0.000781753	3.72598	0.698438	6.75353
229		2.20402	0.000355215	0.00172455	0.000729906	3.40753	0.58078	6.23429
230		2.35727	0.000513109	0.00150688	0.000669163	2.97744	0.385927	5.56895
231		1.88695	0.00025095	0.00137388	0.000682449	2.71466	0.0716943	5.35762
232		2.94482	0.000440835	0.00135718	0.000653603	2.68165	0.150399	5.2129
233		3.00432	0.000543508	0.00117627	0.000625871	2.32419	0	4.74804
234		2.06073	0.000200106	0.00162744	0.000717527	3.21567	0.436852	5.99448
235		1.93098	0.000303739	0.00147015	0.000703599	2.90486	0.179988	5.62973
236		1.96294	0.00155647	0.000677221	0.000365241	1.33812	0	2.75261
237		2.19919	0.000975152	0.00118403	0.000591152	2.33952	0.0501312	4.62892
238		1.24846	0.000440119	0.00153319	0.000725609	3.02942	0.219311	5.83954
239		3.15006	0.00715337	0.00115151	0.00052429	2.27527	0.244822	4.30572
240		1.48819	0.000366402	0.00478258	0.00148195	9.44991	3.71065	15.1892
241		2.0225	0.000457889	0.00455619	0.00144923	9.00257	3.39005	14.6151
242		1.93209	0.00183572	0.00360607	0.00121959	7.12522	2.40205	11.8484
243		1.45259	0.000486427	0.0032712	0.00122957	6.46356	1.70172	11.2254
244		1.44618	0.00290736	0.00126083	0.000531567	2.49127	0.432635	4.5499
245		1.5676	0.000360167	0.00103107	0.000456047	2.03729	0.27113	3.80346
246		1.5921	0.000553615	0.000683344	0.00034403	1.35022	0.0178707	2.68257
247		1.54349	0.000521963	0.000692899	0.000348687	1.3691	0.0187179	2.71948
248		1.45904	0.0041165	0.000449812	0.000206266	0.888785	0.0899647	1.6876
249		2.56986	0.00393552	0.00207465	0.000808121	4.0993	0.969637	7.22896
250		2.49743	0.00236938	0.00112592	0.000493034	2.22471	0.315305	4.13412
251		2.19019	0.000596768	0.00085345	0.000423895	1.68633	0.0446844	3.32798
252		2.11714	0.000922602	0.00412041	0.00138424	8.14151	2.78066	13.5024
253		1.42562	0.00234358	0.00247651	0.000954048	4.89334	1.19854	8.58814
254		1.45913	0.000388393	0.00221033	0.000938446	4.36739	0.733011	8.00177
255		1.61598	0.000180797	0.00209845	0.000968126	4.14633	0.397004	7.89565
256		1.56028	0.000457291	0.00180537	0.000925762	3.56723	0	7.15249
257	Ectodini	3.14407	0.00498109	0.00253613	0.000960543	5.01114	1.29118	8.73109
258		3.83366	0.00116747	0.0022316	0.000877557	4.40941	1.01084	7.80798
259		3.45828	0.00244124	0.00152568	0.000663537	3.0146	0.444877	5.58432
260		3.96464	0.000877541	0.00130434	0.000612775	2.57725	0.204117	4.95038
261		4.0226	0.000792748	0.00110727	0.000554532	2.18785	0.0402827	4.33543
262		4.0376	0.000611994	0.000955696	0.000497153	1.88836	0	3.81372
263		3.95628	0.000573141	0.000810827	0.000460857	1.60211	0	3.3869
264		4.1206	0.000614053	0.000806675	0.000458605	1.59391	0	3.36998
265		4.24977	0.00161991	0.00185042	0.000788968	3.65625	0.600761	6.71173
266		4.14364	0.00595229	0.000413931	0.000206164	0.817887	0.0194612	1.61631
267		4.35863	0.00510924	0.000678207	0.000316913	1.34007	0.11274	2.5674
268		5.0127	0.000484537	0.000581545	0.000282301	1.14908	0.0557885	2.24236
269		5.08666	0.000343288	0.000514058	0.000267544	1.01573	0	2.05186
270		5.54305	0.000657702	0.000395404	0.000225911	0.781279	0	1.65618
271		4.93982	0.000470879	0.000486222	0.000261479	0.960727	0	1.97337
272		1.09503	0.00306115	0.0019871	0.000759848	3.92631	0.9836	6.86902
273		1.12752	0.00176271	0.000423749	0.000195878	0.837287	0.0786972	1.59588
274	Boulengerochromi / Bathybatini	1.21674	0.000438385	0.00602994	0.00186119	11.9146	4.70663	19.1225
275		0.76012	0.00430375	0.000368005	0.000151788	0.727141	0.139301	1.31498
276		1.94766	0.00531114	0.00330301	0.00116616	6.52641	2.01015	11.0427
277		2.30472	0.00421069	0.00147602	0.000597196	2.91647	0.603676	5.22927
278		2.3461	0.00114474	0.00098809	0.00044734	1.95237	0.219924	3.68481
279		2.08013	0.00126002	0.000382347	0.000198425	0.755479	0	1.52393
280		1.64591	0.00438712	0.000637544	0.000279318	1.25972	0.177992	2.34146
281		1.28417	0.0010675	0.00705418	0.00218015	13.9384	5.49516	22.3816
282	Oreochromini (C2_4)	1.46801	0.00957315	0.00511398	0.00144645	10.1047	5.98	15.7065
283		1.62195	0.00416966	0.00254321	0.00094365	5.02514	1.3706	8.67967
284		2.43818	0.00375937	0.0177626	0.0044085	35.0972	18.0241	52.1702
285	Hemichromini	2.88029	0.0484466	0.000942574	0.000356263	1.86243	0.482709	3.24216
286		2.1371	0.0213148	0.0101234	0.00286664	20.0027	8.90092	31.1046
287	Tylochromini	1.3315	0.024552	0.0032336	0.000963703	6.38926	2.65707	10.1215
288		1.34543	0.00280758	0.00114684	0.000447248	2.26603	0.533947	3.99812
289	split Cichlasomatini + Heroini (C2_1)	1.08391	0.0449986	0.0291982	0.00787551	57.6927	40	88.1927
290		1.00028	0.0228071	0.0063975	0.00211793	12.6408	4.43857	20.8431
291		1.04284	0.00567398	0.000956584	0.000383169	1.89011	0.406191	3.37404
292		1.33833	0.000169962	0.000829589	0.000366912	1.63918	0.21822	3.06015
293		1.3889	0.000220936	0.000670516	0.000334818	1.32487	0.0282035	2.62154
294		0.678292	0.0120437	0.0684951	0.0175722	135.339	67.2863	170.423
295		0.688874	0.042873	0.00625874	0.00227229	12.3667	3.56659	21.1667
296	split Madagascar + India (C1_3)	1	0.074246	0	0	0	0	0
297		1	0	0	0	0	0	0

## Sheet: C08
node	description	rate	branch_length	reltime	reltime_stderr	divtime	divtime_95%_CI_MIN	divtime_95%_CI_MAX
150	split Etroplinae + Pythochrominae					279.861	279.861	279.861
151	split Madagascar/India + Africa/South America (C1_1)	1	0	0.0758289	0.018839	279.861	133.988	298.565
152	split Africa + South America (C1_2)	1.31215	0.0229069	0.0583714	0.0175975	215.43	82.2445	298.565
153	first split within African cichlids (C2_2.1)	1.25192	0.00815877	0.0518544	0.0228126	191.378	45.7	298.565
154	African cichlids without Heterochromis (C2_5)	1.88347	0.0616974	0.0190971	0.00234319	70.4813	49.9536	79.6
154	African cichlids without Heterochromis (C3_2.2)	1.88347	0.0616974	0.0190971	0.00234319	70.4813	49.9536	79.6
155		2.35124	0.00399395	0.0173984	0.00217128	64.2121	45.2638	79.6
156		2.23947	0.00198319	0.0165129	0.00213905	60.9438	42.4315	79.6
157	Haplotilapiines (without Etiini) (C2_3)	2.04888	0.0160549	0.00867693	0.00364265	32.0238	9.3	62
158		2.22538	0.00651383	0.00574986	0.00250154	21.2209	9	41.9441
159		2.36254	0.00230096	0.00477592	0.00214946	17.6264	9	35.3923
160		2.63248	0.00173021	0.00411867	0.00197729	15.2007	9	31.4758
161	Lake Tanganyika species flock	2.40157	0.00142619	0.00352481	0.00180316	13.0089	9	27.7938
162		3.45033	0.00159291	0.00306314	0.00160239	11.3051	9	24.4266
163	split H-Lineage + Lamprologini	4.6999	0.00211455	0.00261322	0.00139817	9.64459	9	21.0791
164	Lamprologini	6.04523	0.00722274	0.00141844	0.000795715	5.23502	0	11.7256
165		6.05177	0.00184422	0.0011137	0.000638107	4.11032	0	9.30943
166		5.90858	0.000559259	0.00101905	0.00059395	3.76099	0	8.59598
167		6.22588	0.000656373	0.000913622	0.000549188	3.37189	0	7.83545
168		6.53831	0.00124445	0.00072329	0.000450913	2.66944	0	6.32763
169		6.7012	0.000918981	0.000586154	0.0003857	2.16331	0	5.28441
170		6.81887	0.00154867	0.000359038	0.000263285	1.3251	0	3.44549
171		7.2436	0.00064914	0.000269423	0.000223205	0.994354	0	2.78333
172		6.58556	0.00195482	0.000289319	0.000223614	1.06778	0	2.86482
173		6.37938	0.000548925	0.000637244	0.000436919	2.35187	0	5.88084
174		6.67852	0.000447103	0.000570297	0.000425126	2.10479	0	5.52624
175		6.76918	0.00127501	0.000381942	0.000320973	1.40963	0	3.98085
176		5.92838	0.00170157	0.000626602	0.000423643	2.31259	0	5.73649
177		6.86817	0.00113608	0.000461189	0.000357418	1.7021	0	4.57413
178		5.60745	0.000473592	0.000934591	0.000568149	3.44928	0	8.06433
179		5.6082	0.00175213	0.000622168	0.000422171	2.29623	0	5.70767
180		6.53102	0.000895622	0.000485035	0.000361501	1.79011	0	4.69953
181		7.42153	0.000737062	0.000385721	0.000322051	1.42357	0	4.00405
182		5.6067	0.000829222	0.000786693	0.000530151	2.90344	0	7.18876
183		7.13877	0.00228544	0.000466549	0.000363538	1.72188	0	4.64246
184		6.19843	0.00107027	0.000941033	0.000575463	3.47306	0	8.14614
185		5.76623	0.00293781	0.000431547	0.00031623	1.5927	0	4.13956
186		6.66303	0.00141376	0.000728853	0.0005187	2.68997	0	6.87267
187		6.03869	0.00134104	0.00119637	0.000738029	4.41541	0	10.406
188		7.62353	0.00296399	0.00080757	0.000517741	2.98049	0	7.1752
189		7.35489	0.00048929	0.000741045	0.000501957	2.73496	0	6.79145
190		8.13943	0.000751067	0.000648769	0.00049672	2.3944	0	6.38772
191		6.64596	0.000703283	0.000635223	0.000487111	2.34441	0	6.26023
192		7.90199	0.000512004	0.000742776	0.000513901	2.74135	0	6.89045
193		7.69724	0.000534676	0.000673313	0.0004815	2.48498	0	6.3669
194		7.7945	0.00152846	0.000477217	0.000372462	1.76126	0	4.75333
195		6.76287	0.00134779	0.000277924	0.000243638	1.02573	0	2.97449
196		7.6012	0.000769583	0.000572068	0.00044393	2.11132	0	5.67833
197		8.81486	0.0028382	0.000250088	0.000210679	0.922997	0	2.61054
198		12.0621	0.000570894	0.000202759	0.000182308	0.748318	0	2.20524
199		13.3264	0.000626814	0.000155723	0.000152531	0.574724	0	1.79025
200	H-Lineage	3.65396	0.000798209	0.00239477	0.00130871	8.83836	0	19.5286
201		4.35189	0.000661574	0.00224275	0.00129771	8.2773	0	18.8452
202		4.05294	0.00742249	0.000411371	0.000264969	1.51824	0	3.66453
203		3.56181	0.000217786	0.000350227	0.000260604	1.29258	0	3.3901
204		4.61179	0.000269167	0.000353006	0.000250052	1.30283	0	3.31961
205		5.49757	0.000445078	0.000272047	0.000211274	1.00404	0	2.70159
206		7.41678	0.00100815	0.000136119	0.000119554	0.502373	0	1.45857
207		4.67289	0.00123925	0.00197755	0.0012284	7.29853	0	17.2662
208		5.50824	0.00202454	0.00161001	0.00103927	5.94203	0	14.3594
209		4.53113	0.00094423	0.00140162	0.000923012	5.17293	0	12.6417
210		5.96334	0.00146644	0.00115571	0.000806681	4.26536	0	10.7758
211		6.63037	0.00648739	0.000177274	0.000146037	0.654261	0	1.82499
212		5.36341	0.0011341	0.000944259	0.000695917	3.48496	0	9.08841
213		5.1174	0.00399589	0.000163414	0.000139786	0.60311	0	1.72217
214		5.62125	0.00120777	0.000729401	0.000570357	2.69199	0	7.27346
215		5.38135	0.00254331	0.000256786	0.000208781	0.947714	0	2.62226
216		6.03585	0.000201816	0.000223349	0.000193477	0.824312	0	2.3725
217		5.32166	0.000297149	0.000167512	0.00015524	0.618232	0	1.85757
218		6.69871	0.000101912	0.000152298	0.000152261	0.562084	0	1.77468
219		4.79782	0.000201368	0.000214815	0.000186965	0.792813	0	2.28865
220		5.2777	0.000352277	0.000148067	0.000141612	0.546467	0	1.67584
221		5.87185	0.00322359	0.000180411	0.000154165	0.665838	0	1.90007
222		8.1259	0.000540167	0.000113936	0.000104392	0.420501	0	1.25422
223		12.5076	0.00034065	8.67005e-05	8.64194e-05	0.319984	0	1.00829
224	Tropheini	3.4429	0.00137501	0.00100224	0.000678337	3.69896	0	9.18104
225		3.35751	0.000486372	0.000857383	0.000627532	3.16433	0	8.2186
226		3.2296	0.000926491	0.000570508	0.00045449	2.10556	0	5.75368
227		4.51371	0.000565487	0.000445226	0.000392088	1.64319	0	4.77883
228		3.53046	0.000420937	0.000883013	0.000614608	3.25892	0	8.21978
229		4.67494	0.000355215	0.00080703	0.000571992	2.97849	0	7.59174
230		4.99784	0.000513109	0.000704364	0.000521221	2.59959	0	6.7957
231		4.03684	0.00025095	0.000642199	0.000526618	2.37015	0	6.59258
232		6.18761	0.000440835	0.000633119	0.0005047	2.33664	0	6.38768
233		6.44018	0.000543508	0.000548726	0.000480447	2.02517	0	5.86823
234		4.37291	0.000200106	0.00076127	0.000559406	2.80961	0	7.31444
235		4.06734	0.000303739	0.000686592	0.000543608	2.534	0	6.89848
236		4.2031	0.00155647	0.000316278	0.000281601	1.16728	0	3.41847
237		4.70144	0.000975152	0.000553854	0.000457138	2.0441	0	5.70855
238		2.66615	0.000440119	0.000717937	0.000562881	2.64968	0	7.17064
239		6.69606	0.00715337	0.000541711	0.000415214	1.99929	0	5.3372
240		3.06797	0.000366402	0.00227535	0.00128178	8.39759	0	18.8506
241		4.13894	0.000457889	0.00216472	0.00123878	7.98929	0	18.0831
242		4.04419	0.00183572	0.0017108	0.00102185	6.31403	0	14.6218
243		3.02003	0.000486427	0.00154974	0.000999799	5.71959	0	13.8175
244		2.96148	0.00290736	0.000568011	0.00040855	2.09635	0	5.38932
245		3.47965	0.000360167	0.000464504	0.000348732	1.71434	0	4.52015
246		3.53401	0.000553615	0.000307851	0.000260719	1.13618	0	3.22413
247		3.42611	0.000521963	0.000312156	0.000264229	1.15207	0	3.26817
248		3.07975	0.0041165	0.0002131	0.00016683	0.786483	0	2.12651
249		5.41566	0.00393552	0.000984111	0.000659518	3.63204	0	8.96443
250		5.66577	0.00236938	0.000565919	0.000420537	2.08863	0	5.47358
251		4.3575	0.000596768	0.000428967	0.00035769	1.58318	0	4.44936
252		4.23591	0.000922602	0.00194691	0.00115561	7.18544	0	16.5838
253		2.98503	0.00234358	0.0011618	0.000769882	4.28785	0	10.5158
254		2.83867	0.000388393	0.00102498	0.00073592	3.78288	0	9.71496
255		3.6029	0.000180797	0.000974801	0.00075085	3.59768	0	9.63259
256		3.35881	0.000457291	0.000838654	0.000709758	3.09521	0	8.77942
257	Ectodini	6.01098	0.00498109	0.00111825	0.000733775	4.1271	0	10.0656
258		8.28464	0.00116747	0.000977327	0.000661844	3.60701	0	8.95566
259		7.21258	0.00244124	0.000638857	0.000473385	2.35782	0	6.16861
260		9.35375	0.000877541	0.00054504	0.000432831	2.01157	0	5.48626
261		9.59619	0.000792748	0.000462429	0.000389439	1.70668	0	4.82613
262		9.66788	0.000611994	0.000399128	0.000348249	1.47305	0	4.25902
263		9.47315	0.000573141	0.000338626	0.000321315	1.24976	0	3.81294
264		9.86662	0.000614053	0.000336892	0.000319742	1.24336	0	3.79398
265		9.51605	0.00161991	0.000807098	0.00058671	2.97874	0	7.70559
266		9.50005	0.00595229	0.000180544	0.000152369	0.666332	0	1.88672
267		9.53207	0.00510924	0.000271092	0.000215357	1.00051	0	2.72934
268		12.1419	0.000484537	0.000231186	0.000190282	0.853233	0	2.3787
269		11.8642	0.000343288	0.000202251	0.000177809	0.746444	0	2.16852
270		14.0887	0.000657702	0.000155568	0.000149521	0.574152	0	1.76641
271		12.4261	0.000470879	0.000193291	0.000175262	0.713377	0	2.11359
272		2.27411	0.00306115	0.000929261	0.000622178	3.42961	0	8.4603
273		2.41106	0.00176271	0.000198165	0.000157817	0.731365	0	1.99815
274	Boulengerochromi / Bathybatini	2.53299	0.000438385	0.00289007	0.00161263	10.6663	0	23.8242
275		1.58594	0.00430375	0.00017638	0.000128946	0.650962	0	1.68957
276		4.04557	0.00531114	0.00157724	0.000975719	5.8211	0	13.74
277		4.74835	0.00421069	0.000690473	0.000481743	2.54832	0	6.43634
278		5.44454	0.00114474	0.000480218	0.000369785	1.77233	0	4.74449
279		4.28005	0.00126002	0.000185823	0.000162722	0.685814	0	1.98741
280		3.44681	0.00438712	0.000304438	0.000230267	1.12359	0	2.9757
281		2.12028	0.0010675	0.00427245	0.00210633	15.7683	0.496061	33.0771
282	Oreochromini (C2_4)	1.88637	0.00957315	0.00360203	0.00174623	13.294	5.98	27.6584
283		2.30277	0.00416966	0.00179131	0.00107698	6.61118	0	15.3643
284		2.4478	0.00375937	0.0149771	0.0023667	55.2756	35.6054	77.2342
285	Hemichromini	3.41599	0.0484466	0.000794758	0.000413763	2.9332	0	6.32233
286		2.46858	0.0213148	0.00876399	0.00264761	32.3451	12.3113	54.939
287	Tylochromini	1.50876	0.024552	0.00282414	0.00118453	10.423	1.73048	20.2609
288		1.54049	0.00280758	0.00100162	0.000589728	3.69666	0	8.49477
289	split Cichlasomatini + Heroini (C2_1)	1.37528	0.0449986	0.0256518	0.00421635	94.6726	59.8837	101
290		1.15571	0.0228071	0.00591752	0.0024459	21.8397	3.86957	42.1748
291		1.09053	0.00567398	0.000714562	0.000398959	2.63722	0	5.89233
292		1.73506	0.000169962	0.000616604	0.000394415	2.27569	0	5.47157
293		1.86864	0.000220936	0.000498371	0.000372104	1.83933	0	4.83386
294		0.762106	0.0120437	0.0600258	0.0257618	221.536	32.8308	298.565
295		0.78607	0.042873	0.00548486	0.00332152	20.2429	0	47.2286
296	split Madagascar + India (C1_3)	1	0.074246	0	0	0	0	0
297		1	0.0482703	0	0	0	0	0

## Sheet: C09
node	description	rate	branch_length	reltime	reltime_stderr	divtime	divtime_95%_CI_MIN	divtime_95%_CI_MAX
150	split Etroplinae + Pythochrominae					130.096	130.096	130.096
151	split Madagascar/India + Africa/South America (C1_1)	1	0	0.0774082	0.00666791	130.096	121	130.096
152	split Africa + South America (C1_2)	1.32314	0.0229069	0.0600957	0.00227681	101	93.5	101
153	first split within African cichlids (C2_2.1)	1.71464	0.00815877	0.0553374	0.00839385	93.003	65.353	101
154	African cichlids without Heterochromis (C2_5)	1.99404	0.0616974	0.0243965	0.00393904	41.002	33.1	53.9775
154	African cichlids without Heterochromis (C3_2.2)	1.99404	0.0616974	0.0243965	0.00393904	41.002	33.1	53.9775
155		2.27155	0.00399395	0.0226382	0.00384916	38.047	25.3676	50.7265
156		2.24234	0.00198319	0.0217538	0.00395026	36.5606	23.5482	49.5731
157	Haplotilapiines (without Etiini) (C2_3)	1.8741	0.0160549	0.0131871	0.00230653	22.1629	14.5651	29.7608
158		2.08104	0.00651383	0.010057	0.00196124	16.9024	10.4419	23.3628
159		2.18944	0.00230096	0.00900608	0.00179057	15.1361	9.23783	21.0344
160		2.58656	0.00173021	0.00833716	0.00187775	14.0119	9	20.1973
161	Lake Tanganyika species flock	2.6156	0.00142619	0.00779189	0.00185267	13.0955	9	19.1983
162		3.56766	0.00159291	0.0073454	0.00161095	12.3451	9	17.6517
163	split H-Lineage + Lamprologini	2.00914	0.00211455	0.00629294	0.00143566	10.5762	9	15.3054
164	Lamprologini	2.59169	0.00722274	0.00350605	0.000847694	5.89246	3.10009	8.68483
165		2.49563	0.00184422	0.00276708	0.000689168	4.65049	2.38032	6.92067
166		2.49651	0.000559259	0.00254306	0.000649205	4.274	2.13547	6.41253
167		2.56644	0.000656373	0.00228731	0.000609403	3.84417	1.83675	5.85159
168		2.64314	0.00124445	0.00181648	0.000507565	3.05288	1.38092	4.72484
169		2.68851	0.000918981	0.00147467	0.000441037	2.4784	1.02559	3.93121
170		2.7613	0.00154867	0.00091382	0.000310379	1.53581	0.513401	2.55823
171		2.846	0.00064914	0.000685731	0.000267457	1.15248	0.271452	2.0335
172		2.61764	0.00195482	0.000727879	0.000262275	1.22331	0.359358	2.08726
173		2.59853	0.000548925	0.00160524	0.000505743	2.69785	1.0319	4.36381
174		2.66727	0.000447103	0.00143762	0.000500806	2.41613	0.766437	4.06583
175		2.68531	0.00127501	0.000962806	0.000383907	1.61814	0.353524	2.88276
176		2.49198	0.00170157	0.00160449	0.000495584	2.69659	1.06409	4.32908
177		2.68223	0.00113608	0.00118093	0.000428548	1.98473	0.573059	3.3964
178		2.42847	0.000473592	0.00234804	0.00063565	3.94624	1.85236	6.04013
179		2.38494	0.00175213	0.00161338	0.000500795	2.71153	1.06187	4.36119
180		2.64815	0.000895622	0.00127517	0.00044235	2.14312	0.685984	3.60025
181		2.82292	0.000737062	0.00101407	0.00040032	1.7043	0.385616	3.02299
182		2.47281	0.000829222	0.00201271	0.000622155	3.38266	1.33323	5.43209
183		2.79028	0.00228544	0.00119364	0.000436899	2.00609	0.566909	3.44527
184		2.49476	0.00107027	0.00233807	0.000637871	3.92948	1.82829	6.03068
185		2.32081	0.00293781	0.00107221	0.000363328	1.80202	0.605187	2.99885
186		2.68176	0.00141376	0.00181089	0.000598528	3.04348	1.07188	5.01508
187		2.69144	0.00134104	0.00300779	0.000834063	5.05505	2.30758	7.80252
188		3.02052	0.00296399	0.0020265	0.000589457	3.40585	1.46413	5.34757
189		2.93095	0.00048929	0.00185956	0.000579968	3.12528	1.21482	5.03574
190		3.2436	0.000751067	0.00162801	0.000588063	2.73612	0.798994	4.67325
191		2.64845	0.000703283	0.00159402	0.00057669	2.67899	0.779329	4.57865
192		3.11281	0.000512004	0.00186202	0.000596231	3.12941	1.16538	5.09344
193		3.10781	0.000534676	0.00168998	0.000563274	2.84027	0.984796	4.69573
194		2.95462	0.00152846	0.00117266	0.000432414	1.97084	0.546436	3.39525
195		2.75216	0.00134779	0.000682942	0.000285915	1.14779	0.205961	2.08962
196		3.26895	0.000769583	0.00145456	0.000531969	2.4446	0.692253	4.19695
197		3.75632	0.0028382	0.000698974	0.000279117	1.17473	0.2553	2.09417
198		4.49454	0.000570894	0.000571955	0.000245055	0.961257	0.154027	1.76849
199		4.72422	0.000626814	0.000439274	0.000206191	0.738267	0.0590561	1.41748
200	H-Lineage	1.55754	0.000798209	0.00578046	0.00137234	9.71494	5.19434	14.2355
201		1.87377	0.000661574	0.00542739	0.00142296	9.12155	4.43422	13.8089
202		1.69377	0.00742249	0.00104516	0.000304525	1.75655	0.753421	2.75968
203		1.40192	0.000217786	0.000889812	0.000308022	1.49546	0.480816	2.51011
204		2.04639	0.000269167	0.000913628	0.00029827	1.53549	0.552964	2.51802
205		2.38853	0.000445078	0.000727288	0.000263668	1.22232	0.353776	2.09086
206		2.7743	0.00100815	0.0003639	0.000151106	0.611589	0.113835	1.10934
207		2.0729	0.00123925	0.00482955	0.00141031	8.1168	3.47112	12.7625
208		2.26049	0.00202454	0.00393393	0.00120883	6.61157	2.62958	10.5936
209		1.8646	0.00094423	0.00342753	0.00108025	5.76049	2.20204	9.31893
210		2.44826	0.00146644	0.00282856	0.000956248	4.75383	1.60387	7.90378
211		2.70907	0.00648739	0.000433871	0.000173036	0.729187	0.159191	1.29918
212		2.21256	0.0011341	0.00231599	0.000832806	3.89237	1.14904	6.6357
213		2.08643	0.00399589	0.000400807	0.000167176	0.673617	0.122925	1.22431
214		2.34632	0.00120777	0.00180124	0.000688651	3.02725	0.758783	5.29572
215		2.18584	0.00254331	0.000637698	0.000253219	1.07175	0.237626	1.90587
216		2.37604	0.000201816	0.00055276	0.000234434	0.928997	0.156752	1.70124
217		2.34694	0.000297149	0.000426149	0.000193618	0.716208	0.0784158	1.354
218		2.63315	0.000101912	0.000387445	0.00019022	0.651161	0.0245614	1.27776
219		2.01087	0.000201368	0.000537558	0.000229064	0.903448	0.148893	1.658
220		2.10903	0.000352277	0.000370525	0.00017392	0.622725	0.049817	1.19563
221		2.51859	0.00322359	0.000521315	0.000217345	0.87615	0.160198	1.5921
222		3.23951	0.000540167	0.000354572	0.000158623	0.595912	0.0733953	1.11843
223		4.01913	0.00034065	0.000269815	0.00013151	0.453465	0.0202602	0.886669
224	Tropheini	1.42008	0.00137501	0.00245927	0.000799487	4.13317	1.4996	6.76674
225		1.39742	0.000486372	0.00211122	0.000750807	3.54822	1.075	6.02144
226		1.47058	0.000926491	0.0014812	0.000576311	2.48938	0.590966	4.38779
227		1.73853	0.000565487	0.00115593	0.000499914	1.94272	0.295964	3.58947
228		1.4431	0.000420937	0.00216758	0.000728166	3.64294	1.24431	6.04158
229		1.91742	0.000355215	0.00198232	0.000679966	3.33159	1.09173	5.57145
230		2.05074	0.000513109	0.00173211	0.000623528	2.91108	0.857131	4.96503
231		1.64158	0.00025095	0.00157924	0.000636188	2.65416	0.558504	4.74981
232		2.56189	0.000440835	0.00156004	0.000609201	2.62188	0.615129	4.62864
233		2.61366	0.000543508	0.00135209	0.000583521	2.27239	0.35023	4.19456
234		1.79276	0.000200106	0.0018707	0.000668583	3.144	0.941633	5.34637
235		1.67989	0.000303739	0.00168989	0.000655838	2.84012	0.67974	5.0005
236		1.70769	0.00155647	0.000778447	0.000340667	1.3083	0.186116	2.43048
237		1.91322	0.000975152	0.00136101	0.000551082	2.28738	0.472076	4.10269
238		1.08612	0.000440119	0.00176236	0.000676369	2.96191	0.733896	5.18992
239		2.74044	0.00715337	0.00132363	0.00048848	2.22456	0.615474	3.83365
240		1.29467	0.000366402	0.00549745	0.00137803	9.2393	4.69995	13.7787
241		1.7595	0.000457889	0.00523721	0.00134786	8.80193	4.36197	13.2419
242		1.68085	0.00183572	0.00414507	0.00113475	6.96643	3.22847	10.7044
243		1.26371	0.000486427	0.00376015	0.00114472	6.31951	2.54872	10.0903
244		1.25813	0.00290736	0.00144929	0.000495322	2.43575	0.804117	4.06738
245		1.36376	0.000360167	0.00118519	0.000425156	1.99189	0.59139	3.39239
246		1.38507	0.000553615	0.000785485	0.000320974	1.32013	0.262813	2.37744
247		1.34278	0.000521963	0.000796469	0.00032532	1.33859	0.266956	2.41022
248		1.26931	0.0041165	0.000517047	0.000192511	0.868977	0.234829	1.50312
249		2.23568	0.00393552	0.00238475	0.000752497	4.00794	1.52916	6.48673
250		2.17268	0.00236938	0.00129422	0.000459378	2.17513	0.661903	3.68835
251		1.90539	0.000596768	0.000981017	0.000395207	1.64875	0.346906	2.95059
252		1.84183	0.000922602	0.0047363	0.00128788	7.96007	3.7177	12.2024
253		1.24024	0.00234358	0.00284668	0.000888357	4.78428	1.85796	7.7106
254		1.26939	0.000388393	0.00254071	0.000874261	4.27006	1.39017	7.14994
255		1.40585	0.000180797	0.00241211	0.000902187	4.05392	1.08204	7.0258
256		1.35739	0.000457291	0.00207522	0.000863014	3.48773	0.644889	6.33056
257	Ectodini	2.73523	0.00498109	0.00291521	0.000894261	4.89945	1.95369	7.84522
258		3.33514	0.00116747	0.00256516	0.000817164	4.31114	1.61934	7.00294
259		3.00858	0.00244124	0.00175373	0.000618153	2.94742	0.911171	4.98366
260		3.44909	0.000877541	0.00149931	0.000571015	2.51981	0.638843	4.40078
261		3.49952	0.000792748	0.00127278	0.000516857	2.13909	0.436526	3.84166
262		3.51257	0.000611994	0.00109855	0.000463445	1.84627	0.31965	3.3729
263		3.44182	0.000573141	0.000932023	0.000429712	1.56641	0.150903	2.98191
264		3.58478	0.000614053	0.000927251	0.00042762	1.55839	0.149774	2.967
265		3.69715	0.00161991	0.00212701	0.000734925	3.57476	1.15386	5.99566
266		3.60482	0.00595229	0.000475803	0.00019229	0.799659	0.166241	1.43308
267		3.79185	0.00510924	0.000779581	0.000295365	1.3102	0.337248	2.28316
268		4.36087	0.000484537	0.00066847	0.000263161	1.12347	0.256594	1.99034
269		4.42521	0.000343288	0.000590895	0.000249479	0.993089	0.171285	1.81489
270		4.82225	0.000657702	0.000454506	0.000210721	0.763867	0.069734	1.458
271		4.29746	0.000470879	0.000558899	0.000243838	0.939315	0.136095	1.74254
272		0.95264	0.00306115	0.00228412	0.000707706	3.83881	1.50757	6.17005
273		0.980904	0.00176271	0.000487088	0.000182936	0.818626	0.216021	1.42123
274	Boulengerochromi / Bathybatini	1.05852	0.000438385	0.00693126	0.00173018	11.649	5.94969	17.3484
275		0.661277	0.00430375	0.000423012	0.000142045	0.710936	0.243027	1.17884
276		1.69439	0.00531114	0.00379672	0.00108511	6.38096	2.80654	9.95539
277		2.00502	0.00421069	0.00169665	0.000556189	2.85148	1.01934	4.68361
278		2.04102	0.00114474	0.00113578	0.000416895	1.90886	0.535569	3.28214
279		1.80964	0.00126002	0.000439497	0.000185221	0.738642	0.128509	1.34877
280		1.43188	0.00438712	0.00073284	0.000260459	1.23165	0.373677	2.08962
281		1.12438	0.0010675	0.00805667	0.00203506	13.5405	6.83681	20.2441
282	Oreochromini (C2_4)	1.29524	0.00957315	0.0057961	0.00136582	9.74122	5.98	14.2404
283		1.43107	0.00416966	0.00288244	0.000881869	4.84437	1.93943	7.74932
284		2.16366	0.00375937	0.0200163	0.00428637	33.6405	19.5208	47.7601
285	Hemichromini	2.55599	0.0484466	0.00106217	0.000334844	1.78513	0.68213	2.88814
286		1.8972	0.0213148	0.0114034	0.00274891	19.1652	10.1101	28.2203
287	Tylochromini	1.18285	0.024552	0.00363994	0.000919296	6.11748	3.08925	9.14572
288		1.19523	0.00280758	0.00129095	0.000419627	2.16964	0.787359	3.55193
289	split Cichlasomatini + Heroini (C2_1)	1.27541	0.0449986	0.024814	0.0035526	41.7038	40	53.4063
290		1.17701	0.0228071	0.00543691	0.00133369	9.13756	4.74427	13.5308
291		1.22708	0.00567398	0.000812952	0.000246832	1.36629	0.553206	2.17938
292		1.57479	0.000169962	0.000705025	0.000240467	1.1849	0.392785	1.97702
293		1.63429	0.000220936	0.000569838	0.000222871	0.957699	0.223544	1.69185
294		0.755777	0.0120437	0.0614727	0.00435148	103.314	88.9802	117.648
295		0.767567	0.042873	0.00561708	0.00137256	9.44036	4.91904	13.9617
296	split Madagascar + India (C1_3)	1	0.074246	0	0	0	0	0
297		1	0	0	0	0	0	0

## Sheet: C10
node	description	rate	branch_length	reltime	reltime_stderr	divtime	divtime_95%_CI_MIN	divtime_95%_CI_MAX
150	split Etroplinae + Pythochrominae					128.392	128.392	128.392
151	split Madagascar/India + Africa/South America (C1_1)	1	0	0.0792555	0.00691683	128.392	121	128.392
152	split Africa + South America (C1_2)	1.35472	0.0229069	0.0623465	0.00236209	101	93.5	101
153	first split within African cichlids (C2_2.1)	1.79229	0.00815877	0.0577943	0.00218116	93.6256	86.7001	100.551
154	African cichlids without Heterochromis (C2_5)	2.08549	0.0616974	0.0282102	0.00533831	45.7	45.7	62.65
154	African cichlids without Heterochromis (C3_2.2)	2.08549	0.0616974	0.0282102	0.00533831	45.7	45.7	62.65
155		1.90695	0.00399395	0.0261158	0.00473048	42.3071	27.2871	57.3271
156		1.88243	0.00198319	0.0250623	0.00450305	40.6004	26.3025	54.8983
157	Haplotilapiines (without Etiini) (C2_3)	1.57551	0.0160549	0.014872	0.00244371	24.0924	16.3332	31.8515
158		1.74947	0.00651383	0.0111487	0.00192282	18.0607	11.9554	24.1659
159		1.8406	0.00230096	0.00989859	0.00172364	16.0355	10.5627	21.5083
160		2.17445	0.00173021	0.00910289	0.00178415	14.7465	9.08153	20.4115
161	Lake Tanganyika species flock	2.19886	0.00142619	0.00845429	0.00175715	13.6958	9	19.275
162		2.99924	0.00159291	0.00792318	0.0015292	12.8354	9	17.6908
163	split H-Lineage + Lamprologini	1.86263	0.00211455	0.00678793	0.00135362	10.9963	9	15.2943
164	Lamprologini	2.4027	0.00722274	0.00378183	0.000807779	6.12649	3.56166	8.69132
165		2.31365	0.00184422	0.00298473	0.000657957	4.8352	2.74608	6.92432
166		2.31446	0.000559259	0.00274309	0.00062027	4.44375	2.47429	6.41321
167		2.37929	0.000656373	0.00246722	0.000583207	3.99685	2.14507	5.84863
168		2.4504	0.00124445	0.00195937	0.000487278	3.17413	1.62695	4.72132
169		2.49246	0.000918981	0.00159066	0.000425288	2.57684	1.22648	3.9272
170		2.55994	0.00154867	0.000985699	0.000302246	1.59681	0.637134	2.55649
171		2.63846	0.00064914	0.000739669	0.000262642	1.19825	0.364318	2.03218
172		2.42676	0.00195482	0.000785133	0.000256708	1.2719	0.45681	2.08699
173		2.40904	0.000548925	0.00173151	0.000488526	2.805	1.25386	4.35615
174		2.47277	0.000447103	0.0015507	0.000486046	2.51209	0.96882	4.05537
175		2.48949	0.00127501	0.00103854	0.000375578	1.68241	0.489891	2.87493
176		2.31025	0.00170157	0.00173069	0.000478752	2.80369	1.28357	4.3238
177		2.48664	0.00113608	0.00127382	0.0004178	2.06356	0.736976	3.39014
178		2.25138	0.000473592	0.00253274	0.000608472	4.10298	2.17098	6.03498
179		2.21102	0.00175213	0.00174028	0.000483663	2.81922	1.28351	4.35493
180		2.45504	0.000895622	0.00137547	0.000429898	2.22824	0.863243	3.59323
181		2.61706	0.000737062	0.00109384	0.000391686	1.77199	0.528327	3.01566
182		2.29248	0.000829222	0.00217102	0.000598823	3.51701	1.61565	5.41837
183		2.58681	0.00228544	0.00128753	0.00042532	2.08577	0.735307	3.43622
184		2.31284	0.00107027	0.00252198	0.00061108	4.08555	2.14528	6.02583
185		2.15157	0.00293781	0.00115655	0.000354353	1.87359	0.748461	2.99872
186		2.4862	0.00141376	0.00195333	0.000578557	3.16436	1.32735	5.00137
187		2.49517	0.00134104	0.00324438	0.000795953	5.25583	2.72855	7.7831
188		2.80025	0.00296399	0.0021859	0.000564928	3.54112	1.74738	5.33486
189		2.71722	0.00048929	0.00200583	0.000557617	3.24941	1.47889	5.01993
190		3.00707	0.000751067	0.00175607	0.000569233	2.84479	1.03739	4.6522
191		2.45531	0.000703283	0.0017194	0.000558412	2.78539	1.01235	4.55844
192		2.88582	0.000512004	0.00200848	0.000573845	3.2537	1.43165	5.07575
193		2.88118	0.000534676	0.00182291	0.000543158	2.95307	1.22846	4.67769
194		2.73916	0.00152846	0.0012649	0.000419811	2.04912	0.716152	3.38209
195		2.55147	0.00134779	0.000736661	0.000280076	1.19338	0.30409	2.08266
196		3.03057	0.000769583	0.00156897	0.000515402	2.5417	0.905212	4.17818
197		3.4824	0.0028382	0.000753954	0.000272467	1.22139	0.356265	2.08652
198		4.16678	0.000570894	0.000616944	0.000240295	0.999436	0.236461	1.76241
199		4.37972	0.000626814	0.000473826	0.000203276	0.767589	0.122156	1.41302
200	H-Lineage	1.44396	0.000798209	0.00623514	0.00128908	10.1008	6.00777	14.1938
201		1.73713	0.000661574	0.00585429	0.00132656	9.48384	5.27181	13.6959
202		1.57026	0.00742249	0.00112737	0.000293235	1.82632	0.895248	2.75739
203		1.29969	0.000217786	0.000959803	0.000300241	1.55486	0.601548	2.50817
204		1.89716	0.000269167	0.000985492	0.000289638	1.59648	0.67683	2.51612
205		2.21435	0.000445078	0.000784495	0.00025784	1.27087	0.452182	2.08955
206		2.57199	0.00100815	0.000392523	0.000149138	0.63588	0.162343	1.10942
207		1.92174	0.00123925	0.00520944	0.00131047	8.43918	4.27822	12.6001
208		2.09565	0.00202454	0.00424337	0.00112519	6.87417	3.30152	10.4468
209		1.72863	0.00094423	0.00369714	0.00100677	5.98928	2.79264	9.18592
210		2.26973	0.00146644	0.00305105	0.000895332	4.94264	2.09981	7.78546
211		2.51152	0.00648739	0.000467999	0.000166775	0.758148	0.22861	1.28769
212		2.05122	0.0011341	0.00249816	0.000783598	4.04696	1.55892	6.53501
213		1.93428	0.00399589	0.000432333	0.000161158	0.700371	0.188668	1.21207
214		2.17522	0.00120777	0.00194292	0.000651681	3.14749	1.0783	5.21668
215		2.02644	0.00254331	0.000687858	0.000241375	1.11432	0.347913	1.88072
216		2.20277	0.000201816	0.000596239	0.000225146	0.965895	0.251022	1.68077
217		2.1758	0.000297149	0.000459669	0.000187294	0.744654	0.149966	1.33934
218		2.44113	0.000101912	0.000417921	0.000185279	0.677023	0.0887339	1.26531
219		1.86423	0.000201368	0.000579841	0.000220123	0.939331	0.240406	1.63826
220		1.95524	0.000352277	0.00039967	0.000168806	0.647458	0.111471	1.18344
221		2.33492	0.00322359	0.000562321	0.000208495	0.910948	0.248943	1.57295
222		3.00328	0.000540167	0.000382462	0.000153363	0.61958	0.132627	1.10653
223		3.72604	0.00034065	0.000291038	0.000128181	0.471475	0.0644789	0.878471
224	Tropheini	1.31652	0.00137501	0.00265271	0.000747988	4.29733	1.92235	6.67231
225		1.29551	0.000486372	0.00227728	0.000707737	3.68915	1.44197	5.93632
226		1.36334	0.000926491	0.00159771	0.000548273	2.58825	0.847398	4.32911
227		1.61175	0.000565487	0.00124685	0.000480117	2.01988	0.49543	3.54433
228		1.33787	0.000420937	0.00233807	0.000683263	3.78763	1.61816	5.9571
229		1.7776	0.000355215	0.00213825	0.000639237	3.46391	1.43423	5.49359
230		1.9012	0.000513109	0.00186836	0.000588859	3.0267	1.15698	4.89642
231		1.52187	0.00025095	0.00170346	0.000606453	2.75958	0.83399	4.68516
232		2.37507	0.000440835	0.00168275	0.000579409	2.72602	0.886302	4.56574
233		2.42306	0.000543508	0.00145844	0.000559469	2.36265	0.586244	4.13905
234		1.66203	0.000200106	0.00201785	0.000630753	3.26887	1.26613	5.27161
235		1.55739	0.000303739	0.00182282	0.000623005	2.95292	0.974784	4.93106
236		1.58316	0.00155647	0.000839678	0.000328127	1.36026	0.318405	2.40212
237		1.7737	0.000975152	0.00146806	0.000526265	2.37823	0.70726	4.04921
238		1.00692	0.000440119	0.00190098	0.000642267	3.07955	1.04025	5.11885
239		2.5406	0.00715337	0.00142775	0.000467052	2.31292	0.829953	3.79588
240		1.20026	0.000366402	0.00592987	0.00128862	9.60626	5.51467	13.6979
241		1.63119	0.000457889	0.00564916	0.00125834	9.15152	5.15608	13.147
242		1.55828	0.00183572	0.00447112	0.0010609	7.24312	3.87458	10.6117
243		1.17155	0.000486427	0.00405592	0.00107139	6.5705	3.16868	9.97233
244		1.16638	0.00290736	0.00156329	0.000472139	2.53249	1.03337	4.0316
245		1.26431	0.000360167	0.00127841	0.0004071	2.071	0.778395	3.36361
246		1.28406	0.000553615	0.00084727	0.00031104	1.37256	0.384957	2.36016
247		1.24486	0.000521963	0.000859118	0.000315218	1.39175	0.390886	2.39262
248		1.17675	0.0041165	0.000557717	0.000186767	0.90349	0.310474	1.49651
249		2.07265	0.00393552	0.00257233	0.00071313	4.16713	1.90282	6.43143
250		2.01424	0.00236938	0.00139602	0.000440789	2.26152	0.861944	3.6611
251		1.76645	0.000596768	0.00105818	0.000383004	1.71423	0.498136	2.93033
252		1.70752	0.000922602	0.00510884	0.00120048	8.27622	4.46452	12.0879
253		1.1498	0.00234358	0.0030706	0.000837781	4.9743	2.31422	7.63439
254		1.17683	0.000388393	0.00274056	0.000828343	4.43965	1.80953	7.06978
255		1.30333	0.000180797	0.00260184	0.00085781	4.21493	1.49125	6.93861
256		1.25841	0.000457291	0.00223845	0.000825083	3.62625	1.00648	6.24602
257	Ectodini	2.53577	0.00498109	0.00314451	0.000842189	5.09405	2.41996	7.76813
258		3.09194	0.00116747	0.00276693	0.000771232	4.48237	2.03358	6.93115
259		2.78919	0.00244124	0.00189168	0.000588745	3.06448	1.19512	4.93384
260		3.19758	0.000877541	0.00161724	0.00054699	2.61989	0.883113	4.35667
261		3.24433	0.000792748	0.00137289	0.000497452	2.22405	0.644564	3.80354
262		3.25642	0.000611994	0.00118496	0.000447298	1.9196	0.499363	3.33984
263		3.19083	0.000573141	0.00100533	0.000417317	1.62862	0.303575	2.95367
264		3.32336	0.000614053	0.00100019	0.000415304	1.62028	0.301626	2.93894
265		3.42755	0.00161991	0.00229431	0.000697471	3.71674	1.50216	5.93132
266		3.34195	0.00595229	0.000513228	0.000186464	0.831419	0.239366	1.42347
267		3.51534	0.00510924	0.000840901	0.00028396	1.36224	0.460625	2.26386
268		4.04287	0.000484537	0.000721051	0.000253914	1.16809	0.361871	1.97431
269		4.10252	0.000343288	0.000637374	0.000242159	1.03253	0.263639	1.80143
270		4.4706	0.000657702	0.000490257	0.000206033	0.794206	0.140019	1.44839
271		3.98408	0.000470879	0.000602861	0.00023731	0.976623	0.223126	1.73012
272		0.883172	0.00306115	0.00246378	0.000677531	3.99127	1.84001	6.14254
273		0.909374	0.00176271	0.000525402	0.000179227	0.85114	0.282067	1.42021
274	Boulengerochromi / Bathybatini	0.98133	0.000438385	0.00747646	0.00159415	12.1117	7.05002	17.1734
275		0.613055	0.00430375	0.000456285	0.000139926	0.739172	0.294886	1.18346
276		1.57083	0.00531114	0.00409536	0.00101354	6.6344	3.41625	9.85255
277		1.85881	0.00421069	0.0018301	0.000529361	2.96473	1.28392	4.64554
278		1.89219	0.00114474	0.00122512	0.000401015	1.98467	0.711385	3.25796
279		1.67767	0.00126002	0.000474067	0.000180703	0.767979	0.194217	1.34174
280		1.32747	0.00438712	0.000790484	0.000252279	1.28057	0.47954	2.08159
281		1.023	0.0010675	0.0088551	0.00184888	14.3451	8.47459	20.2156
282	Oreochromini (C2_4)	1.1485	0.00957315	0.00653666	0.00140692	10.5893	6.12204	15.0565
283		1.26894	0.00416966	0.00325072	0.00090439	5.2661	2.39452	8.13769
284		1.87803	0.00375937	0.0230605	0.00421936	37.3576	23.9605	50.7547
285	Hemichromini	2.21857	0.0484466	0.00122371	0.00035887	1.98238	0.842914	3.12185
286		1.64457	0.0213148	0.0131551	0.00289892	21.3111	12.1065	30.5156
287	Tylochromini	1.02294	0.024552	0.00420895	0.00102538	6.81842	3.56266	10.0742
288		1.03364	0.00280758	0.00149276	0.000462456	2.41824	0.949868	3.88661
289	split Cichlasomatini + Heroini (C2_1)	1.22937	0.0449986	0.0257434	0.00349186	41.7038	40	52.791
290		1.13452	0.0228071	0.00564054	0.00130903	9.13756	4.98118	13.2939
291		1.18278	0.00567398	0.0008434	0.000242589	1.36629	0.596033	2.13655
292		1.51794	0.000169962	0.000731431	0.000236304	1.1849	0.4346	1.93521
293		1.57529	0.000220936	0.00059118	0.000218985	0.957699	0.262386	1.65301
294		0.738162	0.0120437	0.0629397	0.00434772	101.961	88.1563	115.766
295		0.749677	0.042873	0.00575112	0.00133231	9.3167	5.08641	13.547
296	split Madagascar + India (C1_3)	1	0.074246	0	0	0	0	0
297		1	0	0	0	0	0	0
