# Supplementary material for: Phylogenomics uncovers early hybridization and adaptive loci shaping the radiation of Lake Tanganyika cichlid fishes
Source: Nat Commun. 2018 Aug 8;9:3159. doi: 10.1038/s41467-018-05479-9 (PMC6082878; doi:10.1038/s41467-018-05479-9)
Supplement: Supplementary file 5 — Supplementary Data 2 [file 41467_2018_5479_MOESM5_ESM.xlsx]

## Sheet: h1a1
permutation	dstat	dstatSD	Zscore	pval	padjust	total_sites	informative_sites	abba_sites	baba_sites	pop1
1	-0.909693	0.00858254	105.993	0	0	732374	20816	116	2453	I9115_1_26_Ctenochromis_horei_Tropheini_pop1_LT
2	-0.903846	0.00793907	113.848	0	0	749862	21844	125	2475	I9115_1_26_Ctenochromis_horei_Tropheini_pop1_LT
3	-0.880753	0.0111044	79.3155	0	0	702133	19591	114	1798	I9244_2_61_Simochromis_diagramma_Tropheini_pop1_LT
4	-0.878728	0.0107538	81.7134	0	0	736641	21007	122	1890	I9234_2_51_Petrochromis_famula*_Tropheini_pop1_LT
5	-0.874148	0.0104451	83.6899	0	0	709633	20045	120	1787	I9244_2_61_Simochromis_diagramma_Tropheini_pop1_LT
6	-0.870594	0.011206	77.6899	0	0	712042	19677	123	1778	I9254_2_71_Petrochromis_polyodon_Tropheini_pop1_LT
7	-0.867308	0.0118632	73.109	0	0	745696	21700	138	1942	I9108_1_19_Limnotilapia_dardennii_Tropheini_pop1_LT
8	-0.865878	0.0111815	77.4385	0	0	743385	21647	136	1892	I9204_2_21_Petrochromis_famula_Tropheini_pop1_LT
9	-0.860802	0.0111513	77.1929	0	0	760123	22312	144	1925	I9234_2_51_Petrochromis_famula*_Tropheini_pop1_LT
10	-0.856135	0.0117605	72.7978	0	0	767576	22918	153	1974	I9108_1_19_Limnotilapia_dardennii_Tropheini_pop1_LT
11	-0.853708	0.0116818	73.0803	0	0	726053	20471	143	1812	I9254_2_71_Petrochromis_polyodon_Tropheini_pop1_LT
12	-0.849237	0.0116883	72.6571	0	0	769757	23115	158	1938	I9204_2_21_Petrochromis_famula_Tropheini_pop1_LT
13	-0.848269	0.0125743	67.4603	0	0	745846	21929	149	1815	I11194_14847_Tropheus_annectens_CW_Tropheini_pop1_LT47
14	-0.845244	0.0125627	67.2821	0	0	745592	21679	157	1872	I9106_1_17_Interochromis_loocki_Tropheini_pop1_LT
15	-0.841662	0.0115837	72.6594	0	0	744357	21560	160	1861	I9120_1_31_Lobochilotes_labiatus_Tropheini_pop1_LT
16	-0.84127	0.0127261	66.1057	0	0	771070	22998	165	1914	I9106_1_17_Interochromis_loocki_Tropheini_pop1_LT
17	-0.828967	0.0125582	66.0103	0	0	749686	22321	173	1850	I11192_14845_Tropheus_brichardi_Mtoto_Tropheini_pop1_LT45
18	-0.827905	0.0123119	67.2443	0	0	767355	22749	177	1880	I9120_1_31_Lobochilotes_labiatus_Tropheini_pop1_LT
19	-0.826003	0.0124063	66.5792	0	0	777132	23767	180	1889	I11192_14845_Tropheus_brichardi_Mtoto_Tropheini_pop1_LT45
20	-0.822044	0.013606	60.4177	0	0	731012	21992	155	1587	I9217_2_34_Lethrinops_marginatus_Haplochromini_pop1_LT
21	-0.821805	0.0127888	64.2598	0	0	731763	21774	152	1554	I9241_2_58_Melanochromis_auratus_Haplochromini_pop1_LT
22	-0.821503	0.0133311	61.6233	0	0	739462	21380	171	1745	I9119_1_30_Tropheus_duboisi*_Tropheini_pop1_LT
23	-0.817191	0.0153799	53.1337	0	0	709856	21095	151	1501	I9205_2_22_Copadichromis_mloto_Haplochromini_pop1_LT
24	-0.815969	0.0140115	58.2357	0	0	773664	23484	189	1865	I11194_14847_Tropheus_annectens_CW_Tropheini_pop1_LT47
25	-0.812245	0.0141061	57.581	0	0	737325	22271	161	1554	I9229_2_46_Astatotilapia_calliptera_Haplochromini_pop1_LT
26	-0.809578	0.0127725	63.3846	0	0	749123	23162	167	1587	I9217_2_34_Lethrinops_marginatus_Haplochromini_pop1_LT
27	-0.804058	0.0151314	53.1384	0	0	751892	23084	169	1556	I9241_2_58_Melanochromis_auratus_Haplochromini_pop1_LT
28	-0.80206	0.0159012	50.4403	0	0	760282	23678	173	1575	I9229_2_46_Astatotilapia_calliptera_Haplochromini_pop1_LT
29	-0.800835	0.0136805	58.5384	0	0	721563	21810	167	1510	I9205_2_22_Copadichromis_mloto_Haplochromini_pop1_LT
30	-0.7998	0.0131869	60.651	0	0	766845	22874	200	1798	I9119_1_30_Tropheus_duboisi*_Tropheini_pop1_LT
31	-0.797453	0.0141412	56.392	0	0	733128	22026	167	1482	I9090_1_1_Astatoreochromis_alluaudi_Haplochromini_pop1_LT
32	-0.794872	0.0129589	61.3381	0	0	731192	21213	220	1925	I9255_2_72_Pseudosimochromis_curvifrons_Tropheini_pop1_LT
33	-0.789601	0.0169102	46.6938	0	0	743664	22793	174	1480	I9090_1_1_Astatoreochromis_alluaudi_Haplochromini_pop1_LT
34	-0.787391	0.0142035	55.4365	0	0	746916	22232	231	1942	I9255_2_72_Pseudosimochromis_curvifrons_Tropheini_pop1_LT
35	-0.786778	0.0105307	74.7126	0	0	744332	21872	229	1919	I9218_2_35_Petrochromis_fasciolatus_Tropheini_pop1_LT
36	-0.785311	0.0145706	53.8968	0	0	737130	22547	190	1580	I9264_2_81_Copadichromis_borleyi_Haplochromini_pop1_LT
37	-0.782628	0.0130939	59.7706	0	0	745458	22353	244	2001	I9094_1_5_Gnathochromis_pfefferi_Tropheini_pop1_LT
38	-0.77991	0.0137275	56.8139	0	0	756284	23707	195	1577	I9264_2_81_Copadichromis_borleyi_Haplochromini_pop1_LT
39	-0.772707	0.0144481	53.4818	0	0	767267	23774	259	2020	I9094_1_5_Gnathochromis_pfefferi_Tropheini_pop1_LT
40	-0.769265	0.0157257	48.9176	0	0	772344	23518	256	1963	I9218_2_35_Petrochromis_fasciolatus_Tropheini_pop1_LT
41	-0.745812	0.0165422	45.0853	0	0	715019	21019	220	1511	I9252_2_69_Cynotilapia_afra_Haplochromini_pop1_LT
42	-0.740783	0.0166605	44.4635	0	0	713496	21404	225	1511	I9253_2_70_Haplochromis_nyereri_Haplochromini_pop1_LT
43	-0.738378	0.0155266	47.5557	0	0	747016	23065	242	1608	I9265_2_82_Astatotilapia_burtoni_Haplochromini_pop1_LT
44	-0.731165	0.0157891	46.3082	0	0	746510	22986	248	1597	I9129_1_40_Haplochromis_nubilus_Haplochromini_pop1_LT
45	-0.728929	0.0143778	50.6981	0	0	727383	21901	238	1518	I9252_2_69_Cynotilapia_afra_Haplochromini_pop1_LT
46	-0.726701	0.0172655	42.0898	0	0	724393	22246	239	1510	I9253_2_70_Haplochromis_nyereri_Haplochromini_pop1_LT
47	-0.715581	0.0168366	42.5015	0	0	741266	23376	251	1514	I9101_1_12_Astatoreochromis_alluaudi_Haplochromini_pop1_LT
48	-0.713821	0.0171776	41.5553	0	0	744368	23017	264	1581	I9194_2_11_Astatotilapia_stappersi_Haplochromini_pop1_LT
49	-0.713677	0.0168528	42.3477	0	0	771686	24561	269	1610	I9129_1_40_Haplochromis_nubilus_Haplochromini_pop1_LT
50	-0.713235	0.0179799	39.6684	0	0	774254	24721	273	1631	I9265_2_82_Astatotilapia_burtoni_Haplochromini_pop1_LT
51	-0.701041	0.0249867	28.0566	0	0	744981	21574	158	899	I9231_2_48_Plecodus_sp._Perissodini_pop1_LT
52	-0.700445	0.0159038	44.0428	0	0	762357	24568	269	1527	I9101_1_12_Astatoreochromis_alluaudi_Haplochromini_pop1_LT
53	-0.699358	0.0207278	33.74	0	0	744735	23155	164	927	I9175_1_86_Cyprichromis_coloratus_Cyprichromini_pop1_LT
54	-0.696229	0.0164835	42.2381	0	0	770328	24514	286	1597	I9194_2_11_Astatotilapia_stappersi_Haplochromini_pop1_LT
55	-0.693472	0.0219041	31.6595	0	0	749440	21732	162	895	I9226_2_43_Xenochromis_hecqui_Perissodini_pop1_LT
56	-0.688509	0.0210642	32.6863	0	0	771077	22859	164	889	I9231_2_48_Plecodus_sp._Perissodini_pop1_LT
57	-0.686124	0.0224336	30.5846	0	0	749333	21790	164	881	I9153_1_64_Haplotaxodon_trifasciatus_Perissodini_pop1_LT
58	-0.682955	0.0173144	39.4443	0	0	744492	24167	279	1481	I9239_2_56_Pseudocrenilabrus_philander_Haplochromini_pop1_LT
59	-0.681951	0.0221022	30.8545	0	0	742130	21689	163	862	I9171_1_82_Perissodus_microlepis_Perissodini_pop1_LT
60	-0.67931	0.0169054	40.183	0	0	737984	24321	279	1461	I9243_2_60_Pseudocrenilabrus_nicholsi_Haplochromini_pop1_LT
61	-0.667917	0.0245638	27.1911	0	0	775526	23013	177	889	I9226_2_43_Xenochromis_hecqui_Perissodini_pop1_LT
62	-0.667917	0.0243074	27.478	0	0	776787	23147	177	889	I9153_1_64_Haplotaxodon_trifasciatus_Perissodini_pop1_LT
63	-0.66554	0.0219802	30.2791	0	0	748309	23319	198	986	I9268_2_85_Spathodus_erytrhodon_Eretmodini_pop1_LT
64	-0.665468	0.0232331	28.643	0	0	771454	24594	186	926	I9175_1_86_Cyprichromis_coloratus_Cyprichromini_pop1_LT
65	-0.665166	0.020485	32.4709	0	0	745651	24334	186	925	I9104_1_15_Cyprichromis_microlepidotus_Cyprichromini_pop1_LT
66	-0.662452	0.0169204	39.1511	0	0	770828	25800	307	1512	I9239_2_56_Pseudocrenilabrus_philander_Haplochromini_pop1_LT
67	-0.662382	0.0219921	30.1191	0	0	741931	23562	197	970	I9228_2_45_Tanganicodus_irsacae_Eretmodini_pop1_LT
68	-0.662204	0.0239939	27.5988	0	0	704827	19796	164	807	I9091_1_2_Benthochromis_melanoides_Benthochromini_pop1_LT
69	-0.660699	0.0236206	27.9713	0	0	744730	23342	199	974	I9216_2_33_Eretmodus_marksmithi_Eretmodini_pop1_LT
70	-0.656116	0.0209437	31.3276	0	0	767716	24396	201	968	I9216_2_33_Eretmodus_marksmithi_Eretmodini_pop1_LT
71	-0.655951	0.0211902	30.9553	0	0	723688	22544	198	953	I9197_2_14_Tanganicodus_irsacae_Eretmodini_pop1_LT
72	-0.65475	0.0247323	26.4735	0	0	701523	19637	169	810	I9091_1_2_Benthochromis_melanoides_Benthochromini_pop1_LT
73	-0.653061	0.021015	31.0759	0	0	744575	21314	170	810	I9092_1_3_Ctenochromis_benthicola_Cyphotilapiini_pop1_LT
74	-0.650763	0.0242598	26.8248	0	0	746290	21804	183	865	I9097_1_8_Limnochromis_auritus_Limnochromini_pop1_LT
75	-0.649315	0.0218097	29.7718	0	0	743528	21906	192	903	I9173_1_84_Benthochromis_horii_Benthochromini_pop1_LT
76	-0.648813	0.0178221	36.405	0	0	757019	25661	318	1493	I9243_2_60_Pseudocrenilabrus_nicholsi_Haplochromini_pop1_LT
77	-0.648626	0.020709	31.3211	0	0	776838	24726	211	990	I9268_2_85_Spathodus_erytrhodon_Eretmodini_pop1_LT
78	-0.646957	0.0213089	30.3608	0	0	737988	23209	203	947	I9197_2_14_Tanganicodus_irsacae_Eretmodini_pop1_LT
79	-0.646512	0.0324559	19.9197	0	0	495098	13194	114	531	I9138_1_49_Callochromis_pleurospilus_Ectodini_pop1_LT
80	-0.643698	0.0226201	28.4569	0	0	770084	24893	212	978	I9228_2_45_Tanganicodus_irsacae_Eretmodini_pop1_LT
81	-0.643463	0.0219508	29.3139	0	0	749904	23772	210	968	I9240_2_57_Spathodus_marlieri_Eretmodini_pop1_LT
82	-0.643324	0.0226057	28.4585	0	0	763556	22705	191	880	I9171_1_82_Perissodus_microlepis_Perissodini_pop1_LT
83	-0.642633	0.0289008	22.2358	0	0	495081	13157	114	524	I9138_1_49_Callochromis_pleurospilus_Ectodini_pop1_LT
84	-0.641563	0.0246867	25.9882	0	0	770045	22949	188	861	I9097_1_8_Limnochromis_auritus_Limnochromini_pop1_LT
85	-0.640657	0.0237849	26.9355	0	0	746395	21041	175	799	I9163_1_74_Cyphotilapia_frontosa_Cyphotilapiini_pop1_LT
86	-0.639371	0.0199105	32.1122	0	0	776340	25213	218	991	I9240_2_57_Spathodus_marlieri_Eretmodini_pop1_LT
87	-0.63871	0.0223387	28.5921	0	0	768683	23078	196	889	I9173_1_84_Benthochromis_horii_Benthochromini_pop1_LT
88	-0.638095	0.0216678	29.449	0	0	770703	25759	209	946	I9104_1_15_Cyprichromis_microlepidotus_Cyprichromini_pop1_LT
89	-0.634146	0.0239139	26.5179	0	0	745328	21944	195	871	I9196_2_13_Reganochromis_calliurus_Limnochromini_pop1_LT
90	-0.633157	0.0189792	33.3605	0	0	733824	23965	208	926	I9132_1_43_Microdontochromis_rotundiventralis_Ectodini_pop1_LT
91	-0.632579	0.0250962	25.2062	0	0	738367	23552	203	902	I9238_2_55_Xenotilapia_caudafasciata_Ectodini_pop1_LT
92	-0.62963	0.0254441	24.7456	0	0	741198	24421	215	946	I9250_2_67_Xenotilapia_flavipinnis_Ectodini_pop1_LT
93	-0.627354	0.0226321	27.7197	0	0	744887	22167	188	821	I9176_1_87_Gnathochromis_permaxillaris_Limnochromini_pop1_LT
94	-0.627317	0.0222814	28.1543	0	0	738861	21564	191	834	I9117_1_28_Greenwoodochromis_christyi_Limnochromini_pop1_LT
95	-0.627016	0.0233213	26.886	0	0	768129	21820	185	807	I9163_1_74_Cyphotilapia_frontosa_Cyphotilapiini_pop1_LT
96	-0.626046	0.0231417	27.0528	0	0	770796	23171	201	874	I9196_2_13_Reganochromis_calliurus_Limnochromini_pop1_LT
97	-0.625626	0.026577	23.5401	0	0	769898	22504	187	812	I9092_1_3_Ctenochromis_benthicola_Cyphotilapiini_pop1_LT
98	-0.622166	0.0229078	27.1596	0	0	743760	23404	225	966	I9105_1_16_Grammatotria_lemairii_Ectodini_pop1_LT
99	-0.62029	0.0175157	35.4135	0	0	745646	23085	262	1118	I9274_2_91_Orthochromis_uvinzae_Orthochromini_pop1_LT
100	-0.616126	0.0206862	29.7845	0	0	763776	24912	219	922	I9238_2_55_Xenotilapia_caudafasciata_Ectodini_pop1_LT
101	-0.613542	0.0199448	30.7621	0	0	769038	24900	234	977	I9105_1_16_Grammatotria_lemairii_Ectodini_pop1_LT
102	-0.612403	0.0227147	26.9606	0	0	744105	24405	225	936	I9262_2_79_Xenotilapia_spiloptera_Ectodini_pop1_LT
103	-0.611785	0.0233275	26.2259	0	0	742405	24623	224	930	I9172_1_83_Asprotilapia_leptura_Ectodini_pop1_LT
104	-0.610801	0.0239431	25.5105	0	0	741293	23210	209	865	I9123_1_34_Paracyprichromis_brieni_Cyprichromini_pop1_LT
105	-0.610315	0.0261267	23.3598	0	0	768059	23379	204	843	I9176_1_87_Gnathochromis_permaxillaris_Limnochromini_pop1_LT
106	-0.608737	0.0218862	27.8138	0	0	762992	22851	206	847	I9117_1_28_Greenwoodochromis_christyi_Limnochromini_pop1_LT
107	-0.606897	0.0259805	23.3597	0	0	749459	24951	228	932	I9132_1_43_Microdontochromis_rotundiventralis_Ectodini_pop1_LT
108	-0.606822	0.0222408	27.2843	0	0	714720	23112	219	895	I9128_1_39_Enantiopus_melanogenys_Ectodini_pop1_LT
109	-0.602518	0.0217149	27.7467	0	0	721675	23451	221	891	I9128_1_39_Enantiopus_melanogenys_Ectodini_pop1_LT
110	-0.600577	0.0214579	27.9885	0	0	773032	24564	277	1110	I9274_2_91_Orthochromis_uvinzae_Orthochromini_pop1_LT
111	-0.596667	0.0201366	29.6309	0	0	768505	25880	242	958	I9250_2_67_Xenotilapia_flavipinnis_Ectodini_pop1_LT
112	-0.585097	0.0245881	23.796	0	0	742612	25297	245	936	I9116_1_27_Ectodus_descampsii_Ectodini_pop1_LT
113	-0.580858	0.0238992	24.3045	0	0	770746	26232	254	958	I9172_1_83_Asprotilapia_leptura_Ectodini_pop1_LT
114	-0.580431	0.0228237	25.4311	0	0	770919	25932	253	953	I9262_2_79_Xenotilapia_spiloptera_Ectodini_pop1_LT
115	-0.579525	0.0245737	23.5831	0	0	735122	21183	230	864	I9141_1_52_Haplotaxodon_microlepis_Perissodini_pop1_LT
116	-0.577998	0.0240508	24.0323	0	0	752027	22119	234	875	I9141_1_52_Haplotaxodon_microlepis_Perissodini_pop1_LT
117	-0.576553	0.0243574	23.6706	0	0	762408	24495	242	901	I9123_1_34_Paracyprichromis_brieni_Cyprichromini_pop1_LT
118	-0.575916	0.0258361	22.2911	0	0	745131	25629	243	903	I9113_1_24_Aulonocranus_dewindtii_Ectodini_pop1_LT
119	-0.575163	0.0275665	20.8646	0	0	763375	26589	260	964	I9116_1_27_Ectodus_descampsii_Ectodini_pop1_LT
120	-0.568067	0.0245117	23.1754	0	0	743067	25667	257	933	I9139_1_50_Cyathopharynx_furcifer_Ectodini_pop1_LT
121	-0.567747	0.0226564	25.059	0	0	769908	27014	260	943	I9113_1_24_Aulonocranus_dewindtii_Ectodini_pop1_LT
122	-0.56564	0.0219918	25.7205	0	0	769692	27123	268	966	I9139_1_50_Cyathopharynx_furcifer_Ectodini_pop1_LT
123	-0.564583	0.0272172	20.7436	0	0	744878	25120	209	751	I9178_1_89_Lamprologus_lemairii_Lamprologini_pop1_LT
124	-0.562903	0.0212663	26.4692	0	0	768692	23944	271	969	I9208_2_25_Eretmodus_cyanostictus*_Eretmodini_pop1_LT
125	-0.560656	0.0220019	25.4821	0	0	747593	22851	268	952	I9208_2_25_Eretmodus_cyanostictus*_Eretmodini_pop1_LT
126	-0.558506	0.0208978	26.7255	0	0	737735	24959	266	939	I9126_1_37_Callochromis_macrops_Ectodini_pop1_LT
127	-0.552805	0.0227259	24.3249	0	0	739212	23907	271	941	I9144_1_55_Microdontochromis_tenuidentatus_Ectodini_pop1_LT
128	-0.547658	0.0231982	23.6078	0	0	756148	26108	280	958	I9126_1_37_Callochromis_macrops_Ectodini_pop1_LT
129	-0.547576	0.0244791	22.3692	0	0	738538	21654	252	862	I9187_2_4_Triglachromis_otostigma_Limnochromini_pop1_LT
130	-0.546371	0.0268009	20.3863	0	0	743554	24694	225	767	I9162_1_73_Chalinochromis_bifrenatus_Lamprologini_pop1_LT
131	-0.544009	0.0215609	25.2312	0	0	719894	23282	215	728	I9109_1_20_Neolamprologus_cylindricus_Lamprologini_pop1_LT
132	-0.543274	0.0265263	20.4806	0	0	749089	24691	219	740	I9130_1_41_Julidochromis_marlieri_Lamprologini_pop1_LT
133	-0.542218	0.0243664	22.2527	0	0	741803	24471	225	758	I9157_1_68_Neolamprologus_furcifer_Lamprologini_pop1_LT
134	-0.541752	0.0230185	23.5355	0	0	768306	26742	225	757	I9178_1_89_Lamprologus_lemairii_Lamprologini_pop1_LT
135	-0.538775	0.0228233	23.6064	0	0	742915	24598	226	754	I9142_1_53_Julidochromis_ornatus_Lamprologini_pop1_LT
136	-0.537815	0.0283876	18.9454	0	0	747191	24692	220	732	I9169_1_80_Neolamprologus_helianthus_Lamprologini_pop1_LT
137	-0.5375	0.0260537	20.6305	0	0	728666	24643	222	738	I9131_1_42_Lepidiolamprologus_boulengeri_Lamprologini_pop1_LT
138	-0.533861	0.0259642	20.5614	0	0	757736	22586	265	872	I9187_2_4_Triglachromis_otostigma_Limnochromini_pop1_LT
139	-0.533398	0.0276694	19.2775	0	0	747870	24719	241	792	I9099_1_10_Neolamprologus_modestus_Lamprologini_pop1_LT
140	-0.53187	0.0274816	19.3537	0	0	743887	25347	224	733	I9112_1_23_Altolamprologus_calvus_Lamprologini_pop1_LT
141	-0.529317	0.0234003	22.6201	0	0	760837	25217	293	952	I9144_1_55_Microdontochromis_tenuidentatus_Ectodini_pop1_LT
142	-0.528287	0.0263055	20.0828	0	0	753546	25898	296	959	I9150_1_61_Cardiopharynx_schoutedeni_Ectodini_pop1_LT
143	-0.527721	0.0290536	18.1637	0	0	740197	24184	230	744	I9181_1_92_Neolamprologus_leleupi_Lamprologini_pop1_LT
144	-0.525562	0.0232596	22.5955	0	0	745070	24814	232	746	I9158_1_69_Neolamprologus_tretocephalus_Lamprologini_pop1_LT
145	-0.5248	0.0235123	22.3202	0	0	735794	24757	297	953	I9150_1_61_Cardiopharynx_schoutedeni_Ectodini_pop1_LT
146	-0.523569	0.0240614	21.7597	0	0	723922	23825	283	905	I9179_1_90_Lestradea_perspicax_Ectodini_pop1_LT
147	-0.523511	0.0273291	19.1558	0	0	738016	24991	228	729	I9156_1_67_Neolamprologus_brevis_Lamprologini_pop1_LT
148	-0.5228	0.0250539	20.867	0	0	730454	23972	225	718	I9109_1_20_Neolamprologus_cylindricus_Lamprologini_pop1_LT
149	-0.520243	0.0300297	17.3243	0	0	745704	26443	237	751	I9100_1_11_Palaeolamprologus_toae_Lamprologini_pop1_LT
150	-0.519364	0.0271191	19.1512	0	0	744202	25642	242	765	I9155_1_66_Lepidiolamprologus_meeli_Lamprologini_pop1_LT
151	-0.517241	0.0291027	17.773	0	0	744635	25346	238	748	I9143_1_54_Lepidiolamprologus_elongatus_Lamprologini_pop1_LT
152	-0.516832	0.0270094	19.1353	0	0	733490	20267	244	766	I9103_1_14_Ctenochromis_benthicola_Cyphotilapiini_pop1_LT
153	-0.515026	0.0263614	19.5371	0	0	735377	24458	234	731	I9146_1_57_Neolamprologus_tetracanthus_Lamprologini_pop1_LT
154	-0.514523	0.028726	17.9114	0	0	743962	25823	234	730	I9107_1_18_Lamprologus_ornatipinnis_Lamprologini_pop1_LT
155	-0.514403	0.0256485	20.0559	0	0	732680	24615	236	736	I9221_2_38_Telmatochromis_temporalis_Lamprologini_pop1_LT
156	-0.514077	0.0260837	19.7087	0	0	743792	25615	233	726	I9131_1_42_Lepidiolamprologus_boulengeri_Lamprologini_pop1_LT
157	-0.510744	0.021688	23.5496	0	0	740880	24899	296	914	I9179_1_90_Lestradea_perspicax_Ectodini_pop1_LT
158	-0.510617	0.0289625	17.6303	0	0	740531	24997	242	747	I9098_1_9_Neolamprologous_christyi_Lamprologini_pop1_LT
159	-0.509652	0.0259621	19.6306	0	0	772059	26191	254	782	I9099_1_10_Neolamprologus_modestus_Lamprologini_pop1_LT
160	-0.509054	0.0275434	18.4819	0	0	736668	24703	244	750	I9233_2_50_Telmatochromis_vittatus_Lamprologini_pop1_LT
161	-0.50736	0.0279649	18.1427	0	0	770408	26446	251	768	I9162_1_73_Chalinochromis_bifrenatus_Lamprologini_pop1_LT
162	-0.507058	0.0272011	18.641	0	0	698935	22422	227	694	I9122_1_33_Neolamprologus_savoryi_Lamprologini_pop1_LT
163	-0.506653	0.0302621	16.7421	0	0	739295	25170	241	736	I9124_1_35_Altolamprologus_compressiceps_Lamprologini_pop1_LT
164	-0.505419	0.0284731	17.7507	0	0	766501	25936	251	764	I9157_1_68_Neolamprologus_furcifer_Lamprologini_pop1_LT
165	-0.505112	0.0293696	17.1985	0	0	756701	26158	242	736	I9156_1_67_Neolamprologus_brevis_Lamprologini_pop1_LT
166	-0.502049	0.0284393	17.6534	0	0	764250	25579	243	733	I9181_1_92_Neolamprologus_leleupi_Lamprologini_pop1_LT
167	-0.501514	0.0299714	16.7331	0	0	742462	25194	247	744	I9209_2_26_Telmatochromis_dhonti_Lamprologini_pop1_LT
168	-0.501495	0.0260414	19.2577	0	0	764078	25774	250	753	I9142_1_53_Julidochromis_ornatus_Lamprologini_pop1_LT
169	-0.500994	0.0259943	19.2732	0	0	776995	26430	251	755	I9130_1_41_Julidochromis_marlieri_Lamprologini_pop1_LT
170	-0.5	0.0263557	18.9712	0	0	751928	25520	247	741	I9146_1_57_Neolamprologus_tetracanthus_Lamprologini_pop1_LT
171	-0.499509	0.0280899	17.7826	0	0	746251	25552	255	764	I9167_1_78_Lepidiolamprologus_nkambae_Lamprologini_pop1_LT
172	-0.499503	0.0308691	16.1814	0	0	768630	27520	252	755	I9107_1_18_Lamprologus_ornatipinnis_Lamprologini_pop1_LT
173	-0.498982	0.0265838	18.7702	0	0	772817	26257	246	736	I9169_1_80_Neolamprologus_helianthus_Lamprologini_pop1_LT
174	-0.498471	0.0308674	16.1488	0	0	742718	25760	246	735	I9180_1_91_Neolamprologus_caudopunctatus_Lamprologini_pop1_LT
175	-0.494549	0.0256174	19.3052	0	0	770757	26356	255	754	I9158_1_69_Neolamprologus_tretocephalus_Lamprologini_pop1_LT
176	-0.494186	0.0268596	18.3988	0	0	745096	20905	261	771	I9103_1_14_Ctenochromis_benthicola_Cyphotilapiini_pop1_LT
177	-0.494071	0.0286102	17.269	0	0	747987	24739	256	756	I9168_1_79_Neolamprologus_buescheri_Lamprologini_pop1_LT
178	-0.493507	0.0238507	20.6915	0	0	729807	24404	312	920	I9127_1_38_Cunningtonia_longiventralis_Ectodini_pop1_LT
179	-0.492417	0.0278851	17.6588	0	0	768198	27012	251	738	I9112_1_23_Altolamprologus_calvus_Lamprologini_pop1_LT
180	-0.486982	0.0300076	16.2286	0	0	771618	28234	266	771	I9100_1_11_Palaeolamprologus_toae_Lamprologini_pop1_LT
181	-0.483615	0.0267158	18.1022	0	0	760897	26672	260	747	I9124_1_35_Altolamprologus_compressiceps_Lamprologini_pop1_LT
182	-0.483484	0.0308012	15.6969	0	0	753978	25903	258	741	I9221_2_38_Telmatochromis_temporalis_Lamprologini_pop1_LT
183	-0.480315	0.0274023	17.5282	0	0	757367	25913	264	752	I9098_1_9_Neolamprologous_christyi_Lamprologini_pop1_LT
184	-0.478465	0.0198106	24.152	0	0	741289	25189	333	944	I9127_1_38_Cunningtonia_longiventralis_Ectodini_pop1_LT
185	-0.477366	0.0269808	17.6928	0	0	739490	24992	254	718	I9110_1_21_Neolamprologus_multifasciatus_Lamprologini_pop1_LT
186	-0.471983	0.0318312	14.8277	0	0	704533	22928	245	683	I9122_1_33_Neolamprologus_savoryi_Lamprologini_pop1_LT
187	-0.470993	0.0297063	15.855	0	0	763426	26319	269	748	I9233_2_50_Telmatochromis_vittatus_Lamprologini_pop1_LT
188	-0.470993	0.0260706	18.0661	0	0	768587	27385	269	748	I9180_1_91_Neolamprologus_caudopunctatus_Lamprologini_pop1_LT
189	-0.464491	0.0302672	15.3463	0	0	767658	27281	279	763	I9155_1_66_Lepidiolamprologus_meeli_Lamprologini_pop1_LT
190	-0.463368	0.0242358	19.1192	0	0	775719	26350	282	769	I9168_1_79_Neolamprologus_buescheri_Lamprologini_pop1_LT
191	-0.463074	0.0219731	21.0746	0	0	770495	26935	269	733	I9143_1_54_Lepidiolamprologus_elongatus_Lamprologini_pop1_LT
192	-0.462537	0.0313092	14.7732	0	0	745198	24961	269	732	I9118_1_29_Julidochromis_dickfeldii_Lamprologini_pop1_LT
193	-0.460222	0.0276735	16.6304	0	0	756189	26069	268	725	I9110_1_21_Neolamprologus_multifasciatus_Lamprologini_pop1_LT
194	-0.454195	0.0289407	15.694	0	0	745541	26849	283	754	I9166_1_77_Lamprologus_callipterus_Lamprologini_pop1_LT
195	-0.45195	0.0245781	18.3883	0	0	773214	27278	288	763	I9167_1_78_Lepidiolamprologus_nkambae_Lamprologini_pop1_LT
196	-0.451018	0.0266607	16.917	0	0	767567	26919	283	748	I9209_2_26_Telmatochromis_dhonti_Lamprologini_pop1_LT
197	-0.434575	0.0265436	16.3721	0	0	744162	24546	296	751	I9134_1_45_Neolamprologus_sexfasciatus_Lamprologini_pop1_LT
198	-0.43184	0.0288623	14.9621	0	0	770856	26558	298	751	I9118_1_29_Julidochromis_dickfeldii_Lamprologini_pop1_LT
199	-0.42115	0.0249433	16.8843	0	0	771933	28593	312	766	I9166_1_77_Lamprologus_callipterus_Lamprologini_pop1_LT
200	-0.418182	0.0310204	13.4809	0	0	745325	25028	304	741	I9133_1_44_Neolamprologus_falcicula_Lamprologini_pop1_LT
201	-0.401743	0.0280629	14.3158	0	0	732260	24459	309	724	I9214_2_31_Variabilichromis_moorii_Lamprologini_pop1_LT
202	-0.399225	0.0268193	14.8857	0	0	737119	23982	310	722	I9154_1_65_Julidochromis_regani_Lamprologini_pop1_LT
203	-0.398438	0.0283917	14.0336	0	0	737583	25297	308	716	I9145_1_56_Neolamprologus_fasciatus_Lamprologini_pop1_LT
204	-0.397769	0.0257932	15.4215	0	0	765470	26105	324	752	I9134_1_45_Neolamprologus_sexfasciatus_Lamprologini_pop1_LT
205	-0.393217	0.0289514	13.582	0	0	773472	26854	331	760	I9133_1_44_Neolamprologus_falcicula_Lamprologini_pop1_LT
206	-0.389049	0.0272745	14.2642	0	0	754737	25132	318	723	I9154_1_65_Julidochromis_regani_Lamprologini_pop1_LT
207	-0.386175	0.026928	14.341	0	0	744116	26346	333	752	I9096_1_7_Lamprologous_ocellatus_Lamprologini_pop1_LT
208	-0.373961	0.0315525	11.852	0	0	755045	26531	339	744	I9145_1_56_Neolamprologus_fasciatus_Lamprologini_pop1_LT
209	-0.366031	0.0306167	11.9553	0	0	751748	25671	349	752	I9214_2_31_Variabilichromis_moorii_Lamprologini_pop1_LT
210	-0.36224	0.0289566	12.5098	0	0	771158	28145	353	754	I9096_1_7_Lamprologous_ocellatus_Lamprologini_pop1_LT
average:							23917.4	227.41	1070.64

## Sheet: h1a2
permutation	dstat	dstatSD	Zscore	pval	padjust	total_sites	informative_sites	abba_sites	baba_sites	pop1
1	-0.903777	0.00836721	108.014	0	0	736375	19828	121	2394	I9115_1_26_Ctenochromis_horei_Tropheini_pop1_LT
2	-0.900582	0.0084508	106.568	0	0	756590	21068	128	2447	I9115_1_26_Ctenochromis_horei_Tropheini_pop1_LT
3	-0.888717	0.0112479	79.012	0	0	716275	18927	108	1833	I9254_2_71_Petrochromis_polyodon_Tropheini_pop1_LT
4	-0.882294	0.0103734	85.0534	0	0	731546	19843	117	1871	I9254_2_71_Petrochromis_polyodon_Tropheini_pop1_LT
5	-0.874032	0.0106552	82.0284	0	0	705600	18822	122	1815	I9244_2_61_Simochromis_diagramma_Tropheini_pop1_LT
6	-0.872773	0.0106996	81.5708	0	0	714250	19333	125	1840	I9244_2_61_Simochromis_diagramma_Tropheini_pop1_LT
7	-0.872754	0.012003	72.7116	0	0	742863	20055	131	1928	I9234_2_51_Petrochromis_famula*_Tropheini_pop1_LT
8	-0.872727	0.0107243	81.3783	0	0	779250	22439	140	2060	I9204_2_21_Petrochromis_famula_Tropheini_pop1_LT
9	-0.872599	0.0108168	80.6704	0	0	750350	20697	136	1999	I9204_2_21_Petrochromis_famula_Tropheini_pop1_LT
10	-0.869882	0.0100959	86.162	0	0	775973	22089	143	2055	I9108_1_19_Limnotilapia_dardennii_Tropheini_pop1_LT
11	-0.869789	0.0109436	79.4792	0	0	769499	21699	139	1996	I9234_2_51_Petrochromis_famula*_Tropheini_pop1_LT
12	-0.866604	0.0112014	77.3656	0	0	751145	20691	143	2001	I9108_1_19_Limnotilapia_dardennii_Tropheini_pop1_LT
13	-0.855924	0.00972574	88.0061	0	0	749742	20647	152	1958	I9120_1_31_Lobochilotes_labiatus_Tropheini_pop1_LT
14	-0.855433	0.0120027	71.2703	0	0	782543	22427	157	2015	I9106_1_17_Interochromis_loocki_Tropheini_pop1_LT
15	-0.855031	0.0108678	78.6758	0	0	753195	20768	152	1945	I9106_1_17_Interochromis_loocki_Tropheini_pop1_LT
16	-0.85266	0.011588	73.5812	0	0	775839	22031	162	2037	I9120_1_31_Lobochilotes_labiatus_Tropheini_pop1_LT
17	-0.852507	0.0118068	72.205	0	0	776130	22438	150	1884	I9119_1_30_Tropheus_duboisi*_Tropheini_pop1_LT
18	-0.852349	0.0115152	74.0191	0	0	758523	21266	154	1932	I11192_14845_Tropheus_brichardi_Mtoto_Tropheini_pop1_LT45
19	-0.850563	0.0113889	74.6833	0	0	744001	20561	146	1808	I9119_1_30_Tropheus_duboisi*_Tropheini_pop1_LT
20	-0.849472	0.0108711	78.1405	0	0	789926	23056	164	2015	I11192_14845_Tropheus_brichardi_Mtoto_Tropheini_pop1_LT45
21	-0.833817	0.0135552	61.5127	0	0	713825	20302	143	1578	I9205_2_22_Copadichromis_mloto_Haplochromini_pop1_LT
22	-0.83352	0.0136921	60.8758	0	0	734873	21203	149	1641	I9217_2_34_Lethrinops_marginatus_Haplochromini_pop1_LT
23	-0.831155	0.0115564	71.9213	0	0	754997	22531	155	1681	I9217_2_34_Lethrinops_marginatus_Haplochromini_pop1_LT
24	-0.829352	0.0115085	72.064	0	0	726493	21098	150	1608	I9205_2_22_Copadichromis_mloto_Haplochromini_pop1_LT
25	-0.824064	0.0120022	68.6595	0	0	743111	21814	155	1607	I9264_2_81_Copadichromis_borleyi_Haplochromini_pop1_LT
26	-0.823497	0.0158891	51.8278	0	0	764487	23149	160	1653	I9264_2_81_Copadichromis_borleyi_Haplochromini_pop1_LT
27	-0.823428	0.0146086	56.3659	0	0	737966	21061	153	1580	I9241_2_58_Melanochromis_auratus_Haplochromini_pop1_LT
28	-0.823192	0.0142667	57.7002	0	0	739512	21343	154	1588	I9229_2_46_Astatotilapia_calliptera_Haplochromini_pop1_LT
29	-0.81982	0.0147368	55.6309	0	0	760886	22693	160	1616	I9241_2_58_Melanochromis_auratus_Haplochromini_pop1_LT
30	-0.818687	0.0159385	51.3653	0	0	764654	23027	163	1635	I9229_2_46_Astatotilapia_calliptera_Haplochromini_pop1_LT
31	-0.81854	0.0125491	65.2269	0	0	754028	20947	184	1844	I11194_14847_Tropheus_annectens_CW_Tropheini_pop1_LT47
32	-0.818268	0.0137827	59.3693	0	0	785847	22949	192	1921	I11194_14847_Tropheus_annectens_CW_Tropheini_pop1_LT47
33	-0.817204	0.0143747	56.85	0	0	740315	21221	153	1521	I9090_1_1_Astatoreochromis_alluaudi_Haplochromini_pop1_LT
34	-0.809412	0.0136864	59.14	0	0	751045	22108	162	1538	I9090_1_1_Astatoreochromis_alluaudi_Haplochromini_pop1_LT
35	-0.806647	0.011794	68.3948	0	0	774889	23107	224	2093	I9094_1_5_Gnathochromis_pfefferi_Tropheini_pop1_LT
36	-0.806023	0.0130222	61.8962	0	0	750542	21462	219	2039	I9094_1_5_Gnathochromis_pfefferi_Tropheini_pop1_LT
37	-0.80481	0.0115328	69.7843	0	0	752949	20978	211	1951	I9218_2_35_Petrochromis_fasciolatus_Tropheini_pop1_LT
38	-0.804593	0.0134865	59.659	0	0	751995	21579	217	2004	I9255_2_72_Pseudosimochromis_curvifrons_Tropheini_pop1_LT
39	-0.803958	0.0136627	58.843	0	0	735850	20433	213	1960	I9255_2_72_Pseudosimochromis_curvifrons_Tropheini_pop1_LT
40	-0.802403	0.0127511	62.9282	0	0	784982	23043	222	2025	I9218_2_35_Petrochromis_fasciolatus_Tropheini_pop1_LT
41	-0.785304	0.0138502	56.6997	0	0	713832	20576	187	1555	I9253_2_70_Haplochromis_nyereri_Haplochromini_pop1_LT
42	-0.781145	0.0146226	53.4203	0	0	725961	21606	195	1587	I9253_2_70_Haplochromis_nyereri_Haplochromini_pop1_LT
43	-0.763395	0.0146228	52.2059	0	0	753723	22268	223	1662	I9265_2_82_Astatotilapia_burtoni_Haplochromini_pop1_LT
44	-0.758873	0.0133093	57.0182	0	0	750144	22266	231	1685	I9194_2_11_Astatotilapia_stappersi_Haplochromini_pop1_LT
45	-0.757789	0.0176687	42.8888	0	0	779556	24059	241	1749	I9194_2_11_Astatotilapia_stappersi_Haplochromini_pop1_LT
46	-0.753956	0.0155513	48.482	0	0	785178	24305	241	1718	I9265_2_82_Astatotilapia_burtoni_Haplochromini_pop1_LT
47	-0.751841	0.0152916	49.1669	0	0	719635	20370	219	1546	I9252_2_69_Cynotilapia_afra_Haplochromini_pop1_LT
48	-0.750416	0.0159147	47.1524	0	0	732944	21403	225	1578	I9252_2_69_Cynotilapia_afra_Haplochromini_pop1_LT
49	-0.741062	0.0165898	44.6696	0	0	749839	22615	239	1607	I9101_1_12_Astatoreochromis_alluaudi_Haplochromini_pop1_LT
50	-0.740273	0.0146198	50.6349	0	0	771916	23978	247	1655	I9101_1_12_Astatoreochromis_alluaudi_Haplochromini_pop1_LT
51	-0.735564	0.0153068	48.0549	0	0	753152	22294	245	1608	I9129_1_40_Haplochromis_nubilus_Haplochromini_pop1_LT
52	-0.733888	0.017858	41.0957	0	0	781242	24158	256	1668	I9129_1_40_Haplochromis_nubilus_Haplochromini_pop1_LT
53	-0.732456	0.0157569	46.4848	0	0	752385	23490	244	1580	I9239_2_56_Pseudocrenilabrus_philander_Haplochromini_pop1_LT
54	-0.724829	0.0160401	45.1886	0	0	781280	25412	261	1636	I9239_2_56_Pseudocrenilabrus_philander_Haplochromini_pop1_LT
55	-0.717514	0.014284	50.2319	0	0	744925	23668	250	1520	I9243_2_60_Pseudocrenilabrus_nicholsi_Haplochromini_pop1_LT
56	-0.711465	0.017756	40.0689	0	0	765750	25103	263	1560	I9243_2_60_Pseudocrenilabrus_nicholsi_Haplochromini_pop1_LT
57	-0.704065	0.0218527	32.2187	0	0	779055	23890	182	1048	I9216_2_33_Eretmodus_marksmithi_Eretmodini_pop1_LT
58	-0.694417	0.0240219	28.9077	0	0	754954	20170	156	865	I9163_1_74_Cyphotilapia_frontosa_Cyphotilapiini_pop1_LT
59	-0.692891	0.0240379	28.8249	0	0	777854	21077	162	893	I9163_1_74_Cyphotilapia_frontosa_Cyphotilapiini_pop1_LT
60	-0.692308	0.0202894	34.1217	0	0	753991	22602	184	1012	I9216_2_33_Eretmodus_marksmithi_Eretmodini_pop1_LT
61	-0.692308	0.0190819	36.2808	0	0	750817	20805	170	935	I9171_1_82_Perissodus_microlepis_Perissodini_pop1_LT
62	-0.692061	0.0238658	28.998	0	0	782406	24499	192	1055	I9105_1_16_Grammatotria_lemairii_Ectodini_pop1_LT
63	-0.688511	0.0207099	33.2455	0	0	752032	22219	183	992	I9175_1_86_Cyprichromis_coloratus_Cyprichromini_pop1_LT
64	-0.686552	0.0218378	31.4387	0	0	706913	18830	155	834	I9091_1_2_Benthochromis_melanoides_Benthochromini_pop1_LT
65	-0.686314	0.0238405	28.7877	0	0	710214	19123	157	844	I9091_1_2_Benthochromis_melanoides_Benthochromini_pop1_LT
66	-0.685817	0.0206138	33.2697	0	0	753318	20686	175	939	I9231_2_48_Plecodus_sp._Perissodini_pop1_LT
67	-0.682152	0.0190741	35.7632	0	0	782365	24002	195	1032	I9175_1_86_Cyprichromis_coloratus_Cyprichromini_pop1_LT
68	-0.679144	0.0189983	35.7477	0	0	783523	24539	210	1099	I9228_2_45_Tanganicodus_irsacae_Eretmodini_pop1_LT
69	-0.678125	0.0203152	33.3801	0	0	757799	22974	206	1074	I9240_2_57_Spathodus_marlieri_Eretmodini_pop1_LT
70	-0.677991	0.0299707	22.6218	0	0	500568	12852	109	568	I9138_1_49_Callochromis_pleurospilus_Ectodini_pop1_LT
71	-0.676911	0.0199184	33.9841	0	0	751147	22814	205	1064	I9228_2_45_Tanganicodus_irsacae_Eretmodini_pop1_LT
72	-0.676617	0.0210445	32.1518	0	0	753984	22642	195	1011	I9105_1_16_Grammatotria_lemairii_Ectodini_pop1_LT
73	-0.67632	0.0215408	31.3972	0	0	778538	22515	190	984	I9173_1_84_Benthochromis_horii_Benthochromini_pop1_LT
74	-0.675878	0.0231335	29.2164	0	0	787318	24791	217	1122	I9240_2_57_Spathodus_marlieri_Eretmodini_pop1_LT
75	-0.675676	0.0191256	35.3283	0	0	790879	24410	204	1054	I9268_2_85_Spathodus_erytrhodon_Eretmodini_pop1_LT
76	-0.675516	0.0307675	21.9555	0	0	500791	12924	110	568	I9138_1_49_Callochromis_pleurospilus_Ectodini_pop1_LT
77	-0.67313	0.0225278	29.88	0	0	758496	20862	177	906	I9226_2_43_Xenochromis_hecqui_Perissodini_pop1_LT
78	-0.672823	0.0194035	34.6754	0	0	751989	21136	186	951	I9173_1_84_Benthochromis_horii_Benthochromini_pop1_LT
79	-0.672222	0.0188306	35.6984	0	0	756535	22450	236	1204	I9274_2_91_Orthochromis_uvinzae_Orthochromini_pop1_LT
80	-0.670653	0.0225872	29.6917	0	0	770926	22187	179	908	I9117_1_28_Greenwoodochromis_christyi_Limnochromini_pop1_LT
81	-0.670182	0.0257351	26.0416	0	0	743619	20672	172	871	I9117_1_28_Greenwoodochromis_christyi_Limnochromini_pop1_LT
82	-0.669565	0.0186458	35.9097	0	0	788272	24317	247	1248	I9274_2_91_Orthochromis_uvinzae_Orthochromini_pop1_LT
83	-0.669422	0.0230968	28.9833	0	0	747035	22334	180	909	I9123_1_34_Paracyprichromis_brieni_Cyprichromini_pop1_LT
84	-0.667238	0.0216057	30.8825	0	0	740203	23280	194	972	I9132_1_43_Microdontochromis_rotundiventralis_Ectodini_pop1_LT
85	-0.666389	0.0208752	31.9226	0	0	774901	24491	200	999	I9238_2_55_Xenotilapia_caudafasciata_Ectodini_pop1_LT
86	-0.666087	0.021509	30.9678	0	0	727579	22771	192	958	I9128_1_39_Enantiopus_melanogenys_Ectodini_pop1_LT
87	-0.665787	0.0212844	31.2806	0	0	747479	22817	190	947	I9238_2_55_Xenotilapia_caudafasciata_Ectodini_pop1_LT
88	-0.664474	0.0236571	28.0877	0	0	758631	22605	204	1012	I9268_2_85_Spathodus_erytrhodon_Eretmodini_pop1_LT
89	-0.663907	0.0221472	29.977	0	0	757022	24388	203	1005	I9132_1_43_Microdontochromis_rotundiventralis_Ectodini_pop1_LT
90	-0.66076	0.0196487	33.6287	0	0	750982	23505	201	984	I9262_2_79_Xenotilapia_spiloptera_Ectodini_pop1_LT
91	-0.660411	0.0220444	29.9582	0	0	789589	22578	190	929	I9153_1_64_Haplotaxodon_trifasciatus_Perissodini_pop1_LT
92	-0.659785	0.0231784	28.4656	0	0	745774	22730	206	1005	I9197_2_14_Tanganicodus_irsacae_Eretmodini_pop1_LT
93	-0.658754	0.0195936	33.6208	0	0	781919	26471	230	1118	I9139_1_50_Cyathopharynx_furcifer_Ectodini_pop1_LT
94	-0.658687	0.0206886	31.8382	0	0	774613	26079	221	1074	I9116_1_27_Ectodus_descampsii_Ectodini_pop1_LT
95	-0.658106	0.0204021	32.2568	0	0	781606	25380	213	1033	I9262_2_79_Xenotilapia_spiloptera_Ectodini_pop1_LT
96	-0.656816	0.0252032	26.0608	0	0	750943	21176	180	869	I9176_1_87_Gnathochromis_permaxillaris_Limnochromini_pop1_LT
97	-0.654382	0.0228674	28.6163	0	0	752979	23330	211	1010	I9104_1_15_Cyprichromis_microlepidotus_Cyprichromini_pop1_LT
98	-0.654183	0.0213132	30.6938	0	0	783342	25826	217	1038	I9172_1_83_Asprotilapia_leptura_Ectodini_pop1_LT
99	-0.653775	0.0226192	28.9035	0	0	757541	20851	188	898	I9153_1_64_Haplotaxodon_trifasciatus_Perissodini_pop1_LT
100	-0.652936	0.024147	27.04	0	0	719967	22309	198	943	I9128_1_39_Enantiopus_melanogenys_Ectodini_pop1_LT
101	-0.651361	0.0206998	31.4669	0	0	729919	21877	205	971	I9197_2_14_Tanganicodus_irsacae_Eretmodini_pop1_LT
102	-0.647756	0.0203496	31.8314	0	0	781458	22133	208	973	I9231_2_48_Plecodus_sp._Perissodini_pop1_LT
103	-0.647355	0.0202897	31.9056	0	0	751003	23805	210	981	I9172_1_83_Asprotilapia_leptura_Ectodini_pop1_LT
104	-0.647295	0.0231582	27.9509	0	0	753953	20401	176	822	I9092_1_3_Ctenochromis_benthicola_Cyphotilapiini_pop1_LT
105	-0.647172	0.0268673	24.0877	0	0	782046	21784	184	859	I9092_1_3_Ctenochromis_benthicola_Cyphotilapiini_pop1_LT
106	-0.647154	0.0212866	30.402	0	0	779392	26631	217	1013	I9113_1_24_Aulonocranus_dewindtii_Ectodini_pop1_LT
107	-0.645161	0.0214538	30.0721	0	0	750946	24637	220	1020	I9116_1_27_Ectodus_descampsii_Ectodini_pop1_LT
108	-0.645136	0.0226511	28.4814	0	0	751805	24714	228	1057	I9139_1_50_Cyathopharynx_furcifer_Ectodini_pop1_LT
109	-0.64498	0.0232042	27.7959	0	0	779369	25397	221	1024	I9250_2_67_Xenotilapia_flavipinnis_Ectodini_pop1_LT
110	-0.644276	0.0240222	26.8201	0	0	779781	25584	188	869	I9157_1_68_Neolamprologus_furcifer_Lamprologini_pop1_LT
111	-0.644161	0.0225883	28.5175	0	0	752036	20967	195	901	I9196_2_13_Reganochromis_calliurus_Limnochromini_pop1_LT
112	-0.643781	0.0232633	27.6736	0	0	751799	23732	179	826	I9157_1_68_Neolamprologus_furcifer_Lamprologini_pop1_LT
113	-0.643103	0.0210796	30.5084	0	0	771007	23844	207	953	I9123_1_34_Paracyprichromis_brieni_Cyprichromini_pop1_LT
114	-0.643098	0.0229818	27.9829	0	0	748354	23579	212	976	I9250_2_67_Xenotilapia_flavipinnis_Ectodini_pop1_LT
115	-0.641817	0.0204636	31.3638	0	0	752100	24924	209	958	I9113_1_24_Aulonocranus_dewindtii_Ectodini_pop1_LT
116	-0.641558	0.0224705	28.5511	0	0	781345	22390	207	948	I9196_2_13_Reganochromis_calliurus_Limnochromini_pop1_LT
117	-0.640851	0.0245681	26.0847	0	0	775463	22043	211	964	I9171_1_82_Perissodus_microlepis_Perissodini_pop1_LT
118	-0.639723	0.0218505	29.2772	0	0	781174	25040	234	1065	I9104_1_15_Cyprichromis_microlepidotus_Cyprichromini_pop1_LT
119	-0.639223	0.023487	27.216	0	0	755661	20912	195	886	I9097_1_8_Limnochromis_auritus_Limnochromini_pop1_LT
120	-0.63505	0.0247741	25.6336	0	0	776385	22611	202	905	I9176_1_87_Gnathochromis_permaxillaris_Limnochromini_pop1_LT
121	-0.634861	0.0219076	28.9791	0	0	766641	25489	243	1088	I9126_1_37_Callochromis_macrops_Ectodini_pop1_LT
122	-0.632094	0.0252288	25.0545	0	0	750460	23878	188	834	I9162_1_73_Chalinochromis_bifrenatus_Lamprologini_pop1_LT
123	-0.630656	0.0231956	27.1885	0	0	781138	25995	200	883	I9162_1_73_Chalinochromis_bifrenatus_Lamprologini_pop1_LT
124	-0.62956	0.023778	26.4766	0	0	779547	25694	198	871	I9099_1_10_Neolamprologus_modestus_Lamprologini_pop1_LT
125	-0.628194	0.0252716	24.8577	0	0	781748	22301	211	924	I9097_1_8_Limnochromis_auritus_Limnochromini_pop1_LT
126	-0.627618	0.021492	29.2024	0	0	747269	24241	240	1049	I9126_1_37_Callochromis_macrops_Ectodini_pop1_LT
127	-0.626223	0.025275	24.7764	0	0	756603	23853	191	831	I9130_1_41_Julidochromis_marlieri_Lamprologini_pop1_LT
128	-0.624754	0.0223932	27.8992	0	0	750541	23958	191	827	I9158_1_69_Neolamprologus_tretocephalus_Lamprologini_pop1_LT
129	-0.624309	0.0210159	29.7065	0	0	788191	25987	204	882	I9130_1_41_Julidochromis_marlieri_Lamprologini_pop1_LT
130	-0.62087	0.0219231	28.3204	0	0	787491	22360	218	932	I9226_2_43_Xenochromis_hecqui_Perissodini_pop1_LT
131	-0.620789	0.0251569	24.6767	0	0	752442	23914	197	842	I9099_1_10_Neolamprologus_modestus_Lamprologini_pop1_LT
132	-0.62037	0.0234686	26.434	0	0	784176	26204	205	875	I9118_1_29_Julidochromis_dickfeldii_Lamprologini_pop1_LT
133	-0.61998	0.0262474	23.6206	0	0	773651	25015	194	827	I9181_1_92_Neolamprologus_leleupi_Lamprologini_pop1_LT
134	-0.619329	0.0268062	23.1039	0	0	754002	24214	193	821	I9118_1_29_Julidochromis_dickfeldii_Lamprologini_pop1_LT
135	-0.618774	0.0242558	25.5103	0	0	752185	25639	199	845	I9100_1_11_Palaeolamprologus_toae_Lamprologini_pop1_LT
136	-0.618768	0.0229463	26.9659	0	0	740358	23646	195	828	I9146_1_57_Neolamprologus_tetracanthus_Lamprologini_pop1_LT
137	-0.617261	0.0214646	28.7572	0	0	759164	24967	204	862	I9146_1_57_Neolamprologus_tetracanthus_Lamprologini_pop1_LT
138	-0.615672	0.0249635	24.6629	0	0	779684	25878	206	866	I9158_1_69_Neolamprologus_tretocephalus_Lamprologini_pop1_LT
139	-0.614919	0.0282593	21.7599	0	0	747225	23425	191	801	I9181_1_92_Neolamprologus_leleupi_Lamprologini_pop1_LT
140	-0.614087	0.0219946	27.9199	0	0	771715	24674	263	1100	I9144_1_55_Microdontochromis_tenuidentatus_Ectodini_pop1_LT
141	-0.613461	0.0263728	23.2611	0	0	774379	25974	201	839	I9233_2_50_Telmatochromis_vittatus_Lamprologini_pop1_LT
142	-0.610548	0.0247838	24.6349	0	0	759739	25276	192	794	I9221_2_38_Telmatochromis_temporalis_Lamprologini_pop1_LT
143	-0.61	0.0254633	23.956	0	0	743831	[	195	805	I9233_2_50_Telmatochromis_vittatus_Lamprologini_pop1_LT
144	-0.609009	0.0226483	26.8898	0	0	780613	27811	217	893	I9100_1_11_Palaeolamprologus_toae_Lamprologini_pop1_LT
145	-0.608696	0.0245762	24.7677	0	0	764003	25324	198	814	I9156_1_67_Neolamprologus_brevis_Lamprologini_pop1_LT
146	-0.608069	0.0240231	25.3118	0	0	745574	24362	204	837	I9124_1_35_Altolamprologus_compressiceps_Lamprologini_pop1_LT
147	-0.606433	0.0234142	25.9002	0	0	757028	23937	208	849	I9168_1_79_Neolamprologus_buescheri_Lamprologini_pop1_LT
148	-0.606349	0.0269919	22.4642	0	0	733913	23201	186	759	I9109_1_20_Neolamprologus_cylindricus_Lamprologini_pop1_LT
149	-0.605901	0.0277691	21.8193	0	0	737150	23731	187	762	I9221_2_38_Telmatochromis_temporalis_Lamprologini_pop1_LT
150	-0.605479	0.024001	25.2273	0	0	769146	26054	216	879	I9124_1_35_Altolamprologus_compressiceps_Lamprologini_pop1_LT
151	-0.60421	0.0210523	28.7005	0	0	703175	21770	188	762	I9122_1_33_Neolamprologus_savoryi_Lamprologini_pop1_LT
152	-0.603369	0.0219798	27.4511	0	0	747537	23168	259	1047	I9144_1_55_Microdontochromis_tenuidentatus_Ectodini_pop1_LT
153	-0.60274	0.0229353	26.28	0	0	770603	25107	203	819	I9142_1_53_Julidochromis_ornatus_Lamprologini_pop1_LT
154	-0.601069	0.0252867	23.7702	0	0	788490	25951	224	899	I9168_1_79_Neolamprologus_buescheri_Lamprologini_pop1_LT
155	-0.600924	0.0227669	26.3947	0	0	778131	23391	259	1039	I9208_2_25_Eretmodus_cyanostictus*_Eretmodini_pop1_LT
156	-0.599198	0.0254801	23.5163	0	0	747252	24224	200	798	I9098_1_9_Neolamprologous_christyi_Lamprologini_pop1_LT
157	-0.599194	0.0265559	22.5635	0	0	747362	23741	199	794	I9142_1_53_Julidochromis_ornatus_Lamprologini_pop1_LT
158	-0.598807	0.0228333	26.2251	0	0	749910	24685	269	1072	I9127_1_38_Cunningtonia_longiventralis_Ectodini_pop1_LT
159	-0.598386	0.0238733	25.065	0	0	743768	24011	199	792	I9156_1_67_Neolamprologus_brevis_Lamprologini_pop1_LT
160	-0.597684	0.0217471	27.4834	0	0	763004	25278	278	1104	I9150_1_61_Cardiopharynx_schoutedeni_Ectodini_pop1_LT
161	-0.597092	0.0274235	21.7731	0	0	709192	22291	194	769	I9122_1_33_Neolamprologus_savoryi_Lamprologini_pop1_LT
162	-0.596548	0.0265498	22.469	0	0	723435	22430	187	740	I9109_1_20_Neolamprologus_cylindricus_Lamprologini_pop1_LT
163	-0.595483	0.0251242	23.7016	0	0	749014	24311	197	777	I9209_2_26_Telmatochromis_dhonti_Lamprologini_pop1_LT
164	-0.595353	0.0225172	26.4399	0	0	766659	25301	209	824	I9098_1_9_Neolamprologous_christyi_Lamprologini_pop1_LT
165	-0.595238	0.0226179	26.3172	0	0	755256	22069	255	1005	I9208_2_25_Eretmodus_cyanostictus*_Eretmodini_pop1_LT
166	-0.594836	0.0258144	23.0428	0	0	752867	24599	204	803	I9112_1_23_Altolamprologus_calvus_Lamprologini_pop1_LT
167	-0.59263	0.0281649	21.0415	0	0	748784	24887	199	778	I9131_1_42_Lepidiolamprologus_boulengeri_Lamprologini_pop1_LT
168	-0.592233	0.0233519	25.3612	0	0	750519	24768	210	820	I9155_1_66_Lepidiolamprologus_meeli_Lamprologini_pop1_LT
169	-0.591757	0.0257987	22.9375	0	0	777307	26312	208	811	I9209_2_26_Telmatochromis_dhonti_Lamprologini_pop1_LT
170	-0.59168	0.022954	25.7768	0	0	736725	23783	265	1033	I9127_1_38_Cunningtonia_longiventralis_Ectodini_pop1_LT
171	-0.589529	0.0247453	23.8239	0	0	733122	23825	196	759	I9131_1_42_Lepidiolamprologus_boulengeri_Lamprologini_pop1_LT
172	-0.587512	0.0260324	22.5685	0	0	780787	26599	218	839	I9112_1_23_Altolamprologus_calvus_Lamprologini_pop1_LT
173	-0.584416	0.0232209	25.1676	0	0	778172	27020	224	854	I9180_1_91_Neolamprologus_caudopunctatus_Lamprologini_pop1_LT
174	-0.584281	0.027582	21.1834	0	0	751122	24223	201	766	I9178_1_89_Lamprologus_lemairii_Lamprologini_pop1_LT
175	-0.583746	0.0280503	20.8107	0	0	777745	26137	210	799	I9178_1_89_Lamprologus_lemairii_Lamprologini_pop1_LT
176	-0.582938	0.0254079	22.9432	0	0	786374	26996	220	835	I9167_1_78_Lepidiolamprologus_nkambae_Lamprologini_pop1_LT
177	-0.582831	0.0244272	23.8599	0	0	744304	24050	277	1051	I9150_1_61_Cardiopharynx_schoutedeni_Ectodini_pop1_LT
178	-0.58156	0.0235388	24.7065	0	0	743223	20736	236	892	I9187_2_4_Triglachromis_otostigma_Limnochromini_pop1_LT
179	-0.578498	0.023584	24.5292	0	0	766417	21843	247	925	I9187_2_4_Triglachromis_otostigma_Limnochromini_pop1_LT
180	-0.578244	0.0232488	24.872	0	0	762896	25400	221	827	I9110_1_21_Neolamprologus_multifasciatus_Lamprologini_pop1_LT
181	-0.57795	0.0222086	26.0236	0	0	761035	21391	245	916	I9141_1_52_Haplotaxodon_microlepis_Perissodini_pop1_LT
182	-0.577755	0.0272626	21.1922	0	0	755954	23842	205	766	I9169_1_80_Neolamprologus_helianthus_Lamprologini_pop1_LT
183	-0.576772	0.0246992	23.3518	0	0	784037	25684	215	801	I9169_1_80_Neolamprologus_helianthus_Lamprologini_pop1_LT
184	-0.574639	0.0213676	26.893	0	0	749674	24412	265	981	I9179_1_90_Lestradea_perspicax_Ectodini_pop1_LT
185	-0.573359	0.0267372	21.4443	0	0	749151	24982	221	815	I9180_1_91_Neolamprologus_caudopunctatus_Lamprologini_pop1_LT
186	-0.572718	0.024726	23.1626	0	0	755208	24877	213	784	I9167_1_78_Lepidiolamprologus_nkambae_Lamprologini_pop1_LT
187	-0.570957	0.0235163	24.2792	0	0	730287	23129	260	952	I9179_1_90_Lestradea_perspicax_Ectodini_pop1_LT
188	-0.570423	0.0268178	21.2703	0	0	743025	20335	244	892	I9141_1_52_Haplotaxodon_microlepis_Perissodini_pop1_LT
189	-0.569959	0.0273401	20.847	0	0	749198	24841	209	763	I9107_1_18_Lamprologus_ornatipinnis_Lamprologini_pop1_LT
190	-0.566766	0.028689	19.7555	0	0	744029	24091	219	792	I9110_1_21_Neolamprologus_multifasciatus_Lamprologini_pop1_LT
191	-0.566633	0.0245954	23.0382	0	0	752679	24567	213	770	I9143_1_54_Lepidiolamprologus_elongatus_Lamprologini_pop1_LT
192	-0.563134	0.027079	20.796	0	0	777027	26747	237	848	I9155_1_66_Lepidiolamprologus_meeli_Lamprologini_pop1_LT
193	-0.552094	0.0247977	22.2639	0	0	776737	26844	230	797	I9107_1_18_Lamprologus_ornatipinnis_Lamprologini_pop1_LT
194	-0.55102	0.0246234	22.3779	0	0	782265	26479	231	798	I9143_1_54_Lepidiolamprologus_elongatus_Lamprologini_pop1_LT
195	-0.54724	0.0240262	22.7768	0	0	754453	26138	242	827	I9166_1_77_Lamprologus_callipterus_Lamprologini_pop1_LT
196	-0.546169	0.0284706	19.1836	0	0	738037	19339	231	787	I9103_1_14_Ctenochromis_benthicola_Cyphotilapiini_pop1_LT
197	-0.543058	0.0271948	19.9692	0	0	785578	28275	260	878	I9166_1_77_Lamprologus_callipterus_Lamprologini_pop1_LT
198	-0.531754	0.0274194	19.3933	0	0	750211	20128	247	808	I9103_1_14_Ctenochromis_benthicola_Cyphotilapiini_pop1_LT
199	-0.509607	0.0237285	21.4766	0	0	750870	23751	268	825	I9134_1_45_Neolamprologus_sexfasciatus_Lamprologini_pop1_LT
200	-0.507502	0.0260871	19.4541	0	0	774075	25604	279	854	I9134_1_45_Neolamprologus_sexfasciatus_Lamprologini_pop1_LT
201	-0.49345	0.0230512	21.4067	0	0	785415	26488	290	855	I9133_1_44_Neolamprologus_falcicula_Lamprologini_pop1_LT
202	-0.489401	0.0290118	16.869	0	0	753156	24240	277	808	I9133_1_44_Neolamprologus_falcicula_Lamprologini_pop1_LT
203	-0.485501	0.0253008	19.1891	0	0	757140	24772	275	794	I9214_2_31_Variabilichromis_moorii_Lamprologini_pop1_LT
204	-0.485053	0.0277758	17.4631	0	0	764099	24564	267	770	I9154_1_65_Julidochromis_regani_Lamprologini_pop1_LT
205	-0.482213	0.0256071	18.8312	0	0	736557	23345	262	750	I9214_2_31_Variabilichromis_moorii_Lamprologini_pop1_LT
206	-0.469983	0.0288704	16.2791	0	0	782174	27756	309	857	I9096_1_7_Lamprologous_ocellatus_Lamprologini_pop1_LT
207	-0.467327	0.0284909	16.4027	0	0	745083	23219	269	741	I9154_1_65_Julidochromis_regani_Lamprologini_pop1_LT
208	-0.465565	0.0277177	16.7966	0	0	743269	24392	291	798	I9145_1_56_Neolamprologus_fasciatus_Lamprologini_pop1_LT
209	-0.459649	0.02671	17.2089	0	0	761778	25824	308	832	I9145_1_56_Neolamprologus_fasciatus_Lamprologini_pop1_LT
210	-0.454054	0.0274098	16.5654	0	0	751455	25584	303	807	I9096_1_7_Lamprologous_ocellatus_Lamprologini_pop1_LT
average:							23223.8	204.533	1139.54

## Sheet: h1a3
permutation	dstat	dstatSD	Zscore	pval	total_sites	informative_sites	abba_sites	baba_sites	pop1	padjust
1	-0.793413	0.0130681	60.7137	0	728267	40407	276	2396	I9115_1_26_Ctenochromis_horei_Tropheini_pop1_LT	0
2	-0.752193	0.0126397	59.5102	0	746957	42395	339	2397	I9115_1_26_Ctenochromis_horei_Tropheini_pop1_LT	0
3	-0.730104	0.0162572	44.9096	0	708326	38626	273	1750	I9254_2_71_Petrochromis_polyodon_Tropheini_pop1_LT	0
4	-0.724398	0.014248	50.842	0	732020	40851	292	1827	I9234_2_51_Petrochromis_famula*_Tropheini_pop1_LT	0
5	-0.723792	0.0141431	51.1763	0	739787	41568	303	1891	I9108_1_19_Limnotilapia_dardennii_Tropheini_pop1_LT	0
6	-0.716899	0.0152765	46.9283	0	723001	40233	294	1783	I9254_2_71_Petrochromis_polyodon_Tropheini_pop1_LT	0
7	-0.706532	0.0145427	48.5834	0	742193	42107	319	1855	I9218_2_35_Petrochromis_fasciolatus_Tropheini_pop1_LT	0
8	-0.703773	0.015834	44.4468	0	738553	41511	318	1829	I9204_2_21_Petrochromis_famula_Tropheini_pop1_LT	0
9	-0.70064	0.0169628	41.3045	0	696822	37925	304	1727	I9244_2_61_Simochromis_diagramma_Tropheini_pop1_LT	0
10	-0.699427	0.0146158	47.8543	0	742028	42034	315	1781	I11194_14847_Tropheus_annectens_CW_Tropheini_pop1_LT47	0
11	-0.697613	0.0146819	47.5153	0	763624	43901	342	1920	I9108_1_19_Limnotilapia_dardennii_Tropheini_pop1_LT	0
12	-0.69358	0.0144869	47.8763	0	705357	38954	315	1741	I9244_2_61_Simochromis_diagramma_Tropheini_pop1_LT	0
13	-0.693431	0.0152623	45.4343	0	742644	41885	336	1856	I9106_1_17_Interochromis_loocki_Tropheini_pop1_LT	0
14	-0.691113	0.0146443	47.1934	0	741042	42434	358	1960	I9094_1_5_Gnathochromis_pfefferi_Tropheini_pop1_LT	0
15	-0.684832	0.0146009	46.9033	0	725596	40573	347	1855	I9255_2_72_Pseudosimochromis_curvifrons_Tropheini_pop1_LT	0
16	-0.684681	0.0157751	43.4027	0	756328	43391	353	1886	I9234_2_51_Petrochromis_famula*_Tropheini_pop1_LT	0
17	-0.683333	0.0145377	47.0043	0	738830	41606	342	1818	I9120_1_31_Lobochilotes_labiatus_Tropheini_pop1_LT	0
18	-0.681708	0.0159896	42.6346	0	734491	41334	328	1733	I9119_1_30_Tropheus_duboisi*_Tropheini_pop1_LT	0
19	-0.675451	0.0164894	40.9627	0	746259	42474	351	1812	I11192_14845_Tropheus_brichardi_Mtoto_Tropheini_pop1_LT45	0
20	-0.663149	0.0162768	40.7419	0	740666	42329	383	1891	I9255_2_72_Pseudosimochromis_curvifrons_Tropheini_pop1_LT	0
21	-0.655086	0.0157502	41.5921	0	763263	44976	412	1977	I9094_1_5_Gnathochromis_pfefferi_Tropheini_pop1_LT	0
22	-0.650159	0.0153107	42.4642	0	771291	45097	385	1816	I11194_14847_Tropheus_annectens_CW_Tropheini_pop1_LT47	0
23	-0.65	0.0155398	41.828	0	771630	45305	406	1914	I9218_2_35_Petrochromis_fasciolatus_Tropheini_pop1_LT	0
24	-0.649485	0.0146884	44.2175	0	763530	44092	391	1840	I9120_1_31_Lobochilotes_labiatus_Tropheini_pop1_LT	0
25	-0.645769	0.016027	40.2927	0	768941	44643	404	1877	I9106_1_17_Interochromis_loocki_Tropheini_pop1_LT	0
26	-0.640177	0.016937	37.7976	0	711134	39962	326	1486	I9252_2_69_Cynotilapia_afra_Haplochromini_pop1_LT	0
27	-0.63557	0.0166441	38.1859	0	705760	39755	334	1499	I9205_2_22_Copadichromis_mloto_Haplochromini_pop1_LT	0
28	-0.631673	0.0160196	39.4313	0	775426	45531	414	1834	I11192_14845_Tropheus_brichardi_Mtoto_Tropheini_pop1_LT45	0
29	-0.631556	0.0174367	36.22	0	765632	44370	425	1882	I9204_2_21_Petrochromis_famula_Tropheini_pop1_LT	0
30	-0.626667	0.0167687	37.3713	0	763634	44408	406	1769	I9119_1_30_Tropheus_duboisi*_Tropheini_pop1_LT	0
31	-0.622622	0.0196526	31.6815	0	730679	41855	357	1535	I9229_2_46_Astatotilapia_calliptera_Haplochromini_pop1_LT	0
32	-0.621795	0.0158135	39.3205	0	724319	41597	354	1518	I9252_2_69_Cynotilapia_afra_Haplochromini_pop1_LT	0
33	-0.618249	0.0200012	30.9105	0	727796	41391	364	1543	I9217_2_34_Lethrinops_marginatus_Haplochromini_pop1_LT	0
34	-0.613383	0.0177039	34.6468	0	727078	41299	364	1519	I9241_2_58_Melanochromis_auratus_Haplochromini_pop1_LT	0
35	-0.611511	0.0174725	34.9984	0	730224	41555	351	1456	I9090_1_1_Astatoreochromis_alluaudi_Haplochromini_pop1_LT	0
36	-0.609232	0.0197553	30.8389	0	717889	41197	364	1499	I9205_2_22_Copadichromis_mloto_Haplochromini_pop1_LT	0
37	-0.603264	0.0200893	30.0291	0	742480	43064	389	1572	I9265_2_82_Astatotilapia_burtoni_Haplochromini_pop1_LT	0
38	-0.601833	0.0164439	36.5992	0	753985	44403	391	1573	I9229_2_46_Astatotilapia_calliptera_Haplochromini_pop1_LT	0
39	-0.599586	0.0180858	33.1523	0	732769	42218	387	1546	I9264_2_81_Copadichromis_borleyi_Haplochromini_pop1_LT	0
40	-0.593275	0.0161676	36.6954	0	740087	42918	375	1469	I9090_1_1_Astatoreochromis_alluaudi_Haplochromini_pop1_LT	0
41	-0.582757	0.0180869	32.2198	0	706209	39822	392	1487	I9253_2_70_Haplochromis_nyereri_Haplochromini_pop1_LT	0
42	-0.58102	0.0177708	32.6952	0	746971	43533	415	1566	I9217_2_34_Lethrinops_marginatus_Haplochromini_pop1_LT	0
43	-0.576558	0.0181876	31.7005	0	738795	43382	401	1493	I9101_1_12_Astatoreochromis_alluaudi_Haplochromini_pop1_LT	0
44	-0.575397	0.0176418	32.6156	0	741912	42949	428	1588	I9194_2_11_Astatotilapia_stappersi_Haplochromini_pop1_LT	0
45	-0.570056	0.0167793	33.9738	0	748864	43724	425	1552	I9241_2_58_Melanochromis_auratus_Haplochromini_pop1_LT	0
46	-0.562664	0.0195656	28.7579	0	717848	41380	417	1490	I9253_2_70_Haplochromis_nyereri_Haplochromini_pop1_LT	0
47	-0.554014	0.0168898	32.8017	0	741021	42733	450	1568	I9129_1_40_Haplochromis_nubilus_Haplochromini_pop1_LT	0
48	-0.543021	0.018184	29.8626	0	768695	45863	478	1614	I9194_2_11_Astatotilapia_stappersi_Haplochromini_pop1_LT	0
49	-0.533615	0.0190457	28.0176	0	771326	46170	496	1631	I9265_2_82_Astatotilapia_burtoni_Haplochromini_pop1_LT	0
50	-0.526814	0.0216596	24.3224	0	739216	44077	450	1452	I9239_2_56_Pseudocrenilabrus_philander_Haplochromini_pop1_LT	0
51	-0.521401	0.0187723	27.775	0	752709	44403	492	1564	I9264_2_81_Copadichromis_borleyi_Haplochromini_pop1_LT	0
52	-0.514692	0.0169721	30.3258	0	766996	45732	512	1598	I9129_1_40_Haplochromis_nubilus_Haplochromini_pop1_LT	0
53	-0.512517	0.0209206	24.4982	0	745887	43414	370	1148	I9274_2_91_Orthochromis_uvinzae_Orthochromini_pop1_LT	0
54	-0.512364	0.0205127	24.9779	0	759646	45650	493	1529	I9101_1_12_Astatoreochromis_alluaudi_Haplochromini_pop1_LT	0
55	-0.505723	0.0179975	28.0996	0	735487	43932	475	1447	I9243_2_60_Pseudocrenilabrus_nicholsi_Haplochromini_pop1_LT	0
56	-0.500248	0.0170823	29.2847	0	766382	47088	503	1510	I9239_2_56_Pseudocrenilabrus_philander_Haplochromini_pop1_LT	0
57	-0.491984	0.018319	26.8565	0	754827	46200	507	1489	I9243_2_60_Pseudocrenilabrus_nicholsi_Haplochromini_pop1_LT	0
58	-0.489286	0.022557	21.691	0	727495	39885	286	834	I9103_1_14_Ctenochromis_benthicola_Cyphotilapiini_pop1_LT	0
59	-0.486695	0.0263734	18.454	0	744429	41414	299	866	I9163_1_74_Cyphotilapia_frontosa_Cyphotilapiini_pop1_LT	0
60	-0.47796	0.0244765	19.5273	0	765284	43320	302	855	I9163_1_74_Cyphotilapia_frontosa_Cyphotilapiini_pop1_LT	0
61	-0.474154	0.0255097	18.5872	0	774370	46468	412	1155	I9274_2_91_Orthochromis_uvinzae_Orthochromini_pop1_LT	0
62	-0.463588	0.0271331	17.0857	0	739346	41223	302	824	I9103_1_14_Ctenochromis_benthicola_Cyphotilapiini_pop1_LT	0
63	-0.462838	0.0274061	16.8881	0	743053	41700	318	866	I9092_1_3_Ctenochromis_benthicola_Cyphotilapiini_pop1_LT	0
64	-0.451817	0.0257646	17.5363	0	734595	41563	347	919	I9187_2_4_Triglachromis_otostigma_Limnochromini_pop1_LT	0
65	-0.448911	0.0273697	16.4017	0	698974	37651	329	865	I9091_1_2_Benthochromis_melanoides_Benthochromini_pop1_LT	0
66	-0.439324	0.024628	17.8384	0	742466	42166	365	937	I9196_2_13_Reganochromis_calliurus_Limnochromini_pop1_LT	0
67	-0.438324	0.0233026	18.8101	0	733864	40986	362	927	I9141_1_52_Haplotaxodon_microlepis_Perissodini_pop1_LT	0
68	-0.436829	0.0283535	15.4065	0	768768	44433	341	870	I9092_1_3_Ctenochromis_benthicola_Cyphotilapiini_pop1_LT	0
69	-0.436379	0.0271796	16.0554	0	702813	38164	330	841	I9091_1_2_Benthochromis_melanoides_Benthochromini_pop1_LT	0
70	-0.429914	0.0213109	20.1734	0	750696	42785	364	913	I9141_1_52_Haplotaxodon_microlepis_Perissodini_pop1_LT	0
71	-0.42706	0.0251974	16.9485	0	747136	41976	379	944	I9226_2_43_Xenochromis_hecqui_Perissodini_pop1_LT	0
72	-0.424125	0.0265049	16.0017	0	756295	43657	370	915	I9187_2_4_Triglachromis_otostigma_Limnochromini_pop1_LT	0
73	-0.422925	0.0242247	17.4584	0	735720	41474	365	900	I9117_1_28_Greenwoodochromis_christyi_Limnochromini_pop1_LT	0
74	-0.422326	0.0241755	17.4692	0	739580	42141	370	911	I9176_1_87_Gnathochromis_permaxillaris_Limnochromini_pop1_LT	0
75	-0.419157	0.0244545	17.1403	0	740139	41622	379	926	I9171_1_82_Perissodus_microlepis_Perissodini_pop1_LT	0
76	-0.414672	0.0249676	16.6084	0	743828	41999	379	916	I9097_1_8_Limnochromis_auritus_Limnochromini_pop1_LT	0
77	-0.409639	0.0232199	17.6417	0	745765	41989	392	936	I9153_1_64_Haplotaxodon_trifasciatus_Perissodini_pop1_LT	0
78	-0.406805	0.0236441	17.2054	0	740706	41949	401	951	I9173_1_84_Benthochromis_horii_Benthochromini_pop1_LT	0
79	-0.406624	0.0265682	15.3049	0	744054	42901	421	998	I9208_2_25_Eretmodus_cyanostictus*_Eretmodini_pop1_LT	0
80	-0.406154	0.0255369	15.9046	0	742831	41685	386	914	I9231_2_48_Plecodus_sp._Perissodini_pop1_LT	0
81	-0.406088	0.025657	15.8276	0	769397	44843	400	947	I9196_2_13_Reganochromis_calliurus_Limnochromini_pop1_LT	0
82	-0.403118	0.0267017	15.0971	0	773596	44740	402	945	I9226_2_43_Xenochromis_hecqui_Perissodini_pop1_LT	0
83	-0.402247	0.0288617	13.9371	0	769392	44527	399	936	I9231_2_48_Plecodus_sp._Perissodini_pop1_LT	0
84	-0.400419	0.0236038	16.9642	0	765520	45226	429	1002	I9208_2_25_Eretmodus_cyanostictus*_Eretmodini_pop1_LT	0
85	-0.398217	0.0245331	16.2318	0	775307	45075	405	941	I9153_1_64_Haplotaxodon_trifasciatus_Perissodini_pop1_LT	0
86	-0.39176	0.0262815	14.9063	0	762211	43962	406	929	I9171_1_82_Perissodus_microlepis_Perissodini_pop1_LT	0
87	-0.391571	0.0261496	14.9742	0	760810	44158	397	908	I9117_1_28_Greenwoodochromis_christyi_Limnochromini_pop1_LT	0
88	-0.389856	0.0265924	14.6604	0	762955	44588	403	918	I9176_1_87_Gnathochromis_permaxillaris_Limnochromini_pop1_LT	0
89	-0.389601	0.0230335	16.9145	0	768538	44647	405	922	I9097_1_8_Limnochromis_auritus_Limnochromini_pop1_LT	0
90	-0.387755	0.0234339	16.5467	0	743121	43271	450	1020	I9216_2_33_Eretmodus_marksmithi_Eretmodini_pop1_LT	0
91	-0.387228	0.024763	15.6374	0	747327	43667	451	1021	I9240_2_57_Spathodus_marlieri_Eretmodini_pop1_LT	0
92	-0.383942	0.024482	15.6826	0	765105	44407	422	948	I9173_1_84_Benthochromis_horii_Benthochromini_pop1_LT	0
93	-0.37931	0.0242864	15.6182	0	766726	45754	459	1020	I9216_2_33_Eretmodus_marksmithi_Eretmodini_pop1_LT	0
94	-0.377003	0.0249763	15.0945	0	721031	41846	447	988	I9197_2_14_Tanganicodus_irsacae_Eretmodini_pop1_LT	0
95	-0.374663	0.0260033	14.4083	0	747050	43529	464	1020	I9268_2_85_Spathodus_erytrhodon_Eretmodini_pop1_LT	0
96	-0.372273	0.025216	14.7634	0	736103	43457	446	975	I9197_2_14_Tanganicodus_irsacae_Eretmodini_pop1_LT	0
97	-0.368421	0.0230791	15.9634	0	740311	43544	468	1014	I9228_2_45_Tanganicodus_irsacae_Eretmodini_pop1_LT	0
98	-0.363513	0.0250454	14.5142	0	741966	43352	471	1009	I9105_1_16_Grammatotria_lemairii_Ectodini_pop1_LT	0
99	-0.360688	0.0270516	13.3334	0	774782	46726	483	1028	I9240_2_57_Spathodus_marlieri_Eretmodini_pop1_LT	0
100	-0.359788	0.0228377	15.7541	0	776963	46661	484	1028	I9268_2_85_Spathodus_erytrhodon_Eretmodini_pop1_LT	0
101	-0.344851	0.0242912	14.1965	0	769978	46634	493	1012	I9228_2_45_Tanganicodus_irsacae_Eretmodini_pop1_LT	0
102	-0.338078	0.0294823	11.4672	0	497784	24060	279	564	I9138_1_49_Callochromis_pleurospilus_Ectodini_pop1_LT	0
103	-0.336493	0.0303287	11.0949	0	497601	24138	280	564	I9138_1_49_Callochromis_pleurospilus_Ectodini_pop1_LT	0
104	-0.335979	0.0235475	14.2681	0	768096	46365	502	1010	I9105_1_16_Grammatotria_lemairii_Ectodini_pop1_LT	0
105	-0.328622	0.0238382	13.7855	0	737090	43163	475	940	I9238_2_55_Xenotilapia_caudafasciata_Ectodini_pop1_LT	0
106	-0.326087	0.0223925	14.5623	0	738783	44048	496	976	I9250_2_67_Xenotilapia_flavipinnis_Ectodini_pop1_LT	0
107	-0.32339	0.0265988	12.158	0	736137	43403	499	976	I9144_1_55_Microdontochromis_tenuidentatus_Ectodini_pop1_LT	0
108	-0.322034	0.0251865	12.7859	0	741468	42986	480	936	I9175_1_86_Cyprichromis_coloratus_Cyprichromini_pop1_LT	0
109	-0.314402	0.0246841	12.737	0	762349	45905	507	972	I9238_2_55_Xenotilapia_caudafasciata_Ectodini_pop1_LT	0
110	-0.311671	0.0229126	13.6026	0	767298	47068	519	989	I9250_2_67_Xenotilapia_flavipinnis_Ectodini_pop1_LT	0
111	-0.311126	0.025722	12.0957	0	730562	43431	517	984	I9132_1_43_Microdontochromis_rotundiventralis_Ectodini_pop1_LT	0
112	-0.310576	0.0261854	11.8606	0	740207	43935	515	979	I9262_2_79_Xenotilapia_spiloptera_Ectodini_pop1_LT	0
113	-0.30642	0.0258643	11.8472	0	739028	44380	524	987	I9172_1_83_Asprotilapia_leptura_Ectodini_pop1_LT	0
114	-0.300275	0.0228107	13.1638	0	712168	41608	508	944	I9128_1_39_Enantiopus_melanogenys_Ectodini_pop1_LT	0
115	-0.297297	0.0267355	11.1199	0	758837	45948	533	984	I9144_1_55_Microdontochromis_tenuidentatus_Ectodini_pop1_LT	0
116	-0.294829	0.0249703	11.8072	0	742583	44016	525	964	I9104_1_15_Cyprichromis_microlepidotus_Cyprichromini_pop1_LT	0
117	-0.291461	0.026866	10.8487	0	738584	42936	502	915	I9123_1_34_Paracyprichromis_brieni_Cyprichromini_pop1_LT	0
118	-0.289965	0.0250336	11.583	0	722430	43016	513	932	I9179_1_90_Lestradea_perspicax_Ectodini_pop1_LT	0
119	-0.289212	0.0235741	12.2683	0	746761	45362	537	974	I9132_1_43_Microdontochromis_rotundiventralis_Ectodini_pop1_LT	0
120	-0.288486	0.0237872	12.1278	0	736436	44392	550	996	I9126_1_37_Callochromis_macrops_Ectodini_pop1_LT	0
121	-0.288301	0.0269315	10.705	0	719756	42438	511	925	I9128_1_39_Enantiopus_melanogenys_Ectodini_pop1_LT	0
122	-0.287636	0.0223588	12.8646	0	735432	44230	556	1005	I9150_1_61_Cardiopharynx_schoutedeni_Ectodini_pop1_LT	0
123	-0.281853	0.0235036	11.9919	0	739963	44834	558	996	I9116_1_27_Ectodus_descampsii_Ectodini_pop1_LT	0
124	-0.281333	0.0256946	10.9491	0	740582	45090	539	961	I9179_1_90_Lestradea_perspicax_Ectodini_pop1_LT	0
125	-0.279535	0.0254397	10.9882	0	768271	47026	558	991	I9262_2_79_Xenotilapia_spiloptera_Ectodini_pop1_LT	0
126	-0.275995	0.024911	11.0793	0	741069	45257	564	994	I9139_1_50_Cyathopharynx_furcifer_Ectodini_pop1_LT	0
127	-0.274549	0.0263982	10.4003	0	761201	45480	543	954	I9123_1_34_Paracyprichromis_brieni_Cyprichromini_pop1_LT	0
128	-0.274235	0.0220334	12.4463	0	768912	47729	569	999	I9172_1_83_Asprotilapia_leptura_Ectodini_pop1_LT	0
129	-0.273877	0.0246176	11.1253	0	755208	46652	574	1007	I9126_1_37_Callochromis_macrops_Ectodini_pop1_LT	0
130	-0.27214	0.0249526	10.9063	0	726302	43514	563	984	I9127_1_38_Cunningtonia_longiventralis_Ectodini_pop1_LT	0
131	-0.267767	0.0222348	12.0427	0	753170	46349	577	999	I9150_1_61_Cardiopharynx_schoutedeni_Ectodini_pop1_LT	0
132	-0.264411	0.0241127	10.9657	0	769246	48337	587	1009	I9139_1_50_Cyathopharynx_furcifer_Ectodini_pop1_LT	0
133	-0.260377	0.0274713	9.47815	0	762141	47312	588	1002	I9116_1_27_Ectodus_descampsii_Ectodini_pop1_LT	0
134	-0.259883	0.027571	9.42596	0	740507	45177	571	972	I9113_1_24_Aulonocranus_dewindtii_Ectodini_pop1_LT	0
135	-0.25964	0.0239641	10.8346	0	768612	46845	576	980	I9104_1_15_Cyprichromis_microlepidotus_Cyprichromini_pop1_LT	0
136	-0.258383	0.0252835	10.2194	0	769303	45952	564	957	I9175_1_86_Cyprichromis_coloratus_Cyprichromini_pop1_LT	0
137	-0.252479	0.027466	9.19243	0	741159	44210	490	821	I9157_1_68_Neolamprologus_furcifer_Lamprologini_pop1_LT	0
138	-0.252229	0.0239314	10.5397	0	739394	45074	587	983	I9127_1_38_Cunningtonia_longiventralis_Ectodini_pop1_LT	0
139	-0.243086	0.0270694	8.9801	0	741200	44276	520	854	I9099_1_10_Neolamprologus_modestus_Lamprologini_pop1_LT	0
140	-0.241117	0.0256022	9.41781	0	766032	48005	598	978	I9113_1_24_Aulonocranus_dewindtii_Ectodini_pop1_LT	0
141	-0.228525	0.0283733	8.05424	8.88178e-16	694609	40275	476	758	I9122_1_33_Neolamprologus_savoryi_Lamprologini_pop1_LT	1.26883e-15
142	-0.22566	0.0272534	8.28008	2.22045e-16	739722	44424	513	812	I9158_1_69_Neolamprologus_tretocephalus_Lamprologini_pop1_LT	3.21582e-16
143	-0.22263	0.0272742	8.16268	2.22045e-16	766827	47112	529	832	I9157_1_68_Neolamprologus_furcifer_Lamprologini_pop1_LT	3.21582e-16
144	-0.220388	0.0232836	9.46536	0	766890	47203	543	850	I9099_1_10_Neolamprologus_modestus_Lamprologini_pop1_LT	0
145	-0.21659	0.0275906	7.85012	4.21885e-15	739925	44223	510	792	I9134_1_45_Neolamprologus_sexfasciatus_Lamprologini_pop1_LT	5.9862e-15
146	-0.215283	0.023375	9.20998	0	746553	44650	534	827	I9168_1_79_Neolamprologus_buescheri_Lamprologini_pop1_LT	0
147	-0.2	0.0274234	7.29303	3.03091e-13	744735	44388	536	804	I9130_1_41_Julidochromis_marlieri_Lamprologini_pop1_LT	4.16007e-13
148	-0.197387	0.0264168	7.47205	7.90479e-14	736524	44000	553	825	I9142_1_53_Julidochromis_ornatus_Lamprologini_pop1_LT	1.10667e-13
149	-0.196746	0.0265456	7.4116	1.24789e-13	736921	43711	543	809	I9181_1_92_Neolamprologus_leleupi_Lamprologini_pop1_LT	1.72406e-13
150	-0.195994	0.0224845	8.71687	0	775147	47782	562	836	I9168_1_79_Neolamprologus_buescheri_Lamprologini_pop1_LT	0
151	-0.195827	0.0275377	7.11123	1.15019e-12	700919	41168	501	745	I9122_1_33_Neolamprologus_savoryi_Lamprologini_pop1_LT	1.56844e-12
152	-0.195266	0.0239957	8.13756	4.44089e-16	766104	47434	544	808	I9158_1_69_Neolamprologus_tretocephalus_Lamprologini_pop1_LT	6.38758e-16
153	-0.19494	0.027602	7.06256	1.63469e-12	744637	44394	541	803	I9169_1_80_Neolamprologus_helianthus_Lamprologini_pop1_LT	2.21474e-12
154	-0.193251	0.0253586	7.62075	2.53131e-14	715567	41780	526	778	I9109_1_20_Neolamprologus_cylindricus_Lamprologini_pop1_LT	3.56762e-14
155	-0.191801	0.0257506	7.44841	9.4369e-14	743262	44848	552	814	I9133_1_44_Neolamprologus_falcicula_Lamprologini_pop1_LT	1.31242e-13
156	-0.190616	0.0275709	6.91367	4.72267e-12	740390	44315	552	812	I9162_1_73_Chalinochromis_bifrenatus_Lamprologini_pop1_LT	6.27696e-12
157	-0.185079	0.0276551	6.6924	2.19542e-11	758624	46367	568	826	I9142_1_53_Julidochromis_ornatus_Lamprologini_pop1_LT	2.82846e-11
158	-0.182749	0.0262522	6.96126	3.37264e-12	724834	43457	559	809	I9131_1_42_Lepidiolamprologus_boulengeri_Lamprologini_pop1_LT	4.54009e-12
159	-0.181149	0.0275528	6.5746	4.87832e-11	761044	46299	556	802	I9181_1_92_Neolamprologus_leleupi_Lamprologini_pop1_LT	6.17137e-11
160	-0.181067	0.0292964	6.18052	6.38899e-10	735366	44081	545	786	I9156_1_67_Neolamprologus_brevis_Lamprologini_pop1_LT	7.62322e-10
161	-0.18065	0.0262962	6.86981	6.42886e-12	732006	43790	542	781	I9146_1_57_Neolamprologus_tetracanthus_Lamprologini_pop1_LT	8.43787e-12
162	-0.180451	0.0259604	6.95101	3.62688e-12	735810	43326	545	785	I9154_1_65_Julidochromis_regani_Lamprologini_pop1_LT	4.85124e-12
163	-0.176296	0.0276548	6.37488	1.83103e-10	735993	44531	556	794	I9124_1_35_Altolamprologus_compressiceps_Lamprologini_pop1_LT	2.27524e-10
164	-0.175926	0.0281018	6.26031	3.84219e-10	725979	43018	534	762	I9109_1_20_Neolamprologus_cylindricus_Lamprologini_pop1_LT	4.63712e-10
165	-0.174259	0.0259563	6.71355	1.89944e-11	738456	44512	571	812	I9098_1_9_Neolamprologous_christyi_Lamprologini_pop1_LT	2.46223e-11
166	-0.174071	0.0274088	6.35094	2.14007e-10	742251	44923	567	806	I9143_1_54_Lepidiolamprologus_elongatus_Lamprologini_pop1_LT	2.64362e-10
167	-0.174011	0.0274689	6.33482	2.37617e-10	735758	44215	553	786	I9110_1_21_Neolamprologus_multifasciatus_Lamprologini_pop1_LT	2.9181e-10
168	-0.173913	0.0280116	6.20861	5.34542e-10	738957	44900	570	810	I9155_1_66_Lepidiolamprologus_meeli_Lamprologini_pop1_LT	6.4145e-10
169	-0.170107	0.0256575	6.6299	3.35925e-11	745595	45256	583	822	I9167_1_78_Lepidiolamprologus_nkambae_Lamprologini_pop1_LT	4.30147e-11
170	-0.166904	0.0251834	6.62757	3.41263e-11	741772	45905	584	818	I9100_1_11_Palaeolamprologus_toae_Lamprologini_pop1_LT	4.34334e-11
171	-0.164384	0.0286033	5.74702	9.08282e-09	728069	43349	549	765	I9214_2_31_Variabilichromis_moorii_Lamprologini_pop1_LT	1.04229e-08
172	-0.164265	0.0250101	6.56795	5.10132e-11	747161	45427	580	808	I9214_2_31_Variabilichromis_moorii_Lamprologini_pop1_LT	6.41483e-11
173	-0.163636	0.0276212	5.9243	3.13625e-09	743963	44964	575	800	I9112_1_23_Altolamprologus_calvus_Lamprologini_pop1_LT	3.65896e-09
174	-0.162824	0.0258518	6.29836	3.00811e-10	773618	47725	581	807	I9130_1_41_Julidochromis_marlieri_Lamprologini_pop1_LT	3.67269e-10
175	-0.162791	0.0304126	5.35274	8.66347e-08	740554	44575	558	775	I9178_1_89_Lamprologus_lemairii_Lamprologini_pop1_LT	9.37798e-08
176	-0.162259	0.0272536	5.95367	2.62202e-09	739693	45425	586	813	I9180_1_91_Neolamprologus_caudopunctatus_Lamprologini_pop1_LT	3.07611e-09
177	-0.16129	0.0267181	6.03675	1.57251e-09	755862	46342	585	810	I9098_1_9_Neolamprologous_christyi_Lamprologini_pop1_LT	1.8552e-09
178	-0.161107	0.0233085	6.91196	4.77995e-12	767658	47542	591	818	I9162_1_73_Chalinochromis_bifrenatus_Lamprologini_pop1_LT	6.31315e-12
179	-0.1586	0.0289028	5.48736	4.07979e-08	754365	46228	565	778	I9156_1_67_Neolamprologus_brevis_Lamprologini_pop1_LT	4.55722e-08
180	-0.158438	0.0291043	5.44378	5.21608e-08	754176	45509	571	786	I9154_1_65_Julidochromis_regani_Lamprologini_pop1_LT	5.76514e-08
181	-0.157817	0.0232006	6.80229	1.02969e-11	733611	44003	571	785	I9233_2_50_Telmatochromis_vittatus_Lamprologini_pop1_LT	1.34307e-11
182	-0.157747	0.0251291	6.27743	3.44214e-10	772814	48263	598	822	I9133_1_44_Neolamprologus_falcicula_Lamprologini_pop1_LT	4.17832e-10
183	-0.15774	0.028458	5.54292	2.97472e-08	738888	45055	574	789	I9107_1_18_Lamprologus_ornatipinnis_Lamprologini_pop1_LT	3.35856e-08
184	-0.156609	0.024119	6.49318	8.4043e-11	770822	47328	587	805	I9169_1_80_Neolamprologus_helianthus_Lamprologini_pop1_LT	1.05054e-10
185	-0.156227	0.0253624	6.15981	7.28336e-10	743814	44671	586	803	I9118_1_29_Julidochromis_dickfeldii_Lamprologini_pop1_LT	8.64127e-10
186	-0.153959	0.0286125	5.38083	7.41449e-08	752378	46216	577	787	I9110_1_21_Neolamprologus_multifasciatus_Lamprologini_pop1_LT	8.10959e-08
187	-0.15314	0.0269635	5.67955	1.35048e-08	761595	46876	600	817	I9134_1_45_Neolamprologus_sexfasciatus_Lamprologini_pop1_LT	1.54131e-08
188	-0.149341	0.0269808	5.5351	3.11056e-08	739949	45061	581	785	I9131_1_42_Lepidiolamprologus_boulengeri_Lamprologini_pop1_LT	3.49315e-08
189	-0.149096	0.0326496	4.56656	4.95783e-06	728613	43433	565	763	I9221_2_38_Telmatochromis_temporalis_Lamprologini_pop1_LT	5.12879e-06
190	-0.147636	0.0280645	5.26062	1.43571e-07	733893	44454	586	789	I9145_1_56_Neolamprologus_fasciatus_Lamprologini_pop1_LT	1.54615e-07
191	-0.145349	0.0270531	5.37272	7.7556e-08	750142	45926	588	788	I9221_2_38_Telmatochromis_temporalis_Lamprologini_pop1_LT	8.43873e-08
192	-0.142857	0.0263653	5.41838	6.01401e-08	739374	44555	588	784	I9209_2_26_Telmatochromis_dhonti_Lamprologini_pop1_LT	6.61227e-08
193	-0.142659	0.0244257	5.84054	5.20311e-09	774243	48515	619	825	I9167_1_78_Lepidiolamprologus_nkambae_Lamprologini_pop1_LT	6.00359e-09
194	-0.137536	0.0252173	5.45402	4.92424e-08	758199	47081	602	794	I9124_1_35_Altolamprologus_compressiceps_Lamprologini_pop1_LT	5.47138e-08
195	-0.137394	0.027323	5.02851	4.94311e-07	740142	45913	609	803	I9096_1_7_Lamprologous_ocellatus_Lamprologini_pop1_LT	5.26931e-07
196	-0.136526	0.023087	5.91355	3.34817e-09	749955	45717	604	795	I9146_1_57_Neolamprologus_tetracanthus_Lamprologini_pop1_LT	3.88461e-09
197	-0.136521	0.028248	4.83295	1.34524e-06	765345	47551	623	820	I9209_2_26_Telmatochromis_dhonti_Lamprologini_pop1_LT	1.4196e-06
198	-0.136103	0.0244766	5.56055	2.68925e-08	769100	47887	603	793	I9143_1_54_Lepidiolamprologus_elongatus_Lamprologini_pop1_LT	3.05266e-08
199	-0.12874	0.0254545	5.05768	4.24394e-07	763481	47898	626	811	I9155_1_66_Lepidiolamprologus_meeli_Lamprologini_pop1_LT	4.54707e-07
200	-0.125344	0.0262006	4.78403	1.71818e-06	766578	48518	635	817	I9180_1_91_Neolamprologus_caudopunctatus_Lamprologini_pop1_LT	1.80409e-06
201	-0.124654	0.0281054	4.43523	9.19733e-06	771431	47742	632	812	I9118_1_29_Julidochromis_dickfeldii_Lamprologini_pop1_LT	9.37592e-06
202	-0.124324	0.0265704	4.67905	2.88208e-06	768315	49159	648	832	I9100_1_11_Palaeolamprologus_toae_Lamprologini_pop1_LT	3.01113e-06
203	-0.12028	0.0245328	4.90282	9.4472e-07	751029	46539	629	801	I9145_1_56_Neolamprologus_fasciatus_Lamprologini_pop1_LT	1.00198e-06
204	-0.119604	0.0256949	4.65476	3.2436e-06	764459	48172	622	791	I9107_1_18_Lamprologus_ornatipinnis_Lamprologini_pop1_LT	3.37206e-06
205	-0.117318	0.0259325	4.524	6.06823e-06	769308	48003	632	800	I9112_1_23_Altolamprologus_calvus_Lamprologini_pop1_LT	6.24671e-06
206	-0.113747	0.0286025	3.97684	6.9838e-05	761877	47137	635	798	I9233_2_50_Telmatochromis_vittatus_Lamprologini_pop1_LT	7.08502e-05
207	-0.107714	0.0271883	3.96177	7.43956e-05	764656	47449	642	797	I9178_1_89_Lamprologus_lemairii_Lamprologini_pop1_LT	7.5111e-05
208	-0.105548	0.0236627	4.46052	8.17628e-06	768312	49176	661	817	I9096_1_7_Lamprologous_ocellatus_Lamprologini_pop1_LT	8.3757e-06
209	-0.0821918	0.0238272	3.4495	0.000561632	744430	46317	670	790	I9166_1_77_Lamprologus_callipterus_Lamprologini_pop1_LT	0.00056432
210						43999.6	475.646	1101.94

## Sheet: h1b1
permutation	dstat	dstatSD	Zscore	pval	padjust	total_sites	informative_sites	abba_sites	baba_sites	pop1
1	-0.892638	0.00915517	97.5009	0	0	719784	22731	140	2468	I9115_1_26_Ctenochromis_horei_Tropheini_pop1_LT
2	-0.889515	0.00839022	106.018	0	0	746387	24047	147	2514	I9115_1_26_Ctenochromis_horei_Tropheini_pop1_LT
3	-0.889094	0.00726967	122.302	0	0	755448	25950	150	2555	I9115_1_26_Ctenochromis_horei_Tropheini_pop1_LT
4	-0.882353	0.00822932	107.221	0	0	750577	24823	157	2512	I9115_1_26_Ctenochromis_horei_Tropheini_pop1_LT
5	-0.880279	0.00795434	110.666	0	0	754241	26106	163	2560	I9115_1_26_Ctenochromis_horei_Tropheini_pop1_LT
6	-0.880119	0.00840512	104.712	0	0	738223	24217	161	2525	I9115_1_26_Ctenochromis_horei_Tropheini_pop1_LT
7	-0.856627	0.0115038	74.465	0	0	690462	21355	139	1800	I9244_2_61_Simochromis_diagramma_Tropheini_pop1_LT
8	-0.855774	0.0126574	67.6104	0	0	709484	23281	143	1840	I9244_2_61_Simochromis_diagramma_Tropheini_pop1_LT
9	-0.854806	0.0120365	71.0176	0	0	705713	21896	142	1814	I9244_2_61_Simochromis_diagramma_Tropheini_pop1_LT
10	-0.851456	0.012119	70.2578	0	0	720304	22810	153	1907	I9234_2_51_Petrochromis_famula*_Tropheini_pop1_LT
11	-0.850634	0.0112186	75.8235	0	0	730572	23574	159	1970	I9108_1_19_Limnotilapia_dardennii_Tropheini_pop1_LT
12	-0.848076	0.0120306	70.4933	0	0	709045	23538	152	1849	I9244_2_61_Simochromis_diagramma_Tropheini_pop1_LT
13	-0.845309	0.0115172	73.3953	0	0	707131	22554	155	1849	I9244_2_61_Simochromis_diagramma_Tropheini_pop1_LT
14	-0.844708	0.0111327	75.8764	0	0	723554	23190	157	1865	I9254_2_71_Petrochromis_polyodon_Tropheini_pop1_LT
15	-0.844631	0.0121171	69.7056	0	0	726916	24176	157	1864	I9254_2_71_Petrochromis_polyodon_Tropheini_pop1_LT
16	-0.843416	0.0118435	71.2135	0	0	701326	22116	154	1813	I9244_2_61_Simochromis_diagramma_Tropheini_pop1_LT
17	-0.842132	0.0125062	67.3372	0	0	723054	22439	157	1832	I9254_2_71_Petrochromis_polyodon_Tropheini_pop1_LT
18	-0.841313	0.0105235	79.946	0	0	763445	24981	174	2019	I9108_1_19_Limnotilapia_dardennii_Tropheini_pop1_LT
19	-0.837917	0.0119158	70.3199	0	0	717992	23224	165	1871	I9255_2_72_Pseudosimochromis_curvifrons_Tropheini_pop1_LT
20	-0.837302	0.0122064	68.5953	0	0	730169	24127	164	1852	I9254_2_71_Petrochromis_polyodon_Tropheini_pop1_LT
21	-0.83679	0.0107128	78.1111	0	0	776812	27210	181	2037	I9108_1_19_Limnotilapia_dardennii_Tropheini_pop1_LT
22	-0.836397	0.0122885	68.0633	0	0	774388	26972	178	1998	I9234_2_51_Petrochromis_famula*_Tropheini_pop1_LT
23	-0.835671	0.0123976	67.4058	0	0	728801	23377	164	1832	I9120_1_31_Lobochilotes_labiatus_Tropheini_pop1_LT
24	-0.834437	0.0109597	76.1369	0	0	749751	26141	175	1939	I9255_2_72_Pseudosimochromis_curvifrons_Tropheini_pop1_LT
25	-0.834304	0.0127667	65.3498	0	0	772970	27181	185	2048	I9108_1_19_Limnotilapia_dardennii_Tropheini_pop1_LT
26	-0.834	0.0127736	65.2911	0	0	701379	21743	166	1834	I9254_2_71_Petrochromis_polyodon_Tropheini_pop1_LT
27	-0.833814	0.0124782	66.8213	0	0	730016	23525	173	1909	I9106_1_17_Interochromis_loocki_Tropheini_pop1_LT
28	-0.832632	0.0114812	72.5215	0	0	757232	24635	179	1960	I9234_2_51_Petrochromis_famula*_Tropheini_pop1_LT
29	-0.83249	0.012661	65.7521	0	0	749986	24950	182	1991	I9108_1_19_Limnotilapia_dardennii_Tropheini_pop1_LT
30	-0.831917	0.0128457	64.7625	0	0	743101	24502	178	1940	I9234_2_51_Petrochromis_famula*_Tropheini_pop1_LT
31	-0.831785	0.0109601	75.8921	0	0	727604	23723	172	1873	I9218_2_35_Petrochromis_fasciolatus_Tropheini_pop1_LT
32	-0.831259	0.0126397	65.766	0	0	769019	25590	183	1986	I9204_2_21_Petrochromis_famula_Tropheini_pop1_LT
33	-0.831107	0.0134539	61.7746	0	0	746028	24454	177	1919	I9255_2_72_Pseudosimochromis_curvifrons_Tropheini_pop1_LT
34	-0.829727	0.0133598	62.1063	0	0	751131	26178	181	1945	I9255_2_72_Pseudosimochromis_curvifrons_Tropheini_pop1_LT
35	-0.828625	0.0116571	71.0832	0	0	727385	23437	182	1942	I9204_2_21_Petrochromis_famula_Tropheini_pop1_LT
36	-0.82801	0.0130543	63.428	0	0	764314	25175	175	1860	I9120_1_31_Lobochilotes_labiatus_Tropheini_pop1_LT
37	-0.827862	0.0101677	81.4205	0	0	769337	26051	194	2060	I9108_1_19_Limnotilapia_dardennii_Tropheini_pop1_LT
38	-0.827861	0.0117199	70.6369	0	0	714366	22657	173	1837	I9254_2_71_Petrochromis_polyodon_Tropheini_pop1_LT
39	-0.8268	0.0115374	71.6627	0	0	767373	26806	190	2004	I9234_2_51_Petrochromis_famula*_Tropheini_pop1_LT
40	-0.82655	0.0122558	67.4417	0	0	733434	24266	179	1885	I9255_2_72_Pseudosimochromis_curvifrons_Tropheini_pop1_LT
41	-0.825112	0.0123838	66.6283	0	0	791073	28097	195	2035	I9204_2_21_Petrochromis_famula_Tropheini_pop1_LT
42	-0.82488	0.0137563	59.9637	0	0	780960	27548	183	1907	I9120_1_31_Lobochilotes_labiatus_Tropheini_pop1_LT
43	-0.824386	0.0132681	62.133	0	0	763392	25488	193	2005	I9234_2_51_Petrochromis_famula*_Tropheini_pop1_LT
44	-0.824331	0.0134108	61.4678	0	0	772771	25894	187	1942	I9218_2_35_Petrochromis_fasciolatus_Tropheini_pop1_LT
45	-0.824226	0.011995	68.7141	0	0	777001	26405	193	2003	I9106_1_17_Interochromis_loocki_Tropheini_pop1_LT
46	-0.823117	0.0106008	77.6467	0	0	747104	25149	189	1948	I9255_2_72_Pseudosimochromis_curvifrons_Tropheini_pop1_LT
47	-0.822749	0.0123899	66.4049	0	0	776085	27437	187	1923	I9120_1_31_Lobochilotes_labiatus_Tropheini_pop1_LT
48	-0.821791	0.0121954	67.3854	0	0	768980	25542	193	1973	I9106_1_17_Interochromis_loocki_Tropheini_pop1_LT
49	-0.821579	0.0107997	76.0744	0	0	730764	24170	191	1950	I9094_1_5_Gnathochromis_pfefferi_Tropheini_pop1_LT
50	-0.821412	0.0114792	71.5569	0	0	781373	27808	196	1999	I9106_1_17_Interochromis_loocki_Tropheini_pop1_LT
51	-0.820923	0.0105801	77.5909	0	0	799841	28983	196	1993	I9218_2_35_Petrochromis_fasciolatus_Tropheini_pop1_LT
52	-0.820513	0.0108935	75.3216	0	0	750638	25224	189	1917	I9106_1_17_Interochromis_loocki_Tropheini_pop1_LT
53	-0.81836	0.0128634	63.6192	0	0	749375	24951	185	1852	I9120_1_31_Lobochilotes_labiatus_Tropheini_pop1_LT
54	-0.816018	0.0123508	66.0702	0	0	763047	26016	201	1984	I9094_1_5_Gnathochromis_pfefferi_Tropheini_pop1_LT
55	-0.815765	0.0139305	58.5597	0	0	770676	26043	194	1912	I9120_1_31_Lobochilotes_labiatus_Tropheini_pop1_LT
56	-0.815739	0.01192	68.4346	0	0	751082	25566	192	1892	I9218_2_35_Petrochromis_fasciolatus_Tropheini_pop1_LT
57	-0.815355	0.0123166	66.1999	0	0	729159	23646	190	1868	I11194_14847_Tropheus_annectens_CW_Tropheini_pop1_LT47
58	-0.815164	0.012707	64.1509	0	0	788863	27852	206	2023	I9106_1_17_Interochromis_loocki_Tropheini_pop1_LT
59	-0.814765	0.0110907	73.4637	0	0	773356	28173	207	2028	I9094_1_5_Gnathochromis_pfefferi_Tropheini_pop1_LT
60	-0.813784	0.0121803	66.8113	0	0	787424	28570	204	1987	I9218_2_35_Petrochromis_fasciolatus_Tropheini_pop1_LT
61	-0.812834	0.0132698	61.2543	0	0	776818	26514	210	2034	I9204_2_21_Petrochromis_famula_Tropheini_pop1_LT
62	-0.812584	0.0143398	56.6663	0	0	770442	26910	210	2031	I9094_1_5_Gnathochromis_pfefferi_Tropheini_pop1_LT
63	-0.811744	0.0124846	65.0197	0	0	777448	28288	210	2021	I9094_1_5_Gnathochromis_pfefferi_Tropheini_pop1_LT
64	-0.811523	0.0132183	61.3939	0	0	780759	27825	211	2028	I9204_2_21_Petrochromis_famula_Tropheini_pop1_LT
65	-0.811031	0.0112274	72.2369	0	0	733143	24166	197	1888	I11192_14845_Tropheus_brichardi_Mtoto_Tropheini_pop1_LT45
66	-0.810798	0.0141986	57.104	0	0	750322	25764	205	1962	I9094_1_5_Gnathochromis_pfefferi_Tropheini_pop1_LT
67	-0.809036	0.0123364	65.5812	0	0	777809	26206	205	1942	I11192_14845_Tropheus_brichardi_Mtoto_Tropheini_pop1_LT45
68	-0.808817	0.010888	74.2849	0	0	748726	25013	206	1949	I9204_2_21_Petrochromis_famula_Tropheini_pop1_LT
69	-0.808257	0.0139054	58.1256	0	0	779776	26859	209	1971	I9218_2_35_Petrochromis_fasciolatus_Tropheini_pop1_LT
70	-0.802395	0.0130264	61.5978	0	0	725220	23126	198	1806	I9119_1_30_Tropheus_duboisi*_Tropheini_pop1_LT
71	-0.8	0.0123253	64.907	0	0	775338	26033	213	1917	I11194_14847_Tropheus_annectens_CW_Tropheini_pop1_LT47
72	-0.795153	0.0121572	65.4058	0	0	802872	28892	224	1963	I11194_14847_Tropheus_annectens_CW_Tropheini_pop1_LT47
73	-0.794663	0.0124935	63.606	0	0	792183	28267	227	1984	I11192_14845_Tropheus_brichardi_Mtoto_Tropheini_pop1_LT45
74	-0.794366	0.0146434	54.2475	0	0	756106	25739	219	1911	I11192_14845_Tropheus_brichardi_Mtoto_Tropheini_pop1_LT45
75	-0.793103	0.0136558	58.0781	0	0	788546	28457	225	1950	I11194_14847_Tropheus_annectens_CW_Tropheini_pop1_LT47
76	-0.792497	0.0135572	58.4556	0	0	716544	23670	177	1529	I9205_2_22_Copadichromis_mloto_Haplochromini_pop1_LT
77	-0.791469	0.0118194	66.9638	0	0	752609	25416	220	1890	I11194_14847_Tropheus_annectens_CW_Tropheini_pop1_LT47
78	-0.789187	0.013463	58.6188	0	0	785896	27226	232	1969	I11192_14845_Tropheus_brichardi_Mtoto_Tropheini_pop1_LT45
79	-0.788354	0.0136991	57.548	0	0	722824	24000	189	1597	I9229_2_46_Astatotilapia_calliptera_Haplochromini_pop1_LT
80	-0.788334	0.0168179	46.8748	0	0	704739	22994	176	1487	I9252_2_69_Cynotilapia_afra_Haplochromini_pop1_LT
81	-0.788183	0.0172581	45.6704	0	0	718069	23942	190	1604	I9217_2_34_Lethrinops_marginatus_Haplochromini_pop1_LT
82	-0.787795	0.014344	54.9216	0	0	759185	26071	193	1626	I9229_2_46_Astatotilapia_calliptera_Haplochromini_pop1_LT
83	-0.787485	0.0149176	52.789	0	0	728418	25536	180	1514	I9252_2_69_Cynotilapia_afra_Haplochromini_pop1_LT
84	-0.787258	0.0139791	56.3166	0	0	746178	25265	192	1613	I9217_2_34_Lethrinops_marginatus_Haplochromini_pop1_LT
85	-0.787234	0.0146035	53.9074	0	0	721210	25305	185	1554	I9205_2_22_Copadichromis_mloto_Haplochromini_pop1_LT
86	-0.786164	0.0137186	57.3064	0	0	767449	25266	221	1846	I9119_1_30_Tropheus_duboisi*_Tropheini_pop1_LT
87	-0.786076	0.014179	55.4396	0	0	782646	26814	232	1937	I11194_14847_Tropheus_annectens_CW_Tropheini_pop1_LT47
88	-0.785682	0.012684	61.943	0	0	805401	29290	241	2008	I11192_14845_Tropheus_brichardi_Mtoto_Tropheini_pop1_LT45
89	-0.785633	0.0167915	46.7874	0	0	722117	25386	188	1566	I9205_2_22_Copadichromis_mloto_Haplochromini_pop1_LT
90	-0.785598	0.0141187	55.6424	0	0	755623	27177	198	1649	I9217_2_34_Lethrinops_marginatus_Haplochromini_pop1_LT
91	-0.784473	0.0172156	45.5677	0	0	701931	23005	186	1540	I9205_2_22_Copadichromis_mloto_Haplochromini_pop1_LT
92	-0.784102	0.0144626	54.2159	0	0	747029	24719	220	1818	I9119_1_30_Tropheus_duboisi*_Tropheini_pop1_LT
93	-0.783333	0.0151321	51.7664	0	0	751449	25435	195	1605	I9241_2_58_Melanochromis_auratus_Haplochromini_pop1_LT
94	-0.783234	0.0148349	52.7966	0	0	724782	23922	181	1489	I9252_2_69_Cynotilapia_afra_Haplochromini_pop1_LT
95	-0.782383	0.0136118	57.4783	0	0	781777	27266	231	1892	I9119_1_30_Tropheus_duboisi*_Tropheini_pop1_LT
96	-0.781339	0.0154163	50.6827	0	0	720696	24354	191	1556	I9205_2_22_Copadichromis_mloto_Haplochromini_pop1_LT
97	-0.781145	0.0130607	59.8089	0	0	717464	23734	195	1587	I9241_2_58_Melanochromis_auratus_Haplochromini_pop1_LT
98	-0.780998	0.0162173	48.1584	0	0	772049	28238	204	1659	I9229_2_46_Astatotilapia_calliptera_Haplochromini_pop1_LT
99	-0.779868	0.015071	51.7463	0	0	792985	28038	234	1892	I9119_1_30_Tropheus_duboisi*_Tropheini_pop1_LT
100	-0.778867	0.0142815	54.5367	0	0	762296	27588	203	1633	I9241_2_58_Melanochromis_auratus_Haplochromini_pop1_LT
101	-0.778733	0.0135821	57.3351	0	0	767956	27897	206	1656	I9229_2_46_Astatotilapia_calliptera_Haplochromini_pop1_LT
102	-0.778409	0.0137806	56.4858	0	0	729527	24773	195	1565	I9265_2_82_Astatotilapia_burtoni_Haplochromini_pop1_LT
103	-0.777357	0.0159617	48.7014	0	0	775345	26152	235	1876	I9119_1_30_Tropheus_duboisi*_Tropheini_pop1_LT
104	-0.776111	0.0149344	51.9681	0	0	709712	23794	194	1539	I9205_2_22_Copadichromis_mloto_Haplochromini_pop1_LT
105	-0.775991	0.0147798	52.5036	0	0	765344	26809	209	1657	I9229_2_46_Astatotilapia_calliptera_Haplochromini_pop1_LT
106	-0.775972	0.0146	53.1488	0	0	729049	25672	193	1530	I9252_2_69_Cynotilapia_afra_Haplochromini_pop1_LT
107	-0.774959	0.0155219	49.9269	0	0	735264	25091	204	1609	I9217_2_34_Lethrinops_marginatus_Haplochromini_pop1_LT
108	-0.774557	0.0142408	54.3901	0	0	753415	27320	210	1653	I9217_2_34_Lethrinops_marginatus_Haplochromini_pop1_LT
109	-0.773687	0.0158581	48.7881	0	0	749105	26110	209	1638	I9217_2_34_Lethrinops_marginatus_Haplochromini_pop1_LT
110	-0.773399	0.0166719	46.3893	0	0	742862	25697	207	1620	I9229_2_46_Astatotilapia_calliptera_Haplochromini_pop1_LT
111	-0.77305	0.0146445	52.7878	0	0	716153	23866	192	1500	I9252_2_69_Cynotilapia_afra_Haplochromini_pop1_LT
112	-0.772595	0.0148341	52.0823	0	0	717675	23825	195	1520	I9090_1_1_Astatoreochromis_alluaudi_Haplochromini_pop1_LT
113	-0.771695	0.0152538	50.5902	0	0	736025	24736	196	1521	I9090_1_1_Astatoreochromis_alluaudi_Haplochromini_pop1_LT
114	-0.769972	0.0145083	53.0713	0	0	745004	26544	203	1562	I9090_1_1_Astatoreochromis_alluaudi_Haplochromini_pop1_LT
115	-0.768793	0.0161953	47.47	0	0	731234	24659	203	1553	I9129_1_40_Haplochromis_nubilus_Haplochromini_pop1_LT
116	-0.768739	0.016612	46.2763	0	0	726789	24615	199	1522	I9252_2_69_Cynotilapia_afra_Haplochromini_pop1_LT
117	-0.768194	0.0145273	52.8794	0	0	758158	27491	215	1640	I9241_2_58_Melanochromis_auratus_Haplochromini_pop1_LT
118	-0.764571	0.0167506	45.6444	0	0	744674	26580	206	1544	I9090_1_1_Astatoreochromis_alluaudi_Haplochromini_pop1_LT
119	-0.763866	0.0141802	53.8684	0	0	722179	24381	215	1606	I9264_2_81_Copadichromis_borleyi_Haplochromini_pop1_LT
120	-0.763822	0.0161405	47.3234	0	0	754962	26266	220	1643	I9241_2_58_Melanochromis_auratus_Haplochromini_pop1_LT
121	-0.762846	0.016169	47.1795	0	0	743867	25577	210	1561	I9090_1_1_Astatoreochromis_alluaudi_Haplochromini_pop1_LT
122	-0.762673	0.0167722	45.4725	0	0	731211	24802	206	1530	I9090_1_1_Astatoreochromis_alluaudi_Haplochromini_pop1_LT
123	-0.762305	0.0180541	42.2233	0	0	701172	23173	198	1468	I9253_2_70_Haplochromis_nyereri_Haplochromini_pop1_LT
124	-0.760263	0.0141613	53.6861	0	0	736416	25212	219	1608	I9241_2_58_Melanochromis_auratus_Haplochromini_pop1_LT
125	-0.759309	0.0162299	46.7845	0	0	752463	25994	223	1630	I9264_2_81_Copadichromis_borleyi_Haplochromini_pop1_LT
126	-0.757282	0.0155438	48.7191	0	0	740124	25842	225	1629	I9264_2_81_Copadichromis_borleyi_Haplochromini_pop1_LT
127	-0.757159	0.0176242	42.9613	0	0	728294	24478	212	1534	I9194_2_11_Astatotilapia_stappersi_Haplochromini_pop1_LT
128	-0.756802	0.0146881	51.5249	0	0	769889	26829	219	1582	I9129_1_40_Haplochromis_nubilus_Haplochromini_pop1_LT
129	-0.754536	0.0161514	46.7164	0	0	797829	30022	230	1644	I9265_2_82_Astatotilapia_burtoni_Haplochromini_pop1_LT
130	-0.754448	0.0167607	45.0129	0	0	725880	25039	207	1479	I9101_1_12_Astatoreochromis_alluaudi_Haplochromini_pop1_LT
131	-0.754441	0.0153328	49.2045	0	0	760717	28177	235	1679	I9264_2_81_Copadichromis_borleyi_Haplochromini_pop1_LT
132	-0.752954	0.0137563	54.7353	0	0	789390	29427	230	1632	I9129_1_40_Haplochromis_nubilus_Haplochromini_pop1_LT
133	-0.752773	0.0151123	49.8118	0	0	763037	28089	234	1659	I9264_2_81_Copadichromis_borleyi_Haplochromini_pop1_LT
134	-0.752512	0.0152068	49.4853	0	0	757567	26816	234	1657	I9264_2_81_Copadichromis_borleyi_Haplochromini_pop1_LT
135	-0.751206	0.0126797	59.2448	0	0	783308	29287	232	1633	I9129_1_40_Haplochromis_nubilus_Haplochromini_pop1_LT
136	-0.75069	0.0141239	53.1501	0	0	753059	26486	226	1587	I9265_2_82_Astatotilapia_burtoni_Haplochromini_pop1_LT
137	-0.75068	0.0158605	47.3302	0	0	772781	27137	229	1608	I9265_2_82_Astatotilapia_burtoni_Haplochromini_pop1_LT
138	-0.749412	0.0154379	48.5436	0	0	725704	25820	213	1487	I9253_2_70_Haplochromis_nyereri_Haplochromini_pop1_LT
139	-0.749045	0.0137026	54.6644	0	0	787417	29205	230	1603	I9194_2_11_Astatotilapia_stappersi_Haplochromini_pop1_LT
140	-0.748023	0.0150005	49.8664	0	0	785483	29576	239	1658	I9265_2_82_Astatotilapia_burtoni_Haplochromini_pop1_LT
141	-0.744433	0.0159399	46.7024	0	0	781084	28069	241	1645	I9265_2_82_Astatotilapia_burtoni_Haplochromini_pop1_LT
142	-0.742924	0.0157231	47.2505	0	0	716287	24122	218	1478	I9253_2_70_Haplochromis_nyereri_Haplochromini_pop1_LT
143	-0.741935	0.0172131	43.1031	0	0	756135	26644	220	1485	I9101_1_12_Astatoreochromis_alluaudi_Haplochromini_pop1_LT
144	-0.741667	0.0162229	45.7173	0	0	720268	24014	217	1463	I9253_2_70_Haplochromis_nyereri_Haplochromini_pop1_LT
145	-0.741259	0.0161442	45.9149	0	0	725282	25832	222	1494	I9253_2_70_Haplochromis_nyereri_Haplochromini_pop1_LT
146	-0.74072	0.0160162	46.248	0	0	752081	26345	234	1571	I9129_1_40_Haplochromis_nubilus_Haplochromini_pop1_LT
147	-0.740302	0.01647	44.9486	0	0	777250	27722	241	1615	I9129_1_40_Haplochromis_nubilus_Haplochromini_pop1_LT
148	-0.736993	0.0140508	52.452	0	0	765217	27623	230	1519	I9101_1_12_Astatoreochromis_alluaudi_Haplochromini_pop1_LT
149	-0.736812	0.0158308	46.5431	0	0	774794	29112	232	1531	I9101_1_12_Astatoreochromis_alluaudi_Haplochromini_pop1_LT
150	-0.734886	0.0155506	47.2576	0	0	769459	26774	239	1564	I9194_2_11_Astatotilapia_stappersi_Haplochromini_pop1_LT
151	-0.731993	0.0160146	45.7079	0	0	751050	26262	240	1551	I9194_2_11_Astatotilapia_stappersi_Haplochromini_pop1_LT
152	-0.730401	0.0164392	44.4303	0	0	769256	28786	239	1534	I9101_1_12_Astatoreochromis_alluaudi_Haplochromini_pop1_LT
153	-0.730389	0.0165919	44.0209	0	0	722250	24792	232	1489	I9253_2_70_Haplochromis_nyereri_Haplochromini_pop1_LT
154	-0.730047	0.0181848	40.1461	0	0	743282	26388	230	1474	I9101_1_12_Astatoreochromis_alluaudi_Haplochromini_pop1_LT
155	-0.72973	0.0146879	49.6825	0	0	778428	28552	250	1600	I9194_2_11_Astatotilapia_stappersi_Haplochromini_pop1_LT
156	-0.726958	0.0164794	44.1133	0	0	761647	29848	237	1499	I9243_2_60_Pseudocrenilabrus_nicholsi_Haplochromini_pop1_LT
157	-0.726415	0.0182481	39.8078	0	0	751786	27662	232	1464	I9243_2_60_Pseudocrenilabrus_nicholsi_Haplochromini_pop1_LT
158	-0.725149	0.0179553	40.3864	0	0	774758	27533	253	1588	I9194_2_11_Astatotilapia_stappersi_Haplochromini_pop1_LT
159	-0.722899	0.0173268	41.7215	0	0	761383	29666	239	1486	I9243_2_60_Pseudocrenilabrus_nicholsi_Haplochromini_pop1_LT
160	-0.72071	0.0146004	49.3622	0	0	727907	25732	236	1454	I9239_2_56_Pseudocrenilabrus_philander_Haplochromini_pop1_LT
161	-0.719028	0.0155629	46.2015	0	0	723851	26091	237	1450	I9243_2_60_Pseudocrenilabrus_nicholsi_Haplochromini_pop1_LT
162	-0.716099	0.0177392	40.3681	0	0	771975	28441	246	1487	I9239_2_56_Pseudocrenilabrus_philander_Haplochromini_pop1_LT
163	-0.715415	0.017254	41.4638	0	0	784268	30710	252	1519	I9239_2_56_Pseudocrenilabrus_philander_Haplochromini_pop1_LT
164	-0.709362	0.0172857	41.0376	0	0	757466	28583	253	1488	I9243_2_60_Pseudocrenilabrus_nicholsi_Haplochromini_pop1_LT
165	-0.709132	0.0175971	40.2982	0	0	795356	31238	258	1516	I9239_2_56_Pseudocrenilabrus_philander_Haplochromini_pop1_LT
166	-0.706294	0.0182954	38.6049	0	0	740400	27508	252	1464	I9243_2_60_Pseudocrenilabrus_nicholsi_Haplochromini_pop1_LT
167	-0.704377	0.0162082	43.458	0	0	778367	29116	260	1499	I9239_2_56_Pseudocrenilabrus_philander_Haplochromini_pop1_LT
168	-0.701856	0.0182126	38.5369	0	0	751238	27629	257	1467	I9239_2_56_Pseudocrenilabrus_philander_Haplochromini_pop1_LT
169	-0.672441	0.0248304	27.0813	0	0	493925	14986	104	531	I9138_1_49_Callochromis_pleurospilus_Ectodini_pop1_LT
170	-0.668246	0.03043	21.9601	0	0	492794	14682	105	528	I9138_1_49_Callochromis_pleurospilus_Ectodini_pop1_LT
171	-0.664865	0.0213866	31.0879	0	0	728525	24670	217	1078	I9274_2_91_Orthochromis_uvinzae_Orthochromini_pop1_LT
172	-0.661342	0.0321643	20.5614	0	0	491029	13990	106	520	I9138_1_49_Callochromis_pleurospilus_Ectodini_pop1_LT
173	-0.661249	0.0224183	29.4959	0	0	730458	24877	198	971	I9175_1_86_Cyprichromis_coloratus_Cyprichromini_pop1_LT
174	-0.657642	0.0200301	32.8326	0	0	729132	23339	196	949	I9231_2_48_Plecodus_sp._Perissodini_pop1_LT
175	-0.655527	0.0250922	26.1248	0	0	770606	25360	201	966	I9231_2_48_Plecodus_sp._Perissodini_pop1_LT
176	-0.654321	0.0289889	22.5714	0	0	494346	14218	112	536	I9138_1_49_Callochromis_pleurospilus_Ectodini_pop1_LT
177	-0.652244	0.0237262	27.4905	0	0	731142	24940	217	1031	I9268_2_85_Spathodus_erytrhodon_Eretmodini_pop1_LT
178	-0.650943	0.0305949	21.2762	0	0	494164	14182	111	525	I9138_1_49_Callochromis_pleurospilus_Ectodini_pop1_LT
179	-0.648316	0.0198372	32.6818	0	0	789624	27670	214	1003	I9231_2_48_Plecodus_sp._Perissodini_pop1_LT
180	-0.647584	0.0214047	30.2542	0	0	775775	27116	237	1108	I9274_2_91_Orthochromis_uvinzae_Orthochromini_pop1_LT
181	-0.646438	0.02064	31.3197	0	0	728333	23663	201	936	I9173_1_84_Benthochromis_horii_Benthochromini_pop1_LT
182	-0.646018	0.02287	28.2474	0	0	725214	25221	220	1023	I9228_2_45_Tanganicodus_irsacae_Eretmodini_pop1_LT
183	-0.645714	0.0264411	24.4209	0	0	719984	23177	186	864	I9141_1_52_Haplotaxodon_microlepis_Perissodini_pop1_LT
184	-0.64433	0.0230164	27.9944	0	0	732554	23646	207	957	I9153_1_64_Haplotaxodon_trifasciatus_Perissodini_pop1_LT
185	-0.644286	0.0210242	30.6449	0	0	801597	30003	249	1151	I9274_2_91_Orthochromis_uvinzae_Orthochromini_pop1_LT
186	-0.643396	0.0232516	27.6711	0	0	693713	21683	189	871	I9091_1_2_Benthochromis_melanoides_Benthochromini_pop1_LT
187	-0.643333	0.0221765	29.0097	0	0	772962	26989	214	986	I9175_1_86_Cyprichromis_coloratus_Cyprichromini_pop1_LT
188	-0.643192	0.0309969	20.7502	0	0	493556	14185	114	525	I9138_1_49_Callochromis_pleurospilus_Ectodini_pop1_LT
189	-0.641278	0.0213831	29.99	0	0	796802	28139	219	1002	I9153_1_64_Haplotaxodon_trifasciatus_Perissodini_pop1_LT
190	-0.640984	0.0235084	27.2662	0	0	776877	26156	219	1001	I9231_2_48_Plecodus_sp._Perissodini_pop1_LT
191	-0.640736	0.0219677	29.1671	0	0	786782	29409	254	1160	I9274_2_91_Orthochromis_uvinzae_Orthochromini_pop1_LT
192	-0.640697	0.0233709	27.4143	0	0	704189	23298	196	895	I9091_1_2_Benthochromis_melanoides_Benthochromini_pop1_LT
193	-0.640545	0.0247217	25.9103	0	0	775573	27464	211	963	I9171_1_82_Perissodus_microlepis_Perissodini_pop1_LT
194	-0.640358	0.0225432	28.4059	0	0	777591	27682	221	1008	I9173_1_84_Benthochromis_horii_Benthochromini_pop1_LT
195	-0.639582	0.0213209	29.9979	0	0	728905	25059	224	1019	I9216_2_33_Eretmodus_marksmithi_Eretmodini_pop1_LT
196	-0.639427	0.0218299	29.2913	0	0	750772	24916	214	973	I9231_2_48_Plecodus_sp._Perissodini_pop1_LT
197	-0.638408	0.0238418	26.7768	0	0	733668	23640	209	947	I9226_2_43_Xenochromis_hecqui_Perissodini_pop1_LT
198	-0.637276	0.0200664	31.7584	0	0	780737	27886	253	1142	I9274_2_91_Orthochromis_uvinzae_Orthochromini_pop1_LT
199	-0.637078	0.0218076	29.2136	0	0	784566	29429	231	1042	I9175_1_86_Cyprichromis_coloratus_Cyprichromini_pop1_LT
200	-0.636219	0.0226371	28.1052	0	0	797348	29736	229	1030	I9175_1_86_Cyprichromis_coloratus_Cyprichromini_pop1_LT
201	-0.635926	0.0238607	26.6516	0	0	781499	27509	227	1020	I9231_2_48_Plecodus_sp._Perissodini_pop1_LT
202	-0.635294	0.0220779	28.7751	0	0	729897	25931	217	973	I9104_1_15_Cyprichromis_microlepidotus_Cyprichromini_pop1_LT
203	-0.635009	0.0212376	29.9003	0	0	701231	22217	196	878	I9091_1_2_Benthochromis_melanoides_Benthochromini_pop1_LT
204	-0.634335	0.0210766	30.0967	0	0	773630	25504	213	952	I9226_2_43_Xenochromis_hecqui_Perissodini_pop1_LT
205	-0.634146	0.0247828	25.5881	0	0	725304	23507	210	938	I9171_1_82_Perissodus_microlepis_Perissodini_pop1_LT
206	-0.632826	0.0220721	28.6709	0	0	774624	25625	217	965	I9153_1_64_Haplotaxodon_trifasciatus_Perissodini_pop1_LT
207	-0.632076	0.0245379	25.7591	0	0	732708	25551	234	1038	I9240_2_57_Spathodus_marlieri_Eretmodini_pop1_LT
208	-0.631313	0.024893	25.3611	0	0	776676	26422	219	969	I9196_2_13_Reganochromis_calliurus_Limnochromini_pop1_LT
209	-0.631134	0.0178952	35.2684	0	0	764794	25461	218	964	I9173_1_84_Benthochromis_horii_Benthochromini_pop1_LT
210	-0.629423	0.0219829	28.6324	0	0	700198	22940	199	875	I9091_1_2_Benthochromis_melanoides_Benthochromini_pop1_LT
211	-0.629388	0.0174185	36.1332	0	0	793704	27942	227	998	I9226_2_43_Xenochromis_hecqui_Perissodini_pop1_LT
212	-0.628832	0.020699	30.3799	0	0	772353	26308	224	983	I9173_1_84_Benthochromis_horii_Benthochromini_pop1_LT
213	-0.628389	0.0212504	29.5706	0	0	782582	27965	233	1021	I9175_1_86_Cyprichromis_coloratus_Cyprichromini_pop1_LT
214	-0.627986	0.0188818	33.2588	0	0	732252	24760	218	954	I9208_2_25_Eretmodus_cyanostictus*_Eretmodini_pop1_LT
215	-0.627755	0.0246532	25.4634	0	0	752252	26404	228	997	I9175_1_86_Cyprichromis_coloratus_Cyprichromini_pop1_LT
216	-0.627383	0.0244098	25.7021	0	0	770833	25713	215	939	I9196_2_13_Reganochromis_calliurus_Limnochromini_pop1_LT
217	-0.626594	0.0221426	28.2981	0	0	758864	26114	205	893	I9141_1_52_Haplotaxodon_microlepis_Perissodini_pop1_LT
218	-0.626196	0.0208599	30.0192	0	0	753440	26448	254	1105	I9274_2_91_Orthochromis_uvinzae_Orthochromini_pop1_LT
219	-0.625839	0.0191557	32.6711	0	0	721907	25103	223	969	I9238_2_55_Xenotilapia_caudafasciata_Ectodini_pop1_LT
220	-0.624898	0.0231707	26.9693	0	0	781107	27915	229	992	I9196_2_13_Reganochromis_calliurus_Limnochromini_pop1_LT
221	-0.624046	0.0238055	26.2144	0	0	696748	21599	197	851	I9091_1_2_Benthochromis_melanoides_Benthochromini_pop1_LT
222	-0.623779	0.0219637	28.4005	0	0	782375	26535	231	997	I9153_1_64_Haplotaxodon_trifasciatus_Perissodini_pop1_LT
223	-0.62361	0.0223189	27.9409	0	0	711458	24429	220	949	I9197_2_14_Tanganicodus_irsacae_Eretmodini_pop1_LT
224	-0.623003	0.0250146	24.9056	0	0	788153	27912	236	1016	I9153_1_64_Haplotaxodon_trifasciatus_Perissodini_pop1_LT
225	-0.622951	0.0261714	23.8027	0	0	750635	25114	207	891	I9141_1_52_Haplotaxodon_microlepis_Perissodini_pop1_LT
226	-0.6228	0.0251892	24.7249	0	0	771382	27362	225	968	I9171_1_82_Perissodus_microlepis_Perissodini_pop1_LT
227	-0.622744	0.023751	26.2197	0	0	754338	26153	209	899	I9141_1_52_Haplotaxodon_microlepis_Perissodini_pop1_LT
228	-0.621343	0.0233306	26.6321	0	0	748511	25027	220	942	I9173_1_84_Benthochromis_horii_Benthochromini_pop1_LT
229	-0.620915	0.0218664	28.3958	0	0	768940	28098	232	992	I9104_1_15_Cyprichromis_microlepidotus_Cyprichromini_pop1_LT
230	-0.620716	0.020909	29.6866	0	0	775760	27652	249	1064	I9240_2_57_Spathodus_marlieri_Eretmodini_pop1_LT
231	-0.620657	0.0254796	24.359	0	0	746163	24173	202	863	I9141_1_52_Haplotaxodon_microlepis_Perissodini_pop1_LT
232	-0.620053	0.0219956	28.1898	0	0	728959	23635	216	921	I9196_2_13_Reganochromis_calliurus_Limnochromini_pop1_LT
233	-0.619902	0.0218528	28.3671	0	0	779254	26363	233	993	I9226_2_43_Xenochromis_hecqui_Perissodini_pop1_LT
234	-0.619504	0.0213862	28.9674	0	0	785135	27757	238	1013	I9226_2_43_Xenochromis_hecqui_Perissodini_pop1_LT
235	-0.618083	0.0228295	27.0739	0	0	749311	26507	245	1038	I9216_2_33_Eretmodus_marksmithi_Eretmodini_pop1_LT
236	-0.618056	0.0231731	26.6712	0	0	761483	25308	220	932	I9171_1_82_Perissodus_microlepis_Perissodini_pop1_LT
237	-0.617406	0.0228595	27.0087	0	0	790148	28037	233	985	I9196_2_13_Reganochromis_calliurus_Limnochromini_pop1_LT
238	-0.617211	0.0228198	27.0471	0	0	777152	29082	258	1090	I9216_2_33_Eretmodus_marksmithi_Eretmodini_pop1_LT
239	-0.617021	0.0244472	25.2389	0	0	787532	30572	243	1026	I9104_1_15_Cyprichromis_microlepidotus_Cyprichromini_pop1_LT
240	-0.61646	0.0230735	26.7172	0	0	767042	26956	247	1041	I9216_2_33_Eretmodus_marksmithi_Eretmodini_pop1_LT
241	-0.616415	0.0232604	26.5006	0	0	769358	26144	229	965	I9171_1_82_Perissodus_microlepis_Perissodini_pop1_LT
242	-0.615664	0.0198479	31.0191	0	0	791638	29713	265	1114	I9268_2_85_Spathodus_erytrhodon_Eretmodini_pop1_LT
243	-0.615257	0.0199806	30.7927	0	0	755743	25113	232	974	I9226_2_43_Xenochromis_hecqui_Perissodini_pop1_LT
244	-0.615056	0.0213906	28.7536	0	0	752607	25324	225	944	I9196_2_13_Reganochromis_calliurus_Limnochromini_pop1_LT
245	-0.614089	0.0218721	28.0764	0	0	777739	27337	252	1054	I9268_2_85_Spathodus_erytrhodon_Eretmodini_pop1_LT
246	-0.613707	0.0202762	30.2673	0	0	780571	30449	248	1036	I9104_1_15_Cyprichromis_microlepidotus_Cyprichromini_pop1_LT
247	-0.613542	0.0219141	27.9976	0	0	756623	25238	234	977	I9153_1_64_Haplotaxodon_trifasciatus_Perissodini_pop1_LT
248	-0.6131	0.022426	27.3388	0	0	755278	26762	254	1059	I9268_2_85_Spathodus_erytrhodon_Eretmodini_pop1_LT
249	-0.612604	0.0264089	23.1969	0	0	730515	22988	209	870	I9163_1_74_Cyphotilapia_frontosa_Cyphotilapiini_pop1_LT
250	-0.612472	0.0237079	25.8341	0	0	785561	28232	261	1086	I9268_2_85_Spathodus_erytrhodon_Eretmodini_pop1_LT
251	-0.612075	0.0211658	28.9181	0	0	772168	27766	257	1068	I9216_2_33_Eretmodus_marksmithi_Eretmodini_pop1_LT
252	-0.61183	0.0200496	30.5159	0	0	765764	25394	210	872	I9097_1_8_Limnochromis_auritus_Limnochromini_pop1_LT
253	-0.610851	0.0246797	24.7511	0	0	695634	21860	208	861	I9091_1_2_Benthochromis_melanoides_Benthochromini_pop1_LT
254	-0.610526	0.0249507	24.4693	0	0	783279	27676	222	918	I9097_1_8_Limnochromis_auritus_Limnochromini_pop1_LT
255	-0.609981	0.0230886	26.4191	0	0	736543	24151	211	871	I9141_1_52_Haplotaxodon_microlepis_Perissodini_pop1_LT
256	-0.609849	0.0242334	25.1656	0	0	723264	23393	206	850	I9187_2_4_Triglachromis_otostigma_Limnochromini_pop1_LT
257	-0.609756	0.0206703	29.4991	0	0	727303	22919	208	858	I9092_1_3_Ctenochromis_benthicola_Cyphotilapiini_pop1_LT
258	-0.609538	0.022285	27.352	0	0	782669	29283	262	1080	I9216_2_33_Eretmodus_marksmithi_Eretmodini_pop1_LT
259	-0.609195	0.0204786	29.7479	0	0	720522	25597	238	980	I9132_1_43_Microdontochromis_rotundiventralis_Ectodini_pop1_LT
260	-0.60906	0.0228238	26.6853	0	0	747281	24994	233	959	I9171_1_82_Perissodus_microlepis_Perissodini_pop1_LT
261	-0.608731	0.0200597	30.3459	0	0	782115	27744	242	995	I9173_1_84_Benthochromis_horii_Benthochromini_pop1_LT
262	-0.608626	0.024107	25.2469	0	0	738044	27054	245	1007	I9197_2_14_Tanganicodus_irsacae_Eretmodini_pop1_LT
263	-0.608558	0.0222683	27.3285	0	0	776560	29006	247	1015	I9104_1_15_Cyprichromis_microlepidotus_Cyprichromini_pop1_LT
264	-0.607748	0.0226822	26.794	0	0	727119	25022	243	996	I9105_1_16_Grammatotria_lemairii_Ectodini_pop1_LT
265	-0.606742	0.0221334	27.413	0	0	723680	25820	245	1001	I9250_2_67_Xenotilapia_flavipinnis_Ectodini_pop1_LT
266	-0.606392	0.0243678	24.885	0	0	733130	25331	234	955	I9197_2_14_Tanganicodus_irsacae_Eretmodini_pop1_LT
267	-0.605966	0.0216476	27.9923	0	0	774850	29789	251	1023	I9238_2_55_Xenotilapia_caudafasciata_Ectodini_pop1_LT
268	-0.605307	0.0236252	25.6213	0	0	764625	26208	238	968	I9208_2_25_Eretmodus_cyanostictus*_Eretmodini_pop1_LT
269	-0.605225	0.0199076	30.4018	0	0	788241	29868	272	1106	I9240_2_57_Spathodus_marlieri_Eretmodini_pop1_LT
270	-0.604979	0.0212544	28.4637	0	0	721576	27100	238	967	I9128_1_39_Enantiopus_melanogenys_Ectodini_pop1_LT
271	-0.604569	0.0230956	26.1768	0	0	775899	26429	225	913	I9163_1_74_Cyphotilapia_frontosa_Cyphotilapiini_pop1_LT
272	-0.604332	0.0214561	28.1659	0	0	806515	30352	274	1111	I9268_2_85_Spathodus_erytrhodon_Eretmodini_pop1_LT
273	-0.60415	0.0197626	30.5704	0	0	772856	27126	248	1005	I9208_2_25_Eretmodus_cyanostictus*_Eretmodini_pop1_LT
274	-0.603896	0.0243595	24.791	0	0	736225	26071	244	988	I9197_2_14_Tanganicodus_irsacae_Eretmodini_pop1_LT
275	-0.603261	0.0232562	25.9398	0	0	766029	26667	219	885	I9187_2_4_Triglachromis_otostigma_Limnochromini_pop1_LT
276	-0.602564	0.0200844	30.0015	0	0	771847	28506	248	1000	I9250_2_67_Xenotilapia_flavipinnis_Ectodini_pop1_LT
277	-0.602331	0.0241334	24.9584	0	0	783482	29787	273	1100	I9228_2_45_Tanganicodus_irsacae_Eretmodini_pop1_LT
278	-0.601709	0.0217433	27.6733	0	0	781171	27113	233	937	I9092_1_3_Ctenochromis_benthicola_Cyphotilapiini_pop1_LT
279	-0.601581	0.0225934	26.6264	0	0	776193	28355	252	1013	I9208_2_25_Eretmodus_cyanostictus*_Eretmodini_pop1_LT
280	-0.601078	0.0245258	24.508	0	0	767728	25074	222	891	I9092_1_3_Ctenochromis_benthicola_Cyphotilapiini_pop1_LT
281	-0.60105	0.0228481	26.3064	0	0	724486	25511	228	915	I9144_1_55_Microdontochromis_tenuidentatus_Ectodini_pop1_LT
282	-0.600973	0.0228749	26.2722	0	0	744239	26887	246	987	I9132_1_43_Microdontochromis_rotundiventralis_Ectodini_pop1_LT
283	-0.600914	0.0219538	27.3718	0	0	751033	26977	262	1051	I9228_2_45_Tanganicodus_irsacae_Eretmodini_pop1_LT
284	-0.600704	0.0210908	28.4817	0	0	773865	26305	227	910	I9097_1_8_Limnochromis_auritus_Limnochromini_pop1_LT
285	-0.600688	0.021138	28.4175	0	0	790211	27574	232	930	I9092_1_3_Ctenochromis_benthicola_Cyphotilapiini_pop1_LT
286	-0.600631	0.0225289	26.6605	0	0	769245	28154	253	1014	I9238_2_55_Xenotilapia_caudafasciata_Ectodini_pop1_LT
287	-0.600329	0.0230552	26.0388	0	0	765043	27655	243	973	I9238_2_55_Xenotilapia_caudafasciata_Ectodini_pop1_LT
288	-0.600328	0.0211998	28.3176	0	0	725336	25315	244	977	I9197_2_14_Tanganicodus_irsacae_Eretmodini_pop1_LT
289	-0.600322	0.0210045	28.5807	0	0	726263	25856	248	993	I9262_2_79_Xenotilapia_spiloptera_Ectodini_pop1_LT
290	-0.60032	0.0212372	28.2674	0	0	772331	28362	250	1001	I9262_2_79_Xenotilapia_spiloptera_Ectodini_pop1_LT
291	-0.600303	0.0223502	26.8589	0	0	757201	27082	264	1057	I9240_2_57_Spathodus_marlieri_Eretmodini_pop1_LT
292	-0.6	0.0259622	23.1105	0	0	773359	26095	232	928	I9176_1_87_Gnathochromis_permaxillaris_Limnochromini_pop1_LT
293	-0.6	0.0228601	26.2466	0	0	771693	27515	263	1052	I9228_2_45_Tanganicodus_irsacae_Eretmodini_pop1_LT
294	-0.6	0.0212251	28.2684	0	0	751801	27610	245	980	I9104_1_15_Cyprichromis_microlepidotus_Cyprichromini_pop1_LT
295	-0.6	0.0210625	28.4866	0	0	782215	28544	272	1088	I9240_2_57_Spathodus_marlieri_Eretmodini_pop1_LT
296	-0.599655	0.0224309	26.7334	0	0	773529	26528	232	927	I9163_1_74_Cyphotilapia_frontosa_Cyphotilapiini_pop1_LT
297	-0.599288	0.025372	23.6201	0	0	724931	23332	225	898	I9117_1_28_Greenwoodochromis_christyi_Limnochromini_pop1_LT
298	-0.599057	0.0222494	26.9247	0	0	766231	27198	255	1017	I9105_1_16_Grammatotria_lemairii_Ectodini_pop1_LT
299	-0.598935	0.0241238	24.8276	0	0	761440	26721	226	901	I9187_2_4_Triglachromis_otostigma_Limnochromini_pop1_LT
300	-0.598901	0.0242222	24.7253	0	0	730256	23774	219	873	I9097_1_8_Limnochromis_auritus_Limnochromini_pop1_LT
301	-0.598268	0.0244514	24.4677	0	0	777278	27562	232	923	I9097_1_8_Limnochromis_auritus_Limnochromini_pop1_LT
302	-0.598145	0.0205483	29.1092	0	0	751983	28794	260	1034	I9132_1_43_Microdontochromis_rotundiventralis_Ectodini_pop1_LT
303	-0.597403	0.0224795	26.5755	0	0	799268	30383	279	1107	I9240_2_57_Spathodus_marlieri_Eretmodini_pop1_LT
304	-0.597099	0.021579	27.6704	0	0	725353	26258	250	991	I9172_1_83_Asprotilapia_leptura_Ectodini_pop1_LT
305	-0.596813	0.0249362	23.9336	0	0	779256	28351	253	1002	I9208_2_25_Eretmodus_cyanostictus*_Eretmodini_pop1_LT
306	-0.596429	0.0230485	25.8772	0	0	761470	25689	226	894	I9187_2_4_Triglachromis_otostigma_Limnochromini_pop1_LT
307	-0.596268	0.0215775	27.6338	0	0	777921	27397	238	941	I9117_1_28_Greenwoodochromis_christyi_Limnochromini_pop1_LT
308	-0.596015	0.0244582	24.3687	0	0	763433	24440	223	881	I9163_1_74_Cyphotilapia_frontosa_Cyphotilapiini_pop1_LT
309	-0.595563	0.0262469	22.6908	0	0	704707	24954	237	935	I9128_1_39_Enantiopus_melanogenys_Ectodini_pop1_LT
310	-0.595469	0.0222046	26.8174	0	0	745540	27104	250	986	I9238_2_55_Xenotilapia_caudafasciata_Ectodini_pop1_LT
311	-0.595166	0.0216184	27.5305	0	0	784833	31411	268	1056	I9172_1_83_Asprotilapia_leptura_Ectodini_pop1_LT
312	-0.595161	0.0249155	23.8872	0	0	739834	26591	251	989	I9197_2_14_Tanganicodus_irsacae_Eretmodini_pop1_LT
313	-0.594714	0.0242425	24.5319	0	0	762602	25172	230	905	I9117_1_28_Greenwoodochromis_christyi_Limnochromini_pop1_LT
314	-0.594679	0.0205944	28.8758	0	0	785832	30248	259	1019	I9238_2_55_Xenotilapia_caudafasciata_Ectodini_pop1_LT
315	-0.59434	0.0221452	26.8382	0	0	753735	28533	258	1014	I9132_1_43_Microdontochromis_rotundiventralis_Ectodini_pop1_LT
316	-0.594084	0.0218001	27.2515	0	0	751058	26065	247	970	I9208_2_25_Eretmodus_cyanostictus*_Eretmodini_pop1_LT
317	-0.594074	0.0237159	25.0496	0	0	778221	28437	274	1076	I9228_2_45_Tanganicodus_irsacae_Eretmodini_pop1_LT
318	-0.593777	0.0233084	25.4748	0	0	715524	25108	235	922	I9128_1_39_Enantiopus_melanogenys_Ectodini_pop1_LT
319	-0.593583	0.0236593	25.0888	0	0	711384	25331	228	894	I9179_1_90_Lestradea_perspicax_Ectodini_pop1_LT
320	-0.593361	0.0266809	22.2391	0	0	759261	26565	245	960	I9123_1_34_Paracyprichromis_brieni_Cyprichromini_pop1_LT
321	-0.593333	0.0237905	24.9399	0	0	771269	27290	244	956	I9117_1_28_Greenwoodochromis_christyi_Limnochromini_pop1_LT
322	-0.592857	0.0257921	22.986	0	0	764567	25708	228	892	I9176_1_87_Gnathochromis_permaxillaris_Limnochromini_pop1_LT
323	-0.592458	0.0220974	26.8113	0	0	798492	30020	281	1098	I9228_2_45_Tanganicodus_irsacae_Eretmodini_pop1_LT
324	-0.592014	0.0248016	23.8699	0	0	756747	27312	235	917	I9144_1_55_Microdontochromis_tenuidentatus_Ectodini_pop1_LT
325	-0.591898	0.0226198	26.1673	0	0	790289	29934	272	1061	I9105_1_16_Grammatotria_lemairii_Ectodini_pop1_LT
326	-0.591011	0.0202917	29.1258	0	0	780189	29643	273	1062	I9105_1_16_Grammatotria_lemairii_Ectodini_pop1_LT
327	-0.590909	0.0249383	23.6948	0	0	720755	22312	198	770	I9103_1_14_Ctenochromis_benthicola_Cyphotilapiini_pop1_LT
328	-0.590871	0.0228674	25.839	0	0	767581	25962	242	941	I9117_1_28_Greenwoodochromis_christyi_Limnochromini_pop1_LT
329	-0.590643	0.0229296	25.7589	0	0	719176	25914	245	952	I9128_1_39_Enantiopus_melanogenys_Ectodini_pop1_LT
330	-0.590563	0.0260398	22.6792	0	0	799136	31454	269	1045	I9250_2_67_Xenotilapia_flavipinnis_Ectodini_pop1_LT
331	-0.590484	0.023504	25.1227	0	0	776148	27987	241	936	I9176_1_87_Gnathochromis_permaxillaris_Limnochromini_pop1_LT
332	-0.590053	0.0202436	29.1476	0	0	782566	30846	272	1055	I9250_2_67_Xenotilapia_flavipinnis_Ectodini_pop1_LT
333	-0.589977	0.0228479	25.8219	0	0	786534	30973	270	1047	I9262_2_79_Xenotilapia_spiloptera_Ectodini_pop1_LT
334	-0.589744	0.0196097	30.074	0	0	764042	28045	248	961	I9144_1_55_Microdontochromis_tenuidentatus_Ectodini_pop1_LT
335	-0.589649	0.0232819	25.3265	0	0	754704	24901	222	860	I9187_2_4_Triglachromis_otostigma_Limnochromini_pop1_LT
336	-0.589606	0.0264195	22.3171	0	0	728311	23948	229	887	I9176_1_87_Gnathochromis_permaxillaris_Limnochromini_pop1_LT
337	-0.58954	0.0214476	27.4875	0	0	768330	28691	259	1003	I9123_1_34_Paracyprichromis_brieni_Cyprichromini_pop1_LT
338	-0.589205	0.0222297	26.5054	0	0	775243	28006	274	1060	I9105_1_16_Grammatotria_lemairii_Ectodini_pop1_LT
339	-0.589063	0.0262743	22.4198	0	0	748611	27632	263	1017	I9132_1_43_Microdontochromis_rotundiventralis_Ectodini_pop1_LT
340	-0.588653	0.0216326	27.2113	0	0	750407	24298	232	896	I9163_1_74_Cyphotilapia_frontosa_Cyphotilapiini_pop1_LT
341	-0.588097	0.0214525	27.414	0	0	770286	28609	263	1014	I9172_1_83_Asprotilapia_leptura_Ectodini_pop1_LT
342	-0.587833	0.0196942	29.848	0	0	777956	29463	271	1044	I9172_1_83_Asprotilapia_leptura_Ectodini_pop1_LT
343	-0.586678	0.0216616	27.0838	0	0	713906	25566	242	929	I9128_1_39_Enantiopus_melanogenys_Ectodini_pop1_LT
344	-0.585903	0.0243686	24.0434	0	0	750893	24666	235	900	I9092_1_3_Ctenochromis_benthicola_Cyphotilapiini_pop1_LT
345	-0.58589	0.0207691	28.2097	0	0	770470	30867	270	1034	I9116_1_27_Ectodus_descampsii_Ectodini_pop1_LT
346	-0.585345	0.0237808	24.6142	0	0	771930	29527	249	952	I9144_1_55_Microdontochromis_tenuidentatus_Ectodini_pop1_LT
347	-0.58481	0.0242293	24.1365	0	0	720790	26457	246	939	I9128_1_39_Enantiopus_melanogenys_Ectodini_pop1_LT
348	-0.584709	0.0249136	23.4694	0	0	769423	25233	239	912	I9163_1_74_Cyphotilapia_frontosa_Cyphotilapiini_pop1_LT
349	-0.582833	0.0231928	25.13	0	0	776320	25779	243	922	I9092_1_3_Ctenochromis_benthicola_Cyphotilapiini_pop1_LT
350	-0.582492	0.0282386	20.6275	0	0	742946	28909	248	940	I9179_1_90_Lestradea_perspicax_Ectodini_pop1_LT
351	-0.582289	0.0244748	23.7913	0	0	723703	26437	250	947	I9126_1_37_Callochromis_macrops_Ectodini_pop1_LT
352	-0.581673	0.0235226	24.7282	0	0	746701	24643	210	794	I9103_1_14_Ctenochromis_benthicola_Cyphotilapiini_pop1_LT
353	-0.581649	0.0260869	22.2966	0	0	749463	26773	269	1017	I9105_1_16_Grammatotria_lemairii_Ectodini_pop1_LT
354	-0.581554	0.0227453	25.5681	0	0	724306	26358	245	926	I9150_1_61_Cardiopharynx_schoutedeni_Ectodini_pop1_LT
355	-0.581433	0.0209193	27.794	0	0	767222	29503	257	971	I9144_1_55_Microdontochromis_tenuidentatus_Ectodini_pop1_LT
356	-0.580153	0.024754	23.4367	0	0	780041	29059	275	1035	I9262_2_79_Xenotilapia_spiloptera_Ectodini_pop1_LT
357	-0.580135	0.0200768	28.8958	0	0	800936	31601	279	1050	I9262_2_79_Xenotilapia_spiloptera_Ectodini_pop1_LT
358	-0.580032	0.0224603	25.8248	0	0	736069	27034	265	997	I9132_1_43_Microdontochromis_rotundiventralis_Ectodini_pop1_LT
359	-0.579872	0.0237718	24.3932	0	0	725778	26723	263	989	I9116_1_27_Ectodus_descampsii_Ectodini_pop1_LT
360	-0.578616	0.023509	24.6126	0	0	759862	28811	268	1004	I9116_1_27_Ectodus_descampsii_Ectodini_pop1_LT
361	-0.57859	0.0242389	23.8703	0	0	781627	28055	248	929	I9176_1_87_Gnathochromis_permaxillaris_Limnochromini_pop1_LT
362	-0.577966	0.0249089	23.2032	0	0	748777	24965	249	931	I9117_1_28_Greenwoodochromis_christyi_Limnochromini_pop1_LT
363	-0.57776	0.0242819	23.7938	0	0	761828	30291	262	979	I9126_1_37_Callochromis_macrops_Ectodini_pop1_LT
364	-0.57677	0.0279928	20.6042	0	0	764396	27504	266	991	I9123_1_34_Paracyprichromis_brieni_Cyprichromini_pop1_LT
365	-0.57672	0.0239393	24.0909	0	0	777149	29135	280	1043	I9250_2_67_Xenotilapia_flavipinnis_Ectodini_pop1_LT
366	-0.576642	0.0232189	24.8351	0	0	743343	24752	232	864	I9187_2_4_Triglachromis_otostigma_Limnochromini_pop1_LT
367	-0.576007	0.02392	24.0806	0	0	753417	28272	258	959	I9126_1_37_Callochromis_macrops_Ectodini_pop1_LT
368	-0.575496	0.022968	25.0564	0	0	727276	26715	246	913	I9179_1_90_Lestradea_perspicax_Ectodini_pop1_LT
369	-0.575221	0.0253213	22.7169	0	0	746628	24435	216	801	I9103_1_14_Ctenochromis_benthicola_Cyphotilapiini_pop1_LT
370	-0.575221	0.0208292	27.6162	0	0	759291	28876	264	979	I9126_1_37_Callochromis_macrops_Ectodini_pop1_LT
371	-0.574468	0.0242568	23.6828	0	0	750590	27886	270	999	I9262_2_79_Xenotilapia_spiloptera_Ectodini_pop1_LT
372	-0.574116	0.0238263	24.0959	0	0	800453	31411	283	1046	I9172_1_83_Asprotilapia_leptura_Ectodini_pop1_LT
373	-0.574059	0.0219302	26.1766	0	0	757127	29810	266	983	I9150_1_61_Cardiopharynx_schoutedeni_Ectodini_pop1_LT
374	-0.573946	0.024087	23.8281	0	0	765715	29338	278	1027	I9116_1_27_Ectodus_descampsii_Ectodini_pop1_LT
375	-0.572337	0.0252895	22.6314	0	0	772875	28765	269	989	I9123_1_34_Paracyprichromis_brieni_Cyprichromini_pop1_LT
376	-0.572317	0.0238748	23.9716	0	0	749469	28177	275	1011	I9172_1_83_Asprotilapia_leptura_Ectodini_pop1_LT
377	-0.572254	0.0233102	24.5496	0	0	741452	28044	259	952	I9126_1_37_Callochromis_macrops_Ectodini_pop1_LT
378	-0.572202	0.0240448	23.7973	0	0	750120	25073	237	871	I9097_1_8_Limnochromis_auritus_Limnochromini_pop1_LT
379	-0.571316	0.0199863	28.5854	0	0	744877	28355	272	997	I9116_1_27_Ectodus_descampsii_Ectodini_pop1_LT
380	-0.570428	0.0215707	26.4445	0	0	749519	27897	276	1009	I9250_2_67_Xenotilapia_flavipinnis_Ectodini_pop1_LT
381	-0.570275	0.0249971	22.8136	0	0	754063	28471	266	972	I9150_1_61_Cardiopharynx_schoutedeni_Ectodini_pop1_LT
382	-0.570149	0.0267121	21.3443	0	0	745002	23763	216	789	I9103_1_14_Ctenochromis_benthicola_Cyphotilapiini_pop1_LT
383	-0.570017	0.0244899	23.2756	0	0	725629	24882	261	953	I9123_1_34_Paracyprichromis_brieni_Cyprichromini_pop1_LT
384	-0.569944	0.0241523	23.5979	0	0	757728	29901	269	982	I9150_1_61_Cardiopharynx_schoutedeni_Ectodini_pop1_LT
385	-0.568761	0.0261955	21.7122	0	0	743225	27034	254	924	I9144_1_55_Microdontochromis_tenuidentatus_Ectodini_pop1_LT
386	-0.568289	0.0225952	25.1509	0	0	727421	26882	275	999	I9139_1_50_Cyathopharynx_furcifer_Ectodini_pop1_LT
387	-0.567623	0.0278395	20.3891	0	0	737493	22896	211	765	I9103_1_14_Ctenochromis_benthicola_Cyphotilapiini_pop1_LT
388	-0.565632	0.0228729	24.7294	0	0	729949	27077	273	984	I9113_1_24_Aulonocranus_dewindtii_Ectodini_pop1_LT
389	-0.564274	0.0240774	23.4358	0	0	741589	27688	261	937	I9179_1_90_Lestradea_perspicax_Ectodini_pop1_LT
390	-0.564209	0.018544	30.4254	0	0	747662	27890	263	944	I9150_1_61_Cardiopharynx_schoutedeni_Ectodini_pop1_LT
391	-0.56406	0.0227737	24.768	0	0	738981	27652	262	940	I9150_1_61_Cardiopharynx_schoutedeni_Ectodini_pop1_LT
392	-0.563805	0.0239928	23.499	0	0	769669	29589	282	1011	I9113_1_24_Aulonocranus_dewindtii_Ectodini_pop1_LT
393	-0.563553	0.0220772	25.5265	0	0	767506	29513	285	1021	I9139_1_50_Cyathopharynx_furcifer_Ectodini_pop1_LT
394	-0.563201	0.0267777	21.0324	0	0	782505	31676	292	1045	I9113_1_24_Aulonocranus_dewindtii_Ectodini_pop1_LT
395	-0.561479	0.0246902	22.741	0	0	748329	25464	255	908	I9176_1_87_Gnathochromis_permaxillaris_Limnochromini_pop1_LT
396	-0.55988	0.0214258	26.1312	0	0	788848	31944	294	1042	I9113_1_24_Aulonocranus_dewindtii_Ectodini_pop1_LT
397	-0.559833	0.0215784	25.9441	0	0	746541	28904	263	932	I9179_1_90_Lestradea_perspicax_Ectodini_pop1_LT
398	-0.558559	0.0245228	22.7771	0	0	774501	31022	294	1038	I9116_1_27_Ectodus_descampsii_Ectodini_pop1_LT
399	-0.555205	0.0221331	25.0848	0	0	764695	30303	282	986	I9126_1_37_Callochromis_macrops_Ectodini_pop1_LT
400	-0.55286	0.0248317	22.2642	0	0	736812	26919	258	896	I9179_1_90_Lestradea_perspicax_Ectodini_pop1_LT
401	-0.552804	0.0249241	22.1795	0	0	791728	32184	307	1066	I9139_1_50_Cyathopharynx_furcifer_Ectodini_pop1_LT
402	-0.55175	0.0229619	24.0289	0	0	777566	30154	301	1042	I9113_1_24_Aulonocranus_dewindtii_Ectodini_pop1_LT
403	-0.551282	0.0240503	22.9221	0	0	746516	26409	280	968	I9123_1_34_Paracyprichromis_brieni_Cyprichromini_pop1_LT
404	-0.551102	0.0246952	22.3162	0	0	732248	23159	224	774	I9103_1_14_Ctenochromis_benthicola_Cyphotilapiini_pop1_LT
405	-0.550613	0.0207166	26.5783	0	0	751560	28861	293	1011	I9113_1_24_Aulonocranus_dewindtii_Ectodini_pop1_LT
406	-0.547044	0.0219614	24.9093	0	0	741261	28736	272	929	I9127_1_38_Cunningtonia_longiventralis_Ectodini_pop1_LT
407	-0.546841	0.0225399	24.261	0	0	781108	31534	312	1065	I9139_1_50_Cyathopharynx_furcifer_Ectodini_pop1_LT
408	-0.544727	0.0237008	22.9835	0	0	776599	30099	313	1062	I9139_1_50_Cyathopharynx_furcifer_Ectodini_pop1_LT
409	-0.544685	0.0227901	23.9	0	0	729940	26849	242	821	I9178_1_89_Lamprologus_lemairii_Lamprologini_pop1_LT
410	-0.544018	0.0215771	25.2127	0	0	749428	28931	303	1026	I9139_1_50_Cyathopharynx_furcifer_Ectodini_pop1_LT
411	-0.543096	0.0250745	21.6593	0	0	717226	26016	273	922	I9127_1_38_Cunningtonia_longiventralis_Ectodini_pop1_LT
412	-0.540293	0.025989	20.7893	0	0	765440	28708	251	841	I9178_1_89_Lamprologus_lemairii_Lamprologini_pop1_LT
413	-0.539983	0.0255436	21.1397	0	0	739114	27711	279	934	I9127_1_38_Cunningtonia_longiventralis_Ectodini_pop1_LT
414	-0.539373	0.0262857	20.5196	0	0	734256	27110	272	909	I9127_1_38_Cunningtonia_longiventralis_Ectodini_pop1_LT
415	-0.533589	0.0277752	19.211	0	0	723741	26656	243	799	I9156_1_67_Neolamprologus_brevis_Lamprologini_pop1_LT
416	-0.533589	0.0268248	19.8916	0	0	719442	26272	243	799	I9221_2_38_Telmatochromis_temporalis_Lamprologini_pop1_LT
417	-0.533217	0.0239791	22.2368	0	0	782873	31126	267	877	I9178_1_89_Lamprologus_lemairii_Lamprologini_pop1_LT
418	-0.532355	0.0249338	21.3508	0	0	776802	31062	271	888	I9178_1_89_Lamprologus_lemairii_Lamprologini_pop1_LT
419	-0.530938	0.0283508	18.7274	0	0	708391	24964	235	767	I9109_1_20_Neolamprologus_cylindricus_Lamprologini_pop1_LT
420	-0.529075	0.0249768	21.1827	0	0	715833	26266	247	802	I9131_1_42_Lepidiolamprologus_boulengeri_Lamprologini_pop1_LT
421	-0.528747	0.0260889	20.2671	0	0	725022	25977	250	811	I9157_1_68_Neolamprologus_furcifer_Lamprologini_pop1_LT
422	-0.526185	0.0241397	21.7975	0	0	728189	27128	285	918	I9127_1_38_Cunningtonia_longiventralis_Ectodini_pop1_LT
423	-0.523535	0.0242751	21.5668	0	0	726945	26931	248	793	I9112_1_23_Altolamprologus_calvus_Lamprologini_pop1_LT
424	-0.523381	0.0266754	19.6204	0	0	768809	28281	265	847	I9099_1_10_Neolamprologus_modestus_Lamprologini_pop1_LT
425	-0.523144	0.025677	20.3741	0	0	773411	29705	273	872	I9178_1_89_Lamprologus_lemairii_Lamprologini_pop1_LT
426	-0.522727	0.0240605	21.7256	0	0	741850	28859	294	938	I9127_1_38_Cunningtonia_longiventralis_Ectodini_pop1_LT
427	-0.52214	0.0272746	19.1438	0	0	732260	26398	259	825	I9099_1_10_Neolamprologus_modestus_Lamprologini_pop1_LT
428	-0.521449	0.0240357	21.6948	0	0	732465	26270	251	798	I9130_1_41_Julidochromis_marlieri_Lamprologini_pop1_LT
429	-0.521152	0.0246154	21.1718	0	0	746543	29551	266	845	I9131_1_42_Lepidiolamprologus_boulengeri_Lamprologini_pop1_LT
430	-0.520992	0.0273789	19.029	0	0	730175	26556	251	797	I9158_1_69_Neolamprologus_tretocephalus_Lamprologini_pop1_LT
431	-0.520812	0.028636	18.1873	0	0	690678	24029	236	749	I9122_1_33_Neolamprologus_savoryi_Lamprologini_pop1_LT
432	-0.52	0.0260451	19.9654	0	0	780409	30605	282	893	I9099_1_10_Neolamprologus_modestus_Lamprologini_pop1_LT
433	-0.519126	0.0260019	19.9649	0	0	764273	27933	264	834	I9157_1_68_Neolamprologus_furcifer_Lamprologini_pop1_LT
434	-0.517904	0.0252772	20.4889	0	0	781191	31451	276	869	I9112_1_23_Altolamprologus_calvus_Lamprologini_pop1_LT
435	-0.517056	0.0251153	20.5872	0	0	748873	28312	269	845	I9178_1_89_Lamprologus_lemairii_Lamprologini_pop1_LT
436	-0.516767	0.0265394	19.4717	0	0	777287	30314	281	882	I9157_1_68_Neolamprologus_furcifer_Lamprologini_pop1_LT
437	-0.516364	0.025363	20.3589	0	0	771394	28769	266	834	I9162_1_73_Chalinochromis_bifrenatus_Lamprologini_pop1_LT
438	-0.515936	0.0266774	19.3398	0	0	727437	26261	243	761	I9142_1_53_Julidochromis_ornatus_Lamprologini_pop1_LT
439	-0.514925	0.0229384	22.4482	0	0	761652	27694	260	812	I9181_1_92_Neolamprologus_leleupi_Lamprologini_pop1_LT
440	-0.514337	0.0229041	22.4561	0	0	755489	29416	271	845	I9146_1_57_Neolamprologus_tetracanthus_Lamprologini_pop1_LT
441	-0.514258	0.0228661	22.4899	0	0	724689	25540	247	770	I9109_1_20_Neolamprologus_cylindricus_Lamprologini_pop1_LT
442	-0.514104	0.0250869	20.4929	0	0	744026	28470	267	832	I9131_1_42_Lepidiolamprologus_boulengeri_Lamprologini_pop1_LT
443	-0.513823	0.024181	21.2491	0	0	730565	27426	255	794	I9109_1_20_Neolamprologus_cylindricus_Lamprologini_pop1_LT
444	-0.512963	0.0258393	19.852	0	0	725928	26329	263	817	I9162_1_73_Chalinochromis_bifrenatus_Lamprologini_pop1_LT
445	-0.512796	0.0269121	19.0545	0	0	731249	27247	257	798	I9109_1_20_Neolamprologus_cylindricus_Lamprologini_pop1_LT
446	-0.512774	0.0276092	18.5725	0	0	728845	27303	267	829	I9155_1_66_Lepidiolamprologus_meeli_Lamprologini_pop1_LT
447	-0.512727	0.026429	19.4002	0	0	766350	29483	268	832	I9107_1_18_Lamprologus_ornatipinnis_Lamprologini_pop1_LT
448	-0.512195	0.0256181	19.9935	0	0	727910	27495	260	806	I9107_1_18_Lamprologus_ornatipinnis_Lamprologini_pop1_LT
449	-0.512008	0.0303417	16.8747	0	0	724897	25765	254	787	I9181_1_92_Neolamprologus_leleupi_Lamprologini_pop1_LT
450	-0.511737	0.0262125	19.5227	0	0	748807	27476	260	805	I9146_1_57_Neolamprologus_tetracanthus_Lamprologini_pop1_LT
451	-0.51087	0.026608	19.1999	0	0	770109	30311	270	834	I9100_1_11_Palaeolamprologus_toae_Lamprologini_pop1_LT
452	-0.510388	0.0236485	21.5822	0	0	746627	27548	271	836	I9157_1_68_Neolamprologus_furcifer_Lamprologini_pop1_LT
453	-0.510204	0.0277292	18.3995	0	0	768843	28651	264	814	I9158_1_69_Neolamprologus_tretocephalus_Lamprologini_pop1_LT
454	-0.509728	0.0269021	18.9475	0	0	704440	26010	252	776	I9122_1_33_Neolamprologus_savoryi_Lamprologini_pop1_LT
455	-0.509306	0.0263485	19.3296	0	0	783330	31238	290	892	I9162_1_73_Chalinochromis_bifrenatus_Lamprologini_pop1_LT
456	-0.509235	0.0240781	21.1493	0	0	760470	30070	279	858	I9221_2_38_Telmatochromis_temporalis_Lamprologini_pop1_LT
457	-0.50887	0.0270027	18.8451	0	0	731260	27484	263	808	I9131_1_42_Lepidiolamprologus_boulengeri_Lamprologini_pop1_LT
458	-0.508711	0.0261766	19.4338	0	0	776473	29307	282	866	I9099_1_10_Neolamprologus_modestus_Lamprologini_pop1_LT
459	-0.50838	0.024213	20.9962	0	0	729918	28169	264	810	I9100_1_11_Palaeolamprologus_toae_Lamprologini_pop1_LT
460	-0.508137	0.0270573	18.7801	0	0	747352	29432	272	834	I9131_1_42_Lepidiolamprologus_boulengeri_Lamprologini_pop1_LT
461	-0.507981	0.0248237	20.4636	0	0	740225	27545	262	803	I9131_1_42_Lepidiolamprologus_boulengeri_Lamprologini_pop1_LT
462	-0.507951	0.026434	19.2158	0	0	721411	26244	263	806	I9146_1_57_Neolamprologus_tetracanthus_Lamprologini_pop1_LT
463	-0.507556	0.029452	17.2333	0	0	771643	29869	277	848	I9181_1_92_Neolamprologus_leleupi_Lamprologini_pop1_LT
464	-0.506986	0.0258186	19.6364	0	0	701783	25861	247	755	I9122_1_33_Neolamprologus_savoryi_Lamprologini_pop1_LT
465	-0.505485	0.0271551	18.6148	0	0	785404	30688	293	892	I9099_1_10_Neolamprologus_modestus_Lamprologini_pop1_LT
466	-0.505415	0.0255434	19.7865	0	0	765579	30273	274	834	I9156_1_67_Neolamprologus_brevis_Lamprologini_pop1_LT
467	-0.505263	0.0272947	18.5114	0	0	772039	28998	282	858	I9157_1_68_Neolamprologus_furcifer_Lamprologini_pop1_LT
468	-0.505245	0.0222167	22.7417	0	0	761524	30132	283	861	I9156_1_67_Neolamprologus_brevis_Lamprologini_pop1_LT
469	-0.505004	0.0270658	18.6584	0	0	728553	27055	272	827	I9167_1_78_Lepidiolamprologus_nkambae_Lamprologini_pop1_LT
470	-0.504713	0.0244345	20.6558	0	0	778068	31860	289	878	I9107_1_18_Lamprologus_ornatipinnis_Lamprologini_pop1_LT
471	-0.504333	0.0285256	17.68	0	0	785057	30595	286	868	I9157_1_68_Neolamprologus_furcifer_Lamprologini_pop1_LT
472	-0.50393	0.0232627	21.6626	0	0	781138	30981	284	861	I9158_1_69_Neolamprologus_tretocephalus_Lamprologini_pop1_LT
473	-0.503484	0.0232065	21.6958	0	0	789889	32925	285	863	I9100_1_11_Palaeolamprologus_toae_Lamprologini_pop1_LT
474	-0.503173	0.0261921	19.2109	0	0	758223	29433	274	829	I9146_1_57_Neolamprologus_tetracanthus_Lamprologini_pop1_LT
475	-0.503084	0.0186989	26.9044	0	0	790268	31901	282	853	I9112_1_23_Altolamprologus_calvus_Lamprologini_pop1_LT
476	-0.503068	0.0255432	19.6948	0	0	697718	24359	243	735	I9122_1_33_Neolamprologus_savoryi_Lamprologini_pop1_LT
477	-0.502374	0.0269474	18.6428	0	0	720481	26250	262	791	I9233_2_50_Telmatochromis_vittatus_Lamprologini_pop1_LT
478	-0.502296	0.0211122	23.7917	0	0	751105	28265	271	818	I9158_1_69_Neolamprologus_tretocephalus_Lamprologini_pop1_LT
479	-0.502214	0.0240785	20.8574	0	0	776939	29620	281	848	I9158_1_69_Neolamprologus_tretocephalus_Lamprologini_pop1_LT
480	-0.502153	0.0242629	20.6963	0	0	786657	31978	289	872	I9107_1_18_Lamprologus_ornatipinnis_Lamprologini_pop1_LT
481	-0.501859	0.0250196	20.0586	0	0	738572	27671	268	808	I9221_2_38_Telmatochromis_temporalis_Lamprologini_pop1_LT
482	-0.501786	0.0255954	19.6045	0	0	755666	28654	279	841	I9221_2_38_Telmatochromis_temporalis_Lamprologini_pop1_LT
483	-0.50135	0.0256877	19.5171	0	0	752479	28373	277	834	I9146_1_57_Neolamprologus_tetracanthus_Lamprologini_pop1_LT
484	-0.501331	0.0275624	18.1889	0	0	787712	31131	281	846	I9158_1_69_Neolamprologus_tretocephalus_Lamprologini_pop1_LT
485	-0.500917	0.0266532	18.7939	0	0	753243	28009	272	818	I9221_2_38_Telmatochromis_temporalis_Lamprologini_pop1_LT
486	-0.500468	0.0257292	19.4514	0	0	731181	26437	267	802	I9169_1_80_Neolamprologus_helianthus_Lamprologini_pop1_LT
487	-0.500464	0.0297147	16.8423	0	0	724438	26922	269	808	I9124_1_35_Altolamprologus_compressiceps_Lamprologini_pop1_LT
488	-0.500464	0.0285417	17.5345	0	0	771294	28521	269	808	I9169_1_80_Neolamprologus_helianthus_Lamprologini_pop1_LT
489	-0.5	0.0265484	18.8335	0	0	743513	28090	275	825	I9156_1_67_Neolamprologus_brevis_Lamprologini_pop1_LT
490	-0.498699	0.0264465	18.8569	0	0	782705	30947	289	864	I9169_1_80_Neolamprologus_helianthus_Lamprologini_pop1_LT
491	-0.498681	0.0223462	22.3161	0	0	760551	29975	285	852	I9098_1_9_Neolamprologous_christyi_Lamprologini_pop1_LT
492	-0.498642	0.0264424	18.8577	0	0	752982	28859	277	828	I9112_1_23_Altolamprologus_calvus_Lamprologini_pop1_LT
493	-0.498638	0.0257566	19.3596	0	0	769435	30050	276	825	I9142_1_53_Julidochromis_ornatus_Lamprologini_pop1_LT
494	-0.498055	0.0276327	18.0241	0	0	728248	26337	258	770	I9109_1_20_Neolamprologus_cylindricus_Lamprologini_pop1_LT
495	-0.49763	0.023083	21.5583	0	0	726627	26620	265	790	I9098_1_9_Neolamprologous_christyi_Lamprologini_pop1_LT
496	-0.497537	0.0290797	17.1094	0	0	730801	26286	255	760	I9168_1_79_Neolamprologus_buescheri_Lamprologini_pop1_LT
497	-0.497326	0.0306264	16.2385	0	0	764489	30044	282	840	I9221_2_38_Telmatochromis_temporalis_Lamprologini_pop1_LT
498	-0.497154	0.0265576	18.7199	0	0	723585	26733	265	789	I9110_1_21_Neolamprologus_multifasciatus_Lamprologini_pop1_LT
499	-0.4967	0.0250554	19.824	0	0	778617	31895	305	907	I9155_1_66_Lepidiolamprologus_meeli_Lamprologini_pop1_LT
500	-0.496564	0.0246626	20.1343	0	0	795994	31550	293	871	I9162_1_73_Chalinochromis_bifrenatus_Lamprologini_pop1_LT
501	-0.496528	0.028049	17.7022	0	0	768170	30806	290	862	I9124_1_35_Altolamprologus_compressiceps_Lamprologini_pop1_LT
502	-0.496403	0.0275218	18.0367	0	0	753410	27964	280	832	I9099_1_10_Neolamprologus_modestus_Lamprologini_pop1_LT
503	-0.496283	0.0255096	19.4548	0	0	766037	28827	271	805	I9233_2_50_Telmatochromis_vittatus_Lamprologini_pop1_LT
504	-0.495993	0.0266379	18.6198	0	0	777993	29452	283	840	I9169_1_80_Neolamprologus_helianthus_Lamprologini_pop1_LT
505	-0.495905	0.0294696	16.8277	0	0	776777	28679	277	822	I9130_1_41_Julidochromis_marlieri_Lamprologini_pop1_LT
506	-0.495606	0.0242732	20.4178	0	0	790222	31133	287	851	I9169_1_80_Neolamprologus_helianthus_Lamprologini_pop1_LT
507	-0.495379	0.0256538	19.3101	0	0	745584	27517	273	809	I9181_1_92_Neolamprologus_leleupi_Lamprologini_pop1_LT
508	-0.494718	0.0256537	19.2845	0	0	775375	29976	287	849	I9112_1_23_Altolamprologus_calvus_Lamprologini_pop1_LT
509	-0.494382	0.0294855	16.767	0	0	771764	30015	270	798	I9142_1_53_Julidochromis_ornatus_Lamprologini_pop1_LT
510	-0.494215	0.0250813	19.7045	0	0	787135	32054	306	904	I9167_1_78_Lepidiolamprologus_nkambae_Lamprologini_pop1_LT
511	-0.494094	0.0287148	17.2069	0	0	721645	25926	257	759	I9109_1_20_Neolamprologus_cylindricus_Lamprologini_pop1_LT
512	-0.493955	0.0238333	20.7254	0	0	778296	29640	293	865	I9162_1_73_Chalinochromis_bifrenatus_Lamprologini_pop1_LT
513	-0.49387	0.0240693	20.5187	0	0	774521	30890	289	853	I9233_2_50_Telmatochromis_vittatus_Lamprologini_pop1_LT
514	-0.493625	0.0255508	19.3194	0	0	768782	29242	278	820	I9112_1_23_Altolamprologus_calvus_Lamprologini_pop1_LT
515	-0.493621	0.0249577	19.7783	0	0	728566	27005	258	761	I9143_1_54_Lepidiolamprologus_elongatus_Lamprologini_pop1_LT
516	-0.493596	0.0245146	20.1348	0	0	702055	24994	257	758	I9122_1_33_Neolamprologus_savoryi_Lamprologini_pop1_LT
517	-0.493495	0.0241111	20.4676	0	0	803396	31510	292	861	I9130_1_41_Julidochromis_marlieri_Lamprologini_pop1_LT
518	-0.493014	0.0246813	19.9752	0	0	698406	24610	254	748	I9122_1_33_Neolamprologus_savoryi_Lamprologini_pop1_LT
519	-0.492958	0.0267041	18.46	0	0	751942	28047	270	795	I9110_1_21_Neolamprologus_multifasciatus_Lamprologini_pop1_LT
520	-0.492883	0.0272879	18.0623	0	0	777878	29983	285	839	I9181_1_92_Neolamprologus_leleupi_Lamprologini_pop1_LT
521	-0.492883	0.0245871	20.0464	0	0	759031	29990	285	839	I9110_1_21_Neolamprologus_multifasciatus_Lamprologini_pop1_LT
522	-0.492091	0.027078	18.1731	0	0	786188	31349	289	849	I9233_2_50_Telmatochromis_vittatus_Lamprologini_pop1_LT
523	-0.491845	0.0254806	19.3027	0	0	775104	30598	296	869	I9107_1_18_Lamprologus_ornatipinnis_Lamprologini_pop1_LT
524	-0.491212	0.0286875	17.1228	0	0	754347	28162	275	806	I9156_1_67_Neolamprologus_brevis_Lamprologini_pop1_LT
525	-0.491003	0.0239805	20.475	0	0	779795	31777	297	870	I9209_2_26_Telmatochromis_dhonti_Lamprologini_pop1_LT
526	-0.490617	0.0287402	17.0707	0	0	770541	28597	285	834	I9181_1_92_Neolamprologus_leleupi_Lamprologini_pop1_LT
527	-0.490196	0.0262903	18.6455	0	0	749451	29101	286	836	I9107_1_18_Lamprologus_ornatipinnis_Lamprologini_pop1_LT
528	-0.489443	0.0268434	18.2333	0	0	725600	27181	266	776	I9180_1_91_Neolamprologus_caudopunctatus_Lamprologini_pop1_LT
529	-0.487985	0.0302163	16.1498	0	0	765318	28718	277	805	I9142_1_53_Julidochromis_ornatus_Lamprologini_pop1_LT
530	-0.487783	0.0247422	19.7146	0	0	758562	28713	283	822	I9124_1_35_Altolamprologus_compressiceps_Lamprologini_pop1_LT
531	-0.487455	0.0249301	19.5528	0	0	763113	29781	286	830	I9098_1_9_Neolamprologous_christyi_Lamprologini_pop1_LT
532	-0.487267	0.0250668	19.4387	0	0	790779	31076	302	876	I9130_1_41_Julidochromis_marlieri_Lamprologini_pop1_LT
533	-0.487225	0.0244225	19.9498	0	0	758347	28915	291	844	I9156_1_67_Neolamprologus_brevis_Lamprologini_pop1_LT
534	-0.486631	0.0240668	20.2201	0	0	769620	29407	288	834	I9233_2_50_Telmatochromis_vittatus_Lamprologini_pop1_LT
535	-0.486631	0.0210816	23.0832	0	0	780294	31659	288	834	I9143_1_54_Lepidiolamprologus_elongatus_Lamprologini_pop1_LT
536	-0.486486	0.0263526	18.4607	0	0	773081	30238	304	880	I9155_1_66_Lepidiolamprologus_meeli_Lamprologini_pop1_LT
537	-0.486239	0.0278009	17.49	0	0	783098	32835	308	891	I9100_1_11_Palaeolamprologus_toae_Lamprologini_pop1_LT
538	-0.486159	0.0237596	20.4616	0	0	775338	31032	297	859	I9124_1_35_Altolamprologus_compressiceps_Lamprologini_pop1_LT
539	-0.485871	0.0270931	17.9334	0	0	738276	27437	282	815	I9146_1_57_Neolamprologus_tetracanthus_Lamprologini_pop1_LT
540	-0.485427	0.0231532	20.9659	0	0	728286	26250	256	739	I9134_1_45_Neolamprologus_sexfasciatus_Lamprologini_pop1_LT
541	-0.484155	0.0257218	18.8228	0	0	751384	28316	293	843	I9162_1_73_Chalinochromis_bifrenatus_Lamprologini_pop1_LT
542	-0.483381	0.026172	18.4694	0	0	746623	27790	272	781	I9142_1_53_Julidochromis_ornatus_Lamprologini_pop1_LT
543	-0.48335	0.0308308	15.6775	0	0	728397	26592	256	735	I9133_1_44_Neolamprologus_falcicula_Lamprologini_pop1_LT
544	-0.48273	0.0275984	17.4912	0	0	781288	30428	307	880	I9167_1_78_Lepidiolamprologus_nkambae_Lamprologini_pop1_LT
545	-0.482696	0.0259386	18.6092	0	0	745414	28252	284	814	I9233_2_50_Telmatochromis_vittatus_Lamprologini_pop1_LT
546	-0.482578	0.027845	17.3309	0	0	750534	28955	297	851	I9155_1_66_Lepidiolamprologus_meeli_Lamprologini_pop1_LT
547	-0.481884	0.0256434	18.7918	0	0	744853	28443	286	818	I9124_1_35_Altolamprologus_compressiceps_Lamprologini_pop1_LT
548	-0.481637	0.0282191	17.0677	0	0	722670	25722	247	706	I9154_1_65_Julidochromis_regani_Lamprologini_pop1_LT
549	-0.481288	0.0262496	18.335	0	0	766014	29658	298	851	I9124_1_35_Altolamprologus_compressiceps_Lamprologini_pop1_LT
550	-0.48027	0.0267474	17.9557	0	0	759835	28032	270	769	I9142_1_53_Julidochromis_ornatus_Lamprologini_pop1_LT
551	-0.479476	0.0271015	17.6919	0	0	754317	29168	298	847	I9167_1_78_Lepidiolamprologus_nkambae_Lamprologini_pop1_LT
552	-0.479397	0.0280609	17.0842	0	0	755486	27917	259	736	I9154_1_65_Julidochromis_regani_Lamprologini_pop1_LT
553	-0.479042	0.0259177	18.4832	0	0	759600	29178	261	741	I9154_1_65_Julidochromis_regani_Lamprologini_pop1_LT
554	-0.477006	0.0236816	20.1425	0	0	762767	29912	290	819	I9110_1_21_Neolamprologus_multifasciatus_Lamprologini_pop1_LT
555	-0.475793	0.0251372	18.9278	0	0	783767	31793	314	884	I9155_1_66_Lepidiolamprologus_meeli_Lamprologini_pop1_LT
556	-0.475265	0.026577	17.8826	0	0	752118	29819	297	835	I9100_1_11_Palaeolamprologus_toae_Lamprologini_pop1_LT
557	-0.475207	0.0280207	16.9591	0	0	750225	27079	254	714	I9154_1_65_Julidochromis_regani_Lamprologini_pop1_LT
558	-0.475164	0.0271443	17.5051	0	0	777351	28826	280	787	I9168_1_79_Neolamprologus_buescheri_Lamprologini_pop1_LT
559	-0.474765	0.0236752	20.0533	0	0	778488	31277	307	862	I9100_1_11_Palaeolamprologus_toae_Lamprologini_pop1_LT
560	-0.474415	0.0270459	17.5411	0	0	790560	32034	303	850	I9209_2_26_Telmatochromis_dhonti_Lamprologini_pop1_LT
561	-0.474359	0.0244851	19.3734	0	0	773518	30400	287	805	I9134_1_45_Neolamprologus_sexfasciatus_Lamprologini_pop1_LT
562	-0.473778	0.0263113	18.0066	0	0	752859	28145	296	829	I9169_1_80_Neolamprologus_helianthus_Lamprologini_pop1_LT
563	-0.473684	0.0265503	17.841	0	0	750812	28749	280	784	I9143_1_54_Lepidiolamprologus_elongatus_Lamprologini_pop1_LT
564	-0.473394	0.0261644	18.0931	0	0	742833	27762	287	803	I9098_1_9_Neolamprologous_christyi_Lamprologini_pop1_LT
565	-0.473044	0.0247832	19.0872	0	0	784992	29509	303	847	I9130_1_41_Julidochromis_marlieri_Lamprologini_pop1_LT
566	-0.47296	0.0287258	16.4646	0	0	763705	28189	268	749	I9134_1_45_Neolamprologus_sexfasciatus_Lamprologini_pop1_LT
567	-0.472937	0.0249634	18.9452	0	0	759692	28842	297	830	I9098_1_9_Neolamprologous_christyi_Lamprologini_pop1_LT
568	-0.472779	0.0293186	16.1256	0	0	759200	30413	276	771	I9145_1_56_Neolamprologus_fasciatus_Lamprologini_pop1_LT
569	-0.472427	0.027183	17.3795	0	0	776112	30026	287	801	I9143_1_54_Lepidiolamprologus_elongatus_Lamprologini_pop1_LT
570	-0.472146	0.0273302	17.2756	0	0	770983	29431	289	806	I9209_2_26_Telmatochromis_dhonti_Lamprologini_pop1_LT
571	-0.471838	0.0278153	16.9632	0	0	752742	27845	286	797	I9098_1_9_Neolamprologous_christyi_Lamprologini_pop1_LT
572	-0.47153	0.0258701	18.2268	0	0	758188	28897	297	827	I9110_1_21_Neolamprologus_multifasciatus_Lamprologini_pop1_LT
573	-0.471415	0.0247588	19.0403	0	0	778277	30425	282	785	I9134_1_45_Neolamprologus_sexfasciatus_Lamprologini_pop1_LT
574	-0.471204	0.0266447	17.6847	0	0	774694	30170	303	843	I9209_2_26_Telmatochromis_dhonti_Lamprologini_pop1_LT
575	-0.470968	0.0267553	17.6028	0	0	741405	27853	287	798	I9110_1_21_Neolamprologus_multifasciatus_Lamprologini_pop1_LT
576	-0.470588	0.0280894	16.7533	0	0	726036	27051	288	800	I9209_2_26_Telmatochromis_dhonti_Lamprologini_pop1_LT
577	-0.469793	0.0309529	15.1776	0	0	755815	28116	294	815	I9130_1_41_Julidochromis_marlieri_Lamprologini_pop1_LT
578	-0.467317	0.0266654	17.5252	0	0	723827	27041	273	752	I9145_1_56_Neolamprologus_fasciatus_Lamprologini_pop1_LT
579	-0.466411	0.0294208	15.8531	0	0	774024	29094	278	764	I9133_1_44_Neolamprologus_falcicula_Lamprologini_pop1_LT
580	-0.466321	0.0228821	20.3793	0	0	765233	29350	309	849	I9155_1_66_Lepidiolamprologus_meeli_Lamprologini_pop1_LT
581	-0.466158	0.0276704	16.8468	0	0	751431	27984	280	769	I9134_1_45_Neolamprologus_sexfasciatus_Lamprologini_pop1_LT
582	-0.465364	0.0250632	18.5676	0	0	789711	31277	301	825	I9168_1_79_Neolamprologus_buescheri_Lamprologini_pop1_LT
583	-0.465116	0.0283318	16.4167	0	0	804274	31828	299	819	I9168_1_79_Neolamprologus_buescheri_Lamprologini_pop1_LT
584	-0.464656	0.0252931	18.3709	0	0	754718	28108	284	777	I9168_1_79_Neolamprologus_buescheri_Lamprologini_pop1_LT
585	-0.463956	0.0253127	18.3289	0	0	767913	29692	290	792	I9180_1_91_Neolamprologus_caudopunctatus_Lamprologini_pop1_LT
586	-0.463677	0.024945	18.5879	0	0	786603	31490	299	816	I9133_1_44_Neolamprologus_falcicula_Lamprologini_pop1_LT
587	-0.463504	0.0272878	16.9857	0	0	800875	32079	294	802	I9133_1_44_Neolamprologus_falcicula_Lamprologini_pop1_LT
588	-0.462715	0.0234844	19.7031	0	0	759363	29223	281	765	I9214_2_31_Variabilichromis_moorii_Lamprologini_pop1_LT
589	-0.461741	0.0281047	16.4293	0	0	790965	32510	306	831	I9180_1_91_Neolamprologus_caudopunctatus_Lamprologini_pop1_LT
590	-0.459879	0.0253965	18.108	0	0	774683	29576	313	846	I9167_1_78_Lepidiolamprologus_nkambae_Lamprologini_pop1_LT
591	-0.459725	0.0279793	16.4309	0	0	750422	27601	275	743	I9214_2_31_Variabilichromis_moorii_Lamprologini_pop1_LT
592	-0.458537	0.0222265	20.6301	0	0	801529	32534	333	897	I9167_1_78_Lepidiolamprologus_nkambae_Lamprologini_pop1_LT
593	-0.458484	0.0285019	16.0861	0	0	784600	29625	300	808	I9168_1_79_Neolamprologus_buescheri_Lamprologini_pop1_LT
594	-0.458333	0.0261631	17.5183	0	0	726477	26520	299	805	I9118_1_29_Julidochromis_dickfeldii_Lamprologini_pop1_LT
595	-0.455732	0.0270332	16.8582	0	0	770188	29068	292	781	I9134_1_45_Neolamprologus_sexfasciatus_Lamprologini_pop1_LT
596	-0.455382	0.0240343	18.9472	0	0	780883	29824	296	791	I9133_1_44_Neolamprologus_falcicula_Lamprologini_pop1_LT
597	-0.454707	0.027865	16.3182	0	0	771784	29036	307	819	I9118_1_29_Julidochromis_dickfeldii_Lamprologini_pop1_LT
598	-0.454228	0.0275161	16.5077	0	0	780379	32074	313	834	I9180_1_91_Neolamprologus_caudopunctatus_Lamprologini_pop1_LT
599	-0.453686	0.0219864	20.6349	0	0	767680	29078	289	769	I9143_1_54_Lepidiolamprologus_elongatus_Lamprologini_pop1_LT
600	-0.453333	0.0261169	17.3579	0	0	752644	28523	287	763	I9133_1_44_Neolamprologus_falcicula_Lamprologini_pop1_LT
601	-0.453307	0.0325033	13.9465	0	0	761599	29115	281	747	I9154_1_65_Julidochromis_regani_Lamprologini_pop1_LT
602	-0.45311	0.0282237	16.0542	0	0	751950	28457	277	736	I9145_1_56_Neolamprologus_fasciatus_Lamprologini_pop1_LT
603	-0.451972	0.0269268	16.7852	0	0	741034	27048	271	718	I9154_1_65_Julidochromis_regani_Lamprologini_pop1_LT
604	-0.451155	0.0258867	17.428	0	0	775222	30423	309	817	I9180_1_91_Neolamprologus_caudopunctatus_Lamprologini_pop1_LT
605	-0.450691	0.0236765	19.0354	0	0	757400	29682	298	787	I9214_2_31_Variabilichromis_moorii_Lamprologini_pop1_LT
606	-0.450382	0.0285874	15.7546	0	0	762601	30447	288	760	I9145_1_56_Neolamprologus_fasciatus_Lamprologini_pop1_LT
607	-0.450192	0.0277481	16.2242	0	0	757392	29407	287	757	I9145_1_56_Neolamprologus_fasciatus_Lamprologini_pop1_LT
608	-0.449756	0.0247772	18.152	0	0	719011	26131	282	743	I9214_2_31_Variabilichromis_moorii_Lamprologini_pop1_LT
609	-0.449036	0.0242912	18.4855	0	0	748961	29084	300	789	I9180_1_91_Neolamprologus_caudopunctatus_Lamprologini_pop1_LT
610	-0.447761	0.0264735	16.9136	0	0	783757	31456	333	873	I9118_1_29_Julidochromis_dickfeldii_Lamprologini_pop1_LT
611	-0.446922	0.0300358	14.8797	0	0	786837	31222	310	811	I9143_1_54_Lepidiolamprologus_elongatus_Lamprologini_pop1_LT
612	-0.446049	0.0242707	18.3781	0	0	798365	31993	326	851	I9118_1_29_Julidochromis_dickfeldii_Lamprologini_pop1_LT
613	-0.445596	0.0233153	19.1117	0	0	750444	28721	321	837	I9209_2_26_Telmatochromis_dhonti_Lamprologini_pop1_LT
614	-0.443921	0.027746	15.9995	0	0	727491	28355	295	766	I9166_1_77_Lamprologus_callipterus_Lamprologini_pop1_LT
615	-0.443766	0.024498	18.1144	0	0	786903	33444	319	828	I9166_1_77_Lamprologus_callipterus_Lamprologini_pop1_LT
616	-0.442502	0.0280147	15.7954	0	0	773865	30914	303	784	I9166_1_77_Lamprologus_callipterus_Lamprologini_pop1_LT
617	-0.440072	0.0274531	16.0299	0	0	780987	31781	313	805	I9166_1_77_Lamprologus_callipterus_Lamprologini_pop1_LT
618	-0.437288	0.0243016	17.9943	0	0	779239	29798	332	848	I9118_1_29_Julidochromis_dickfeldii_Lamprologini_pop1_LT
619	-0.437092	0.0289783	15.0834	0	0	753420	28348	302	771	I9214_2_31_Variabilichromis_moorii_Lamprologini_pop1_LT
620	-0.435115	0.0277457	15.6822	0	0	768626	30314	296	752	I9096_1_7_Lamprologous_ocellatus_Lamprologini_pop1_LT
621	-0.434698	0.028413	15.2993	0	0	728301	27979	290	736	I9096_1_7_Lamprologous_ocellatus_Lamprologini_pop1_LT
622	-0.43281	0.0249143	17.3719	0	0	751608	28510	325	821	I9118_1_29_Julidochromis_dickfeldii_Lamprologini_pop1_LT
623	-0.431818	0.0290461	14.8666	0	0	741418	28314	300	756	I9145_1_56_Neolamprologus_fasciatus_Lamprologini_pop1_LT
624	-0.424191	0.0277314	15.2964	0	0	801087	34086	338	836	I9166_1_77_Lamprologus_callipterus_Lamprologini_pop1_LT
625	-0.420911	0.0297002	14.172	0	0	781251	32559	324	795	I9096_1_7_Lamprologous_ocellatus_Lamprologini_pop1_LT
626	-0.42029	0.0299746	14.0215	0	0	752613	30356	320	784	I9166_1_77_Lamprologus_callipterus_Lamprologini_pop1_LT
627	-0.419945	0.0265287	15.8298	0	0	777616	31163	317	776	I9096_1_7_Lamprologous_ocellatus_Lamprologini_pop1_LT
628	-0.419476	0.0284882	14.7245	0	0	738558	27517	310	758	I9214_2_31_Variabilichromis_moorii_Lamprologini_pop1_LT
629	-0.418605	0.0235478	17.7768	0	0	790170	33115	325	793	I9096_1_7_Lamprologous_ocellatus_Lamprologini_pop1_LT
630	-0.405253	0.0266053	15.2321	0	0	750492	29691	317	749	I9096_1_7_Lamprologous_ocellatus_Lamprologini_pop1_LT
average:							27292	244.659	1126.84

## Sheet: h1b2
permutation	dstat	dstatSD	Zscore	pval	padjust	total_sites	informative_sites	abba_sites	baba_sites	pop1
1	-0.878068	0.0102844	85.3788	0	0	723834	21905	154	2372	I9115_1_26_Ctenochromis_horei_Tropheini_pop1_LT
2	-0.878002	0.00820352	107.028	0	0	762747	25301	160	2463	I9115_1_26_Ctenochromis_horei_Tropheini_pop1_LT
3	-0.872373	0.0090793	96.0837	0	0	754802	23332	167	2450	I9115_1_26_Ctenochromis_horei_Tropheini_pop1_LT
4	-0.863515	0.0105024	82.2204	0	0	757682	24138	179	2444	I9115_1_26_Ctenochromis_horei_Tropheini_pop1_LT
5	-0.862227	0.00968297	89.0457	0	0	761559	25345	180	2433	I9115_1_26_Ctenochromis_horei_Tropheini_pop1_LT
6	-0.859013	0.0122406	70.1771	0	0	710983	21229	140	1846	I9244_2_61_Simochromis_diagramma_Tropheini_pop1_LT
7	-0.856722	0.0133753	64.0525	0	0	729837	21961	146	1892	I9254_2_71_Petrochromis_polyodon_Tropheini_pop1_LT
8	-0.853033	0.00972718	87.6958	0	0	744187	23525	189	2383	I9115_1_26_Ctenochromis_horei_Tropheini_pop1_LT
9	-0.851961	0.0113482	75.0743	0	0	730021	22694	151	1889	I9254_2_71_Petrochromis_polyodon_Tropheini_pop1_LT
10	-0.851009	0.012837	66.2935	0	0	693668	20689	144	1789	I9244_2_61_Simochromis_diagramma_Tropheini_pop1_LT
11	-0.85058	0.0117004	72.6967	0	0	705561	21084	148	1833	I9254_2_71_Petrochromis_polyodon_Tropheini_pop1_LT
12	-0.848866	0.0110466	76.8439	0	0	711950	21925	150	1835	I9244_2_61_Simochromis_diagramma_Tropheini_pop1_LT
13	-0.845581	0.0124583	67.8728	0	0	735582	22713	166	1984	I9108_1_19_Limnotilapia_dardennii_Tropheini_pop1_LT
14	-0.843581	0.0115747	72.8813	0	0	721550	22553	159	1874	I9255_2_72_Pseudosimochromis_curvifrons_Tropheini_pop1_LT
15	-0.843251	0.0131851	63.955	0	0	726417	22098	162	1905	I9234_2_51_Petrochromis_famula*_Tropheini_pop1_LT
16	-0.842283	0.0139112	60.5473	0	0	735737	23814	163	1904	I9254_2_71_Petrochromis_polyodon_Tropheini_pop1_LT
17	-0.841386	0.012115	69.4498	0	0	769409	24112	174	2020	I9234_2_51_Petrochromis_famula*_Tropheini_pop1_LT
18	-0.841159	0.0103195	81.5114	0	0	713269	22682	159	1843	I9244_2_61_Simochromis_diagramma_Tropheini_pop1_LT
19	-0.840864	0.011369	73.9609	0	0	733755	22609	162	1874	I9120_1_31_Lobochilotes_labiatus_Tropheini_pop1_LT
20	-0.840431	0.0132244	63.5517	0	0	733399	23665	163	1880	I9254_2_71_Petrochromis_polyodon_Tropheini_pop1_LT
21	-0.840162	0.0128491	65.3868	0	0	714151	22888	158	1819	I9244_2_61_Simochromis_diagramma_Tropheini_pop1_LT
22	-0.838118	0.0117588	71.2756	0	0	735039	23401	172	1953	I9094_1_5_Gnathochromis_pfefferi_Tropheini_pop1_LT
23	-0.837155	0.0110084	76.0466	0	0	754123	23895	174	1963	I9255_2_72_Pseudosimochromis_curvifrons_Tropheini_pop1_LT
24	-0.836773	0.0133982	62.4541	0	0	753406	24597	174	1958	I9255_2_72_Pseudosimochromis_curvifrons_Tropheini_pop1_LT
25	-0.834978	0.0116137	71.8958	0	0	782659	25060	184	2046	I9204_2_21_Petrochromis_famula_Tropheini_pop1_LT
26	-0.834766	0.00985301	84.722	0	0	775818	24631	173	1921	I9120_1_31_Lobochilotes_labiatus_Tropheini_pop1_LT
27	-0.833257	0.0118564	70.2791	0	0	787967	25554	182	2001	I9218_2_35_Petrochromis_fasciolatus_Tropheini_pop1_LT
28	-0.832947	0.0133887	62.2126	0	0	732813	22640	180	1975	I9204_2_21_Petrochromis_famula_Tropheini_pop1_LT
29	-0.831506	0.0105866	78.543	0	0	720846	22235	169	1837	I9254_2_71_Petrochromis_polyodon_Tropheini_pop1_LT
30	-0.83122	0.0127584	65.1508	0	0	734923	23004	173	1877	I9218_2_35_Petrochromis_fasciolatus_Tropheini_pop1_LT
31	-0.830718	0.0118478	70.1157	0	0	736635	22777	178	1925	I9106_1_17_Interochromis_loocki_Tropheini_pop1_LT
32	-0.829406	0.011637	71.2734	0	0	756498	25638	181	1941	I9255_2_72_Pseudosimochromis_curvifrons_Tropheini_pop1_LT
33	-0.829401	0.0115319	71.9221	0	0	774224	24962	188	2016	I9234_2_51_Petrochromis_famula*_Tropheini_pop1_LT
34	-0.828911	0.0110062	75.3132	0	0	780605	25563	187	1999	I9120_1_31_Lobochilotes_labiatus_Tropheini_pop1_LT
35	-0.827463	0.0130416	63.4481	0	0	706461	21577	169	1790	I9244_2_61_Simochromis_diagramma_Tropheini_pop1_LT
36	-0.826531	0.0118475	69.7639	0	0	757551	25694	187	1969	I9255_2_72_Pseudosimochromis_curvifrons_Tropheini_pop1_LT
37	-0.826087	0.0100218	82.429	0	0	780290	26383	196	2058	I9094_1_5_Gnathochromis_pfefferi_Tropheini_pop1_LT
38	-0.825858	0.0120195	68.7097	0	0	778279	25314	198	2076	I9108_1_19_Limnotilapia_dardennii_Tropheini_pop1_LT
39	-0.825375	0.011607	71.1103	0	0	786576	26896	192	2007	I9120_1_31_Lobochilotes_labiatus_Tropheini_pop1_LT
40	-0.825327	0.0115853	71.2393	0	0	787274	26770	200	2090	I9108_1_19_Limnotilapia_dardennii_Tropheini_pop1_LT
41	-0.82532	0.0116974	70.5557	0	0	783249	26600	198	2069	I9108_1_19_Limnotilapia_dardennii_Tropheini_pop1_LT
42	-0.824755	0.0116429	70.8378	0	0	808245	27850	206	2145	I9204_2_21_Petrochromis_famula_Tropheini_pop1_LT
43	-0.82316	0.0119567	68.845	0	0	793329	27267	197	2031	I9120_1_31_Lobochilotes_labiatus_Tropheini_pop1_LT
44	-0.8231	0.0105465	78.0452	0	0	789960	25999	206	2123	I9204_2_21_Petrochromis_famula_Tropheini_pop1_LT
45	-0.822673	0.0124728	65.9575	0	0	772691	24266	201	2066	I9108_1_19_Limnotilapia_dardennii_Tropheini_pop1_LT
46	-0.822616	0.0112346	73.222	0	0	787438	26625	200	2055	I9234_2_51_Petrochromis_famula*_Tropheini_pop1_LT
47	-0.820628	0.0106667	76.9333	0	0	788516	25862	200	2030	I9106_1_17_Interochromis_loocki_Tropheini_pop1_LT
48	-0.819086	0.0127542	64.2209	0	0	778940	26302	200	2011	I9234_2_51_Petrochromis_famula*_Tropheini_pop1_LT
49	-0.819064	0.0119785	68.3777	0	0	783698	27617	205	2061	I9094_1_5_Gnathochromis_pfefferi_Tropheini_pop1_LT
50	-0.817167	0.0121403	67.3103	0	0	794646	27262	213	2117	I9204_2_21_Petrochromis_famula_Tropheini_pop1_LT
51	-0.816644	0.0132646	61.5656	0	0	772950	25338	206	2041	I9094_1_5_Gnathochromis_pfefferi_Tropheini_pop1_LT
52	-0.815461	0.010922	74.6623	0	0	729470	22496	185	1820	I9119_1_30_Tropheus_duboisi*_Tropheini_pop1_LT
53	-0.813995	0.0130553	62.3499	0	0	796066	27364	210	2048	I9106_1_17_Interochromis_loocki_Tropheini_pop1_LT
54	-0.813953	0.0131293	61.9949	0	0	788386	27850	212	2067	I9094_1_5_Gnathochromis_pfefferi_Tropheini_pop1_LT
55	-0.813282	0.0133391	60.9699	0	0	739142	23787	194	1884	I9255_2_72_Pseudosimochromis_curvifrons_Tropheini_pop1_LT
56	-0.812245	0.0135207	60.0741	0	0	793905	26478	207	1998	I9218_2_35_Petrochromis_fasciolatus_Tropheini_pop1_LT
57	-0.811904	0.0127679	63.5897	0	0	758061	24292	207	1994	I9108_1_19_Limnotilapia_dardennii_Tropheini_pop1_LT
58	-0.810157	0.010644	76.1136	0	0	758068	24462	200	1907	I9120_1_31_Lobochilotes_labiatus_Tropheini_pop1_LT
59	-0.809611	0.0130073	62.2428	0	0	792519	25648	208	1977	I11192_14845_Tropheus_brichardi_Mtoto_Tropheini_pop1_LT45
60	-0.808797	0.0117128	69.0526	0	0	805595	28337	213	2015	I9218_2_35_Petrochromis_fasciolatus_Tropheini_pop1_LT
61	-0.808271	0.0124039	65.1628	0	0	751588	24009	204	1924	I9234_2_51_Petrochromis_famula*_Tropheini_pop1_LT
62	-0.807709	0.0126853	63.673	0	0	806555	27606	222	2087	I9106_1_17_Interochromis_loocki_Tropheini_pop1_LT
63	-0.806198	0.0135322	59.576	0	0	825928	29252	222	2069	I9218_2_35_Petrochromis_fasciolatus_Tropheini_pop1_LT
64	-0.805963	0.0139135	57.9266	0	0	741665	23387	205	1908	I11192_14845_Tropheus_brichardi_Mtoto_Tropheini_pop1_LT45
65	-0.803489	0.0122561	65.5585	0	0	757904	25274	214	1964	I9094_1_5_Gnathochromis_pfefferi_Tropheini_pop1_LT
66	-0.801778	0.011764	68.1554	0	0	781012	24971	223	2027	I9106_1_17_Interochromis_loocki_Tropheini_pop1_LT
67	-0.800991	0.0138044	58.0244	0	0	757473	24444	221	2000	I9204_2_21_Petrochromis_famula_Tropheini_pop1_LT
68	-0.800979	0.0130125	61.5545	0	0	762276	25179	183	1656	I9241_2_58_Melanochromis_auratus_Haplochromini_pop1_LT
69	-0.800586	0.013772	58.1313	0	0	732138	23477	170	1535	I9252_2_69_Cynotilapia_afra_Haplochromini_pop1_LT
70	-0.796537	0.0132348	60.1848	0	0	755062	24850	188	1660	I9217_2_34_Lethrinops_marginatus_Haplochromini_pop1_LT
71	-0.796475	0.015571	51.1513	0	0	722466	23017	179	1580	I9205_2_22_Copadichromis_mloto_Haplochromini_pop1_LT
72	-0.796455	0.0147213	54.1021	0	0	705373	22354	178	1571	I9205_2_22_Copadichromis_mloto_Haplochromini_pop1_LT
73	-0.795434	0.0138383	57.4805	0	0	813277	28352	224	1966	I9119_1_30_Tropheus_duboisi*_Tropheini_pop1_LT
74	-0.795116	0.0154638	51.4178	0	0	723110	23532	172	1507	I9253_2_70_Haplochromis_nyereri_Haplochromini_pop1_LT
75	-0.794131	0.0144776	54.8523	0	0	787508	25929	221	1926	I9119_1_30_Tropheus_duboisi*_Tropheini_pop1_LT
76	-0.793973	0.0147423	53.8566	0	0	721856	23270	188	1637	I9217_2_34_Lethrinops_marginatus_Haplochromini_pop1_LT
77	-0.793621	0.0135449	58.592	0	0	780506	24965	220	1912	I9119_1_30_Tropheus_duboisi*_Tropheini_pop1_LT
78	-0.792983	0.0130355	60.8325	0	0	798989	26747	236	2044	I11192_14845_Tropheus_brichardi_Mtoto_Tropheini_pop1_LT45
79	-0.791965	0.0133661	59.2518	0	0	725817	24675	189	1628	I9205_2_22_Copadichromis_mloto_Haplochromini_pop1_LT
80	-0.791609	0.0129093	61.3209	0	0	795687	27137	226	1943	I9119_1_30_Tropheus_duboisi*_Tropheini_pop1_LT
81	-0.791378	0.0147038	53.8213	0	0	767104	25619	196	1683	I9229_2_46_Astatotilapia_calliptera_Haplochromini_pop1_LT
82	-0.791315	0.0157534	50.2314	0	0	701968	22517	173	1485	I9253_2_70_Haplochromis_nyereri_Haplochromini_pop1_LT
83	-0.790947	0.0143354	55.1745	0	0	758388	24697	224	1919	I9106_1_17_Interochromis_loocki_Tropheini_pop1_LT
84	-0.790776	0.013033	60.6748	0	0	724797	23245	186	1592	I9229_2_46_Astatotilapia_calliptera_Haplochromini_pop1_LT
85	-0.790488	0.0158609	49.8387	0	0	709280	22513	174	1487	I9252_2_69_Cynotilapia_afra_Haplochromini_pop1_LT
86	-0.790374	0.0145839	54.1952	0	0	762135	25635	196	1674	I9264_2_81_Copadichromis_borleyi_Haplochromini_pop1_LT
87	-0.790006	0.0156715	50.4104	0	0	726160	23755	187	1594	I9205_2_22_Copadichromis_mloto_Haplochromini_pop1_LT
88	-0.789883	0.0130738	60.4171	0	0	809712	27985	243	2070	I11192_14845_Tropheus_brichardi_Mtoto_Tropheini_pop1_LT45
89	-0.787778	0.015598	50.5051	0	0	760203	25083	224	1887	I9218_2_35_Petrochromis_fasciolatus_Tropheini_pop1_LT
90	-0.787671	0.0143928	54.7267	0	0	743675	24085	186	1566	I9090_1_1_Astatoreochromis_alluaudi_Haplochromini_pop1_LT
91	-0.787234	0.0137672	57.182	0	0	764011	26938	205	1722	I9217_2_34_Lethrinops_marginatus_Haplochromini_pop1_LT
92	-0.786969	0.014054	55.9962	0	0	735326	24129	188	1577	I9265_2_82_Astatotilapia_burtoni_Haplochromini_pop1_LT
93	-0.786785	0.0152708	51.5223	0	0	727568	23827	192	1609	I9264_2_81_Copadichromis_borleyi_Haplochromini_pop1_LT
94	-0.785467	0.0149394	52.5769	0	0	734727	25270	186	1548	I9252_2_69_Cynotilapia_afra_Haplochromini_pop1_LT
95	-0.785221	0.0123116	63.7789	0	0	756325	25599	202	1679	I9217_2_34_Lethrinops_marginatus_Haplochromini_pop1_LT
96	-0.785082	0.0114391	68.6314	0	0	829501	29392	255	2118	I11192_14845_Tropheus_brichardi_Mtoto_Tropheini_pop1_LT45
97	-0.784598	0.0136628	57.4257	0	0	727650	24717	193	1599	I9205_2_22_Copadichromis_mloto_Haplochromini_pop1_LT
98	-0.784214	0.0135872	57.7172	0	0	733189	23897	190	1571	I9194_2_11_Astatotilapia_stappersi_Haplochromini_pop1_LT
99	-0.780922	0.0125085	62.4316	0	0	761416	26885	209	1699	I9217_2_34_Lethrinops_marginatus_Haplochromini_pop1_LT
100	-0.780822	0.0150064	52.0326	0	0	729330	25434	192	1560	I9253_2_70_Haplochromis_nyereri_Haplochromini_pop1_LT
101	-0.778009	0.0159278	48.8461	0	0	772588	27786	213	1706	I9264_2_81_Copadichromis_borleyi_Haplochromini_pop1_LT
102	-0.777416	0.0168865	46.0377	0	0	781901	26420	205	1637	I9194_2_11_Astatotilapia_stappersi_Haplochromini_pop1_LT
103	-0.777067	0.015354	50.6101	0	0	771068	26230	209	1666	I9229_2_46_Astatotilapia_calliptera_Haplochromini_pop1_LT
104	-0.776362	0.014457	53.7013	0	0	733577	24234	193	1533	I9252_2_69_Cynotilapia_afra_Haplochromini_pop1_LT
105	-0.774904	0.0147367	52.5834	0	0	735940	22860	235	1853	I11194_14847_Tropheus_annectens_CW_Tropheini_pop1_LT47
106	-0.773913	0.0126077	61.384	0	0	755541	24374	234	1836	I9119_1_30_Tropheus_duboisi*_Tropheini_pop1_LT
107	-0.773425	0.0146775	52.6945	0	0	774837	27385	214	1675	I9229_2_46_Astatotilapia_calliptera_Haplochromini_pop1_LT
108	-0.773185	0.0151343	51.0884	0	0	787880	26853	214	1673	I9265_2_82_Astatotilapia_burtoni_Haplochromini_pop1_LT
109	-0.773124	0.0154363	50.0849	0	0	735910	25344	195	1524	I9252_2_69_Cynotilapia_afra_Haplochromini_pop1_LT
110	-0.773057	0.0140342	55.0836	0	0	782055	27989	219	1711	I9229_2_46_Astatotilapia_calliptera_Haplochromini_pop1_LT
111	-0.772992	0.0154508	50.0293	0	0	724453	24228	195	1523	I9253_2_70_Haplochromis_nyereri_Haplochromini_pop1_LT
112	-0.772967	0.0153092	50.4905	0	0	727950	25305	194	1515	I9253_2_70_Haplochromis_nyereri_Haplochromini_pop1_LT
113	-0.772272	0.0153686	50.2501	0	0	766546	26393	216	1681	I9264_2_81_Copadichromis_borleyi_Haplochromini_pop1_LT
114	-0.772152	0.0142968	54.0087	0	0	772988	27517	216	1680	I9241_2_58_Melanochromis_auratus_Haplochromini_pop1_LT
115	-0.772067	0.0174264	44.3045	0	0	723638	23244	204	1586	I9241_2_58_Melanochromis_auratus_Haplochromini_pop1_LT
116	-0.771626	0.013545	56.9678	0	0	766771	26076	198	1536	I9101_1_12_Astatoreochromis_alluaudi_Haplochromini_pop1_LT
117	-0.771493	0.0152545	50.5749	0	0	715256	23213	202	1566	I9205_2_22_Copadichromis_mloto_Haplochromini_pop1_LT
118	-0.770992	0.0138695	55.5889	0	0	801782	29134	225	1740	I9194_2_11_Astatotilapia_stappersi_Haplochromini_pop1_LT
119	-0.770357	0.012002	64.1859	0	0	766170	25092	251	1935	I11192_14845_Tropheus_brichardi_Mtoto_Tropheini_pop1_LT45
120	-0.769837	0.0150806	51.0482	0	0	770185	27759	219	1684	I9264_2_81_Copadichromis_borleyi_Haplochromini_pop1_LT
121	-0.769633	0.0147396	52.2154	0	0	723679	23154	198	1521	I9090_1_1_Astatoreochromis_alluaudi_Haplochromini_pop1_LT
122	-0.768829	0.0152571	50.3915	0	0	785989	27210	221	1691	I9194_2_11_Astatotilapia_stappersi_Haplochromini_pop1_LT
123	-0.76815	0.018744	40.9811	0	0	732990	24370	198	1510	I9101_1_12_Astatoreochromis_alluaudi_Haplochromini_pop1_LT
124	-0.765542	0.0166854	45.8808	0	0	718646	23702	198	1491	I9253_2_70_Haplochromis_nyereri_Haplochromini_pop1_LT
125	-0.765037	0.0155378	49.2371	0	0	754668	25993	209	1570	I9090_1_1_Astatoreochromis_alluaudi_Haplochromini_pop1_LT
126	-0.764643	0.0163291	46.8269	0	0	765241	25964	221	1657	I9241_2_58_Melanochromis_auratus_Haplochromini_pop1_LT
127	-0.764523	0.0125899	60.725	0	0	791115	28331	227	1701	I9194_2_11_Astatotilapia_stappersi_Haplochromini_pop1_LT
128	-0.763955	0.0144878	52.731	0	0	769149	27302	222	1659	I9241_2_58_Melanochromis_auratus_Haplochromini_pop1_LT
129	-0.763881	0.0133174	57.3597	0	0	741655	24684	219	1636	I9217_2_34_Lethrinops_marginatus_Haplochromini_pop1_LT
130	-0.76385	0.0144588	52.8295	0	0	751035	24903	211	1576	I9090_1_1_Astatoreochromis_alluaudi_Haplochromini_pop1_LT
131	-0.763788	0.0161393	47.3247	0	0	753056	26055	212	1583	I9090_1_1_Astatoreochromis_alluaudi_Haplochromini_pop1_LT
132	-0.7628	0.0150984	50.522	0	0	795406	27863	227	1687	I9265_2_82_Astatotilapia_burtoni_Haplochromini_pop1_LT
133	-0.761511	0.0174467	43.6478	0	0	722690	23559	202	1492	I9252_2_69_Cynotilapia_afra_Haplochromini_pop1_LT
134	-0.761328	0.0146675	51.9057	0	0	791744	25584	266	1963	I11194_14847_Tropheus_annectens_CW_Tropheini_pop1_LT47
135	-0.759681	0.0150084	50.617	0	0	736246	24192	211	1545	I9129_1_40_Haplochromis_nubilus_Haplochromini_pop1_LT
136	-0.759461	0.0172142	44.1184	0	0	800920	29458	232	1697	I9265_2_82_Astatotilapia_burtoni_Haplochromini_pop1_LT
137	-0.759079	0.0155429	48.8375	0	0	806674	28206	272	1986	I11194_14847_Tropheus_annectens_CW_Tropheini_pop1_LT47
138	-0.758602	0.0141359	53.6651	0	0	747911	25157	221	1610	I9229_2_46_Astatotilapia_calliptera_Haplochromini_pop1_LT
139	-0.756098	0.01645	45.9633	0	0	775142	27085	220	1584	I9101_1_12_Astatoreochromis_alluaudi_Haplochromini_pop1_LT
140	-0.755613	0.0120941	62.4779	0	0	828281	29141	283	2033	I11194_14847_Tropheus_annectens_CW_Tropheini_pop1_LT47
141	-0.754448	0.0127174	59.324	0	0	799142	26532	276	1972	I11194_14847_Tropheus_annectens_CW_Tropheini_pop1_LT47
142	-0.754386	0.0143879	52.432	0	0	818480	30148	245	1750	I9265_2_82_Astatotilapia_burtoni_Haplochromini_pop1_LT
143	-0.75416	0.0134656	56.0062	0	0	748537	25556	229	1634	I9264_2_81_Copadichromis_borleyi_Haplochromini_pop1_LT
144	-0.753813	0.014615	51.5782	0	0	759871	25984	226	1610	I9194_2_11_Astatotilapia_stappersi_Haplochromini_pop1_LT
145	-0.75	0.0151556	49.4867	0	0	786740	28731	234	1638	I9101_1_12_Astatoreochromis_alluaudi_Haplochromini_pop1_LT
146	-0.749281	0.0168712	44.4118	0	0	760272	27195	218	1521	I9243_2_60_Pseudocrenilabrus_nicholsi_Haplochromini_pop1_LT
147	-0.744172	0.0169378	43.9356	0	0	730628	25568	214	1459	I9243_2_60_Pseudocrenilabrus_nicholsi_Haplochromini_pop1_LT
148	-0.74373	0.0172902	43.0146	0	0	781580	28396	235	1599	I9101_1_12_Astatoreochromis_alluaudi_Haplochromini_pop1_LT
149	-0.742841	0.0154333	48.1323	0	0	787401	28227	229	1552	I9239_2_56_Pseudocrenilabrus_philander_Haplochromini_pop1_LT
150	-0.741352	0.0144187	51.4161	0	0	797105	29265	243	1636	I9129_1_40_Haplochromis_nubilus_Haplochromini_pop1_LT
151	-0.740882	0.0149998	49.3929	0	0	745939	25025	238	1599	I9241_2_58_Melanochromis_auratus_Haplochromini_pop1_LT
152	-0.740185	0.0163347	45.3135	0	0	765045	28183	225	1507	I9243_2_60_Pseudocrenilabrus_nicholsi_Haplochromini_pop1_LT
153	-0.739689	0.0157928	46.8372	0	0	783272	26629	243	1624	I9129_1_40_Haplochromis_nubilus_Haplochromini_pop1_LT
154	-0.739638	0.0170002	43.5077	0	0	734295	25148	223	1490	I9239_2_56_Pseudocrenilabrus_philander_Haplochromini_pop1_LT
155	-0.739367	0.0159882	46.2445	0	0	762313	26133	239	1595	I9265_2_82_Astatotilapia_burtoni_Haplochromini_pop1_LT
156	-0.738898	0.0182942	40.3896	0	0	789908	27592	244	1625	I9129_1_40_Haplochromis_nubilus_Haplochromini_pop1_LT
157	-0.738269	0.0177351	41.6276	0	0	806219	29727	251	1667	I9129_1_40_Haplochromis_nubilus_Haplochromini_pop1_LT
158	-0.73804	0.0158592	46.5369	0	0	763595	24971	282	1871	I11194_14847_Tropheus_annectens_CW_Tropheini_pop1_LT47
159	-0.736902	0.0151823	48.5368	0	0	737278	24253	231	1525	I9090_1_1_Astatoreochromis_alluaudi_Haplochromini_pop1_LT
160	-0.731121	0.0156105	46.8351	0	0	772161	29513	235	1513	I9243_2_60_Pseudocrenilabrus_nicholsi_Haplochromini_pop1_LT
161	-0.729699	0.0142812	51.0951	0	0	771666	29386	238	1523	I9243_2_60_Pseudocrenilabrus_nicholsi_Haplochromini_pop1_LT
162	-0.720721	0.0151281	47.6413	0	0	751531	25927	248	1528	I9101_1_12_Astatoreochromis_alluaudi_Haplochromini_pop1_LT
163	-0.716426	0.0177583	40.3431	0	0	799398	30620	265	1604	I9239_2_56_Pseudocrenilabrus_philander_Haplochromini_pop1_LT
164	-0.711683	0.0174624	40.7551	0	0	792308	28952	269	1597	I9239_2_56_Pseudocrenilabrus_philander_Haplochromini_pop1_LT
165	-0.709907	0.0148448	47.8221	0	0	760979	26173	265	1562	I9129_1_40_Haplochromis_nubilus_Haplochromini_pop1_LT
166	-0.709282	0.0174535	40.6384	0	0	746587	27051	249	1464	I9243_2_60_Pseudocrenilabrus_nicholsi_Haplochromini_pop1_LT
167	-0.708959	0.0154354	45.9308	0	0	815102	31451	281	1650	I9239_2_56_Pseudocrenilabrus_philander_Haplochromini_pop1_LT
168	-0.7049	0.0171056	41.2086	0	0	761737	27350	265	1531	I9239_2_56_Pseudocrenilabrus_philander_Haplochromini_pop1_LT
169	-0.70451	0.03052	23.0835	0	0	497291	14408	95	548	I9138_1_49_Callochromis_pleurospilus_Ectodini_pop1_LT
170	-0.703937	0.0235218	29.927	0	0	495043	13695	94	541	I9138_1_49_Callochromis_pleurospilus_Ectodini_pop1_LT
171	-0.693009	0.0205334	33.7504	0	0	737923	24260	202	1114	I9274_2_91_Orthochromis_uvinzae_Orthochromini_pop1_LT
172	-0.690304	0.0154574	44.6584	0	0	791973	26989	214	1168	I9274_2_91_Orthochromis_uvinzae_Orthochromini_pop1_LT
173	-0.678571	0.0178812	37.9489	0	0	797454	27877	234	1222	I9274_2_91_Orthochromis_uvinzae_Orthochromini_pop1_LT
174	-0.676737	0.0250613	27.0033	0	0	499369	14732	107	555	I9138_1_49_Callochromis_pleurospilus_Ectodini_pop1_LT
175	-0.67645	0.0195964	34.5192	0	0	807237	29479	237	1228	I9274_2_91_Orthochromis_uvinzae_Orthochromini_pop1_LT
176	-0.674923	0.0275969	24.4564	0	0	497954	13887	105	541	I9138_1_49_Callochromis_pleurospilus_Ectodini_pop1_LT
177	-0.674572	0.0185473	36.3704	0	0	827911	30550	247	1271	I9274_2_91_Orthochromis_uvinzae_Orthochromini_pop1_LT
178	-0.672727	0.0293598	22.9132	0	0	499894	13969	108	552	I9138_1_49_Callochromis_pleurospilus_Ectodini_pop1_LT
179	-0.669243	0.0285343	23.454	0	0	497409	13894	107	540	I9138_1_49_Callochromis_pleurospilus_Ectodini_pop1_LT
180	-0.641525	0.0203182	31.5739	0	0	735612	24504	221	1012	I9105_1_16_Grammatotria_lemairii_Ectodini_pop1_LT
181	-0.639048	0.0226142	28.2588	0	0	736275	24125	220	999	I9175_1_86_Cyprichromis_coloratus_Cyprichromini_pop1_LT
182	-0.638352	0.0206056	30.9795	0	0	767452	26867	215	974	I9144_1_55_Microdontochromis_tenuidentatus_Ectodini_pop1_LT
183	-0.637945	0.0214905	29.6849	0	0	737449	24566	229	1036	I9216_2_33_Eretmodus_marksmithi_Eretmodini_pop1_LT
184	-0.636364	0.022295	28.5429	0	0	704855	22286	198	891	I9091_1_2_Benthochromis_melanoides_Benthochromini_pop1_LT
185	-0.636083	0.0218506	29.1106	0	0	781606	27032	236	1061	I9105_1_16_Grammatotria_lemairii_Ectodini_pop1_LT
186	-0.63522	0.0209595	30.307	0	0	774186	27632	232	1040	I9144_1_55_Microdontochromis_tenuidentatus_Ectodini_pop1_LT
187	-0.634425	0.0197981	32.0448	0	0	785415	29391	240	1073	I9144_1_55_Microdontochromis_tenuidentatus_Ectodini_pop1_LT
188	-0.629261	0.0204136	30.8255	0	0	763851	26253	261	1147	I9274_2_91_Orthochromis_uvinzae_Orthochromini_pop1_LT
189	-0.627986	0.0239281	26.2447	0	0	733418	22800	218	954	I9171_1_82_Perissodus_microlepis_Perissodini_pop1_LT
190	-0.627575	0.0239352	26.2198	0	0	787628	26577	235	1027	I9175_1_86_Cyprichromis_coloratus_Cyprichromini_pop1_LT
191	-0.626689	0.0262453	23.8781	0	0	736313	22615	221	963	I9231_2_48_Plecodus_sp._Perissodini_pop1_LT
192	-0.625993	0.0220092	28.4423	0	0	811968	30309	259	1126	I9105_1_16_Grammatotria_lemairii_Ectodini_pop1_LT
193	-0.624611	0.021212	29.4461	0	0	761856	28330	241	1043	I9132_1_43_Microdontochromis_rotundiventralis_Ectodini_pop1_LT
194	-0.623479	0.0220683	28.2522	0	0	798859	29102	263	1134	I9216_2_33_Eretmodus_marksmithi_Eretmodini_pop1_LT
195	-0.623252	0.0196875	31.6573	0	0	783706	27285	256	1103	I9216_2_33_Eretmodus_marksmithi_Eretmodini_pop1_LT
196	-0.62309	0.0225726	27.6039	0	0	735478	22987	222	956	I9173_1_84_Benthochromis_horii_Benthochromini_pop1_LT
197	-0.623053	0.0220675	28.2339	0	0	779864	29183	242	1042	I9144_1_55_Microdontochromis_tenuidentatus_Ectodini_pop1_LT
198	-0.622671	0.0231246	26.9268	0	0	770747	28394	243	1045	I9116_1_27_Ectodus_descampsii_Ectodini_pop1_LT
199	-0.622585	0.0213317	29.1859	0	0	789551	27883	254	1092	I9105_1_16_Grammatotria_lemairii_Ectodini_pop1_LT
200	-0.621941	0.0211814	29.3626	0	0	732914	24928	224	961	I9144_1_55_Microdontochromis_tenuidentatus_Ectodini_pop1_LT
201	-0.621368	0.0246315	25.2265	0	0	704609	21527	202	865	I9091_1_2_Benthochromis_melanoides_Benthochromini_pop1_LT
202	-0.621312	0.0231221	26.8709	0	0	725997	24941	231	989	I9132_1_43_Microdontochromis_rotundiventralis_Ectodini_pop1_LT
203	-0.620991	0.020466	30.3425	0	0	798247	29663	260	1112	I9105_1_16_Grammatotria_lemairii_Ectodini_pop1_LT
204	-0.620596	0.0266865	23.255	0	0	737915	22263	210	897	I9163_1_74_Cyphotilapia_frontosa_Cyphotilapiini_pop1_LT
205	-0.619948	0.0247342	25.0644	0	0	710067	24215	221	942	I9128_1_39_Enantiopus_melanogenys_Ectodini_pop1_LT
206	-0.6192	0.0219581	28.1992	0	0	782766	25862	238	1012	I9173_1_84_Benthochromis_horii_Benthochromini_pop1_LT
207	-0.619048	0.0243512	25.4216	0	0	710475	22700	204	867	I9091_1_2_Benthochromis_melanoides_Benthochromini_pop1_LT
208	-0.61889	0.0218276	28.3536	0	0	769591	26114	230	977	I9123_1_34_Paracyprichromis_brieni_Cyprichromini_pop1_LT
209	-0.618015	0.0208806	29.5976	0	0	729275	24541	229	970	I9238_2_55_Xenotilapia_caudafasciata_Ectodini_pop1_LT
210	-0.618012	0.0254638	24.2702	0	0	780186	29272	246	1042	I9113_1_24_Aulonocranus_dewindtii_Ectodini_pop1_LT
211	-0.617945	0.0195	31.6894	0	0	791994	28762	264	1118	I9216_2_33_Eretmodus_marksmithi_Eretmodini_pop1_LT
212	-0.616326	0.0198307	31.0794	0	0	776524	25010	235	990	I9173_1_84_Benthochromis_horii_Benthochromini_pop1_LT
213	-0.616181	0.0248708	24.7752	0	0	698866	21007	204	859	I9091_1_2_Benthochromis_melanoides_Benthochromini_pop1_LT
214	-0.61558	0.0260794	23.6041	0	0	724032	25437	227	954	I9127_1_38_Cunningtonia_longiventralis_Ectodini_pop1_LT
215	-0.614916	0.0208677	29.4674	0	0	733181	24708	253	1061	I9228_2_45_Tanganicodus_irsacae_Eretmodini_pop1_LT
216	-0.614126	0.0242498	25.325	0	0	745458	26574	224	937	I9179_1_90_Lestradea_perspicax_Ectodini_pop1_LT
217	-0.613672	0.0237405	25.8492	0	0	746610	27240	243	1015	I9127_1_38_Cunningtonia_longiventralis_Ectodini_pop1_LT
218	-0.613459	0.020864	29.4027	0	0	733723	26191	247	1031	I9116_1_27_Ectodus_descampsii_Ectodini_pop1_LT
219	-0.612753	0.023941	25.5943	0	0	791110	27387	249	1037	I9173_1_84_Benthochromis_horii_Benthochromini_pop1_LT
220	-0.61266	0.0213171	28.7402	0	0	797362	27551	257	1070	I9175_1_86_Cyprichromis_coloratus_Cyprichromini_pop1_LT
221	-0.612335	0.0225478	27.1572	0	0	778925	26444	264	1098	I9216_2_33_Eretmodus_marksmithi_Eretmodini_pop1_LT
222	-0.612046	0.0237393	25.782	0	0	774149	23850	219	910	I9163_1_74_Cyphotilapia_frontosa_Cyphotilapiini_pop1_LT
223	-0.611483	0.025017	24.4427	0	0	728141	22544	203	842	I9187_2_4_Triglachromis_otostigma_Limnochromini_pop1_LT
224	-0.611065	0.0250344	24.409	0	0	789199	26043	232	961	I9163_1_74_Cyphotilapia_frontosa_Cyphotilapiini_pop1_LT
225	-0.610662	0.0197462	30.9256	0	0	731899	25135	241	997	I9262_2_79_Xenotilapia_spiloptera_Ectodini_pop1_LT
226	-0.610487	0.0232273	26.2831	0	0	701179	20930	208	860	I9091_1_2_Benthochromis_melanoides_Benthochromini_pop1_LT
227	-0.610411	0.022325	27.3421	0	0	741932	26578	232	959	I9127_1_38_Cunningtonia_longiventralis_Ectodini_pop1_LT
228	-0.609973	0.0246467	24.7486	0	0	717106	24719	219	904	I9179_1_90_Lestradea_perspicax_Ectodini_pop1_LT
229	-0.609669	0.0251294	24.2612	0	0	771340	25084	218	899	I9187_2_4_Triglachromis_otostigma_Limnochromini_pop1_LT
230	-0.609364	0.0203113	30.0012	0	0	786830	27249	267	1100	I9228_2_45_Tanganicodus_irsacae_Eretmodini_pop1_LT
231	-0.609091	0.0217635	27.9869	0	0	781015	29051	258	1062	I9139_1_50_Cyathopharynx_furcifer_Ectodini_pop1_LT
232	-0.608475	0.0253718	23.9824	0	0	721193	24488	231	949	I9128_1_39_Enantiopus_melanogenys_Ectodini_pop1_LT
233	-0.608119	0.0231795	26.2352	0	0	762527	27996	251	1030	I9150_1_61_Cardiopharynx_schoutedeni_Ectodini_pop1_LT
234	-0.608097	0.0218792	27.7934	0	0	764919	27859	242	993	I9126_1_37_Callochromis_macrops_Ectodini_pop1_LT
235	-0.608087	0.0229825	26.4587	0	0	770271	28418	252	1034	I9126_1_37_Callochromis_macrops_Ectodini_pop1_LT
236	-0.607874	0.0216831	28.0344	0	0	782246	27978	249	1021	I9238_2_55_Xenotilapia_caudafasciata_Ectodini_pop1_LT
237	-0.607143	0.0189321	32.0694	0	0	800774	29205	264	1080	I9175_1_86_Cyprichromis_coloratus_Cyprichromini_pop1_LT
238	-0.606838	0.0221869	27.3511	0	0	740227	24464	253	1034	I9268_2_85_Spathodus_erytrhodon_Eretmodini_pop1_LT
239	-0.605985	0.0227913	26.5884	0	0	738673	24076	237	966	I9208_2_25_Eretmodus_cyanostictus*_Eretmodini_pop1_LT
240	-0.605568	0.0214733	28.201	0	0	757573	27348	255	1038	I9132_1_43_Microdontochromis_rotundiventralis_Ectodini_pop1_LT
241	-0.605519	0.0162464	37.2709	0	0	732144	25829	243	989	I9126_1_37_Callochromis_macrops_Ectodini_pop1_LT
242	-0.605027	0.0257899	23.4598	0	0	770913	26051	220	894	I9187_2_4_Triglachromis_otostigma_Limnochromini_pop1_LT
243	-0.604918	0.0235245	25.7144	0	0	756994	27372	241	979	I9150_1_61_Cardiopharynx_schoutedeni_Ectodini_pop1_LT
244	-0.604693	0.0258343	23.4066	0	0	729208	22566	219	889	I9117_1_28_Greenwoodochromis_christyi_Limnochromini_pop1_LT
245	-0.604615	0.022667	26.6739	0	0	735069	26081	257	1043	I9139_1_50_Cyathopharynx_furcifer_Ectodini_pop1_LT
246	-0.60452	0.0229196	26.3756	0	0	732816	25672	245	994	I9172_1_83_Asprotilapia_leptura_Ectodini_pop1_LT
247	-0.60423	0.0207207	29.1606	0	0	768691	29550	262	1062	I9150_1_61_Cardiopharynx_schoutedeni_Ectodini_pop1_LT
248	-0.604117	0.0239761	25.1967	0	0	753566	26549	250	1013	I9132_1_43_Microdontochromis_rotundiventralis_Ectodini_pop1_LT
249	-0.603221	0.023087	26.1281	0	0	784325	30800	271	1095	I9116_1_27_Ectodus_descampsii_Ectodini_pop1_LT
250	-0.602941	0.020006	30.138	0	0	776132	29012	270	1090	I9116_1_27_Ectodus_descampsii_Ectodini_pop1_LT
251	-0.602583	0.0217819	27.6643	0	0	819643	30005	277	1117	I9175_1_86_Cyprichromis_coloratus_Cyprichromini_pop1_LT
252	-0.602573	0.0199612	30.1871	0	0	788525	27326	278	1121	I9240_2_57_Spathodus_marlieri_Eretmodini_pop1_LT
253	-0.602465	0.022342	26.9655	0	0	790749	29706	258	1040	I9238_2_55_Xenotilapia_caudafasciata_Ectodini_pop1_LT
254	-0.602452	0.0222394	27.0894	0	0	776116	26089	227	915	I9187_2_4_Triglachromis_otostigma_Limnochromini_pop1_LT
255	-0.60242	0.0230545	26.1302	0	0	741320	22942	230	927	I9226_2_43_Xenochromis_hecqui_Perissodini_pop1_LT
256	-0.601982	0.0242807	24.7926	0	0	731628	25737	241	970	I9150_1_61_Cardiopharynx_schoutedeni_Ectodini_pop1_LT
257	-0.601896	0.0277531	21.6875	0	0	751173	28464	252	1014	I9127_1_38_Cunningtonia_longiventralis_Ectodini_pop1_LT
258	-0.601783	0.0213439	28.1946	0	0	806208	30596	268	1078	I9238_2_55_Xenotilapia_caudafasciata_Ectodini_pop1_LT
259	-0.601515	0.0229118	26.2536	0	0	795410	28837	263	1057	I9262_2_79_Xenotilapia_spiloptera_Ectodini_pop1_LT
260	-0.601387	0.0253834	23.6921	0	0	730600	24148	230	924	I9123_1_34_Paracyprichromis_brieni_Cyprichromini_pop1_LT
261	-0.601112	0.0195575	30.7355	0	0	793198	28173	287	1152	I9228_2_45_Tanganicodus_irsacae_Eretmodini_pop1_LT
262	-0.601019	0.0222465	27.0163	0	0	752717	28556	235	943	I9179_1_90_Lestradea_perspicax_Ectodini_pop1_LT
263	-0.600783	0.0172707	34.7863	0	0	819255	30536	306	1227	I9240_2_57_Spathodus_marlieri_Eretmodini_pop1_LT
264	-0.600598	0.0228652	26.267	0	0	740194	24978	267	1070	I9240_2_57_Spathodus_marlieri_Eretmodini_pop1_LT
265	-0.6	0.0235124	25.5184	0	0	781344	26547	257	1028	I9208_2_25_Eretmodus_cyanostictus*_Eretmodini_pop1_LT
266	-0.599384	0.0213562	28.0661	0	0	788076	28316	260	1038	I9250_2_67_Xenotilapia_flavipinnis_Ectodini_pop1_LT
267	-0.598816	0.0227284	26.3466	0	0	803130	30730	271	1080	I9262_2_79_Xenotilapia_spiloptera_Ectodini_pop1_LT
268	-0.598653	0.0198003	30.2345	0	0	812188	32360	298	1187	I9139_1_50_Cyathopharynx_furcifer_Ectodini_pop1_LT
269	-0.598456	0.0199333	30.0229	0	0	769424	29506	260	1035	I9150_1_61_Cardiopharynx_schoutedeni_Ectodini_pop1_LT
270	-0.598387	0.0240529	24.878	0	0	737015	25177	249	991	I9104_1_15_Cyprichromis_microlepidotus_Cyprichromini_pop1_LT
271	-0.598174	0.0196014	30.5169	0	0	788338	28130	264	1050	I9262_2_79_Xenotilapia_spiloptera_Ectodini_pop1_LT
272	-0.597773	0.0211125	28.3138	0	0	789863	29814	289	1148	I9139_1_50_Cyathopharynx_furcifer_Ectodini_pop1_LT
273	-0.597542	0.0230455	25.9288	0	0	750462	28541	262	1040	I9127_1_38_Cunningtonia_longiventralis_Ectodini_pop1_LT
274	-0.596573	0.0228723	26.0827	0	0	787480	27831	259	1025	I9208_2_25_Eretmodus_cyanostictus*_Eretmodini_pop1_LT
275	-0.596467	0.0206416	28.8964	0	0	802087	29671	297	1175	I9228_2_45_Tanganicodus_irsacae_Eretmodini_pop1_LT
276	-0.59633	0.0229699	25.9614	0	0	760984	28552	264	1044	I9132_1_43_Microdontochromis_rotundiventralis_Ectodini_pop1_LT
277	-0.596284	0.0195035	30.5732	0	0	748462	27258	239	945	I9179_1_90_Lestradea_perspicax_Ectodini_pop1_LT
278	-0.595463	0.0238724	24.9436	0	0	725824	22414	214	844	I9141_1_52_Haplotaxodon_microlepis_Perissodini_pop1_LT
279	-0.595171	0.0216476	27.4936	0	0	789752	30968	285	1123	I9116_1_27_Ectodus_descampsii_Ectodini_pop1_LT
280	-0.595102	0.0225386	26.4037	0	0	789835	26984	248	977	I9117_1_28_Greenwoodochromis_christyi_Limnochromini_pop1_LT
281	-0.59464	0.0235697	25.229	0	0	717652	23879	242	952	I9197_2_14_Tanganicodus_irsacae_Eretmodini_pop1_LT
282	-0.593323	0.0178826	33.1788	0	0	791284	27955	268	1050	I9208_2_25_Eretmodus_cyanostictus*_Eretmodini_pop1_LT
283	-0.59317	0.0227946	26.0224	0	0	778102	30101	274	1073	I9126_1_37_Callochromis_macrops_Ectodini_pop1_LT
284	-0.592961	0.0206008	28.7834	0	0	775594	29934	266	1041	I9126_1_37_Callochromis_macrops_Ectodini_pop1_LT
285	-0.592935	0.0233018	25.4459	0	0	786576	26040	242	947	I9163_1_74_Cyphotilapia_frontosa_Cyphotilapiini_pop1_LT
286	-0.592593	0.0223783	26.4807	0	0	735671	26500	253	989	I9113_1_24_Aulonocranus_dewindtii_Ectodini_pop1_LT
287	-0.592443	0.0205337	28.8522	0	0	794130	28181	302	1180	I9240_2_57_Spathodus_marlieri_Eretmodini_pop1_LT
288	-0.591805	0.0228964	25.8471	0	0	774537	25637	259	1010	I9208_2_25_Eretmodus_cyanostictus*_Eretmodini_pop1_LT
289	-0.591398	0.0227287	26.0198	0	0	823203	32145	285	1110	I9250_2_67_Xenotilapia_flavipinnis_Ectodini_pop1_LT
290	-0.591231	0.0215361	27.453	0	0	825208	32212	289	1125	I9262_2_79_Xenotilapia_spiloptera_Ectodini_pop1_LT
291	-0.59109	0.0232456	25.428	0	0	729358	25144	257	1000	I9250_2_67_Xenotilapia_flavipinnis_Ectodini_pop1_LT
292	-0.590739	0.0227327	25.9863	0	0	799371	30784	274	1065	I9250_2_67_Xenotilapia_flavipinnis_Ectodini_pop1_LT
293	-0.590127	0.0185496	31.8135	0	0	798371	27670	274	1063	I9173_1_84_Benthochromis_horii_Benthochromini_pop1_LT
294	-0.590112	0.0246273	23.9617	0	0	775116	27030	257	997	I9123_1_34_Paracyprichromis_brieni_Cyprichromini_pop1_LT
295	-0.59009	0.0233531	25.2681	0	0	785377	28372	273	1059	I9172_1_83_Asprotilapia_leptura_Ectodini_pop1_LT
296	-0.589869	0.0231344	25.4975	0	0	752158	26645	251	973	I9144_1_55_Microdontochromis_tenuidentatus_Ectodini_pop1_LT
297	-0.589744	0.0239841	24.589	0	0	725678	25872	248	961	I9128_1_39_Enantiopus_melanogenys_Ectodini_pop1_LT
298	-0.588915	0.0225254	26.1444	0	0	781042	27525	267	1032	I9104_1_15_Cyprichromis_microlepidotus_Cyprichromini_pop1_LT
299	-0.588897	0.0220244	26.7384	0	0	792538	29079	274	1059	I9250_2_67_Xenotilapia_flavipinnis_Ectodini_pop1_LT
300	-0.588283	0.020148	29.1981	0	0	735074	26769	253	976	I9127_1_38_Cunningtonia_longiventralis_Ectodini_pop1_LT
301	-0.587954	0.0223061	26.3584	0	0	797613	31397	301	1160	I9139_1_50_Cyathopharynx_furcifer_Ectodini_pop1_LT
302	-0.587127	0.0225898	25.9908	0	0	778919	27420	263	1011	I9238_2_55_Xenotilapia_caudafasciata_Ectodini_pop1_LT
303	-0.587097	0.0217085	27.0446	0	0	794140	27128	288	1107	I9268_2_85_Spathodus_erytrhodon_Eretmodini_pop1_LT
304	-0.586956	0.0234894	24.9882	0	0	779107	24605	247	949	I9163_1_74_Cyphotilapia_frontosa_Cyphotilapiini_pop1_LT
305	-0.586621	0.0211458	27.7417	0	0	740917	22953	241	925	I9153_1_64_Haplotaxodon_trifasciatus_Perissodini_pop1_LT
306	-0.586472	0.0229617	25.5414	0	0	791877	27116	269	1032	I9171_1_82_Perissodus_microlepis_Perissodini_pop1_LT
307	-0.586351	0.0233978	25.0601	0	0	812390	29660	297	1139	I9268_2_85_Spathodus_erytrhodon_Eretmodini_pop1_LT
308	-0.586314	0.0216343	27.1011	0	0	759042	26455	266	1020	I9105_1_16_Grammatotria_lemairii_Ectodini_pop1_LT
309	-0.585807	0.0217175	26.974	0	0	807580	32250	286	1095	I9113_1_24_Aulonocranus_dewindtii_Ectodini_pop1_LT
310	-0.585557	0.02179	26.8727	0	0	784487	28512	264	1010	I9123_1_34_Paracyprichromis_brieni_Cyprichromini_pop1_LT
311	-0.585345	0.0226311	25.8647	0	0	776995	25449	249	952	I9117_1_28_Greenwoodochromis_christyi_Limnochromini_pop1_LT
312	-0.585062	0.0224458	26.0656	0	0	755865	28689	250	955	I9179_1_90_Lestradea_perspicax_Ectodini_pop1_LT
313	-0.584853	0.0215898	27.0893	0	0	801951	28073	296	1130	I9268_2_85_Spathodus_erytrhodon_Eretmodini_pop1_LT
314	-0.584416	0.0247478	23.6148	0	0	753639	27986	272	1037	I9116_1_27_Ectodus_descampsii_Ectodini_pop1_LT
315	-0.584042	0.0217125	26.8989	0	0	803794	29641	318	1211	I9240_2_57_Spathodus_marlieri_Eretmodini_pop1_LT
316	-0.583567	0.0282054	20.6899	0	0	735789	22232	223	848	I9092_1_3_Ctenochromis_benthicola_Cyphotilapiini_pop1_LT
317	-0.583548	0.0239173	24.3986	0	0	734170	22850	243	924	I9196_2_13_Reganochromis_calliurus_Limnochromini_pop1_LT
318	-0.583131	0.0254726	22.8925	0	0	783192	24907	257	976	I9231_2_48_Plecodus_sp._Perissodini_pop1_LT
319	-0.58311	0.0211042	27.63	0	0	835960	31028	311	1181	I9268_2_85_Spathodus_erytrhodon_Eretmodini_pop1_LT
320	-0.58226	0.0217149	26.8138	0	0	804595	30382	292	1106	I9104_1_15_Cyprichromis_microlepidotus_Cyprichromini_pop1_LT
321	-0.582163	0.0251626	23.1361	0	0	728253	26445	253	958	I9128_1_39_Enantiopus_melanogenys_Ectodini_pop1_LT
322	-0.581699	0.0189296	30.7297	0	0	824229	30408	320	1210	I9228_2_45_Tanganicodus_irsacae_Eretmodini_pop1_LT
323	-0.581204	0.0261311	22.2418	0	0	723835	25265	254	959	I9128_1_39_Enantiopus_melanogenys_Ectodini_pop1_LT
324	-0.581189	0.0253977	22.8835	0	0	764964	24255	236	891	I9187_2_4_Triglachromis_otostigma_Limnochromini_pop1_LT
325	-0.58067	0.0223035	26.0349	0	0	817844	28106	269	1014	I9153_1_64_Haplotaxodon_trifasciatus_Perissodini_pop1_LT
326	-0.580542	0.0210796	27.5405	0	0	780022	28320	263	991	I9123_1_34_Paracyprichromis_brieni_Cyprichromini_pop1_LT
327	-0.580524	0.0242567	23.9325	0	0	699757	21320	224	844	I9091_1_2_Benthochromis_melanoides_Benthochromini_pop1_LT
328	-0.580524	0.0221953	26.1552	0	0	795965	31629	280	1055	I9113_1_24_Aulonocranus_dewindtii_Ectodini_pop1_LT
329	-0.580464	0.0255591	22.7107	0	0	746575	27151	262	987	I9150_1_61_Cardiopharynx_schoutedeni_Ectodini_pop1_LT
330	-0.580343	0.0215385	26.9445	0	0	761828	25962	269	1013	I9175_1_86_Cyprichromis_coloratus_Cyprichromini_pop1_LT
331	-0.579646	0.0216634	26.757	0	0	792389	29365	285	1071	I9172_1_83_Asprotilapia_leptura_Ectodini_pop1_LT
332	-0.579528	0.0195527	29.6392	0	0	750273	27640	267	1003	I9126_1_37_Callochromis_macrops_Ectodini_pop1_LT
333	-0.579496	0.0235362	24.6215	0	0	768783	25495	242	909	I9141_1_52_Haplotaxodon_microlepis_Perissodini_pop1_LT
334	-0.578176	0.0248163	23.2983	0	0	773570	24796	259	969	I9171_1_82_Perissodus_microlepis_Perissodini_pop1_LT
335	-0.577677	0.0236584	24.4174	0	0	787326	29923	280	1046	I9113_1_24_Aulonocranus_dewindtii_Ectodini_pop1_LT
336	-0.577617	0.0248236	23.2689	0	0	778300	27626	234	874	I9157_1_68_Neolamprologus_furcifer_Lamprologini_pop1_LT
337	-0.57677	0.0215452	26.7702	0	0	742825	25575	266	991	I9197_2_14_Tanganicodus_irsacae_Eretmodini_pop1_LT
338	-0.576737	0.0266883	21.6101	0	0	781434	26722	262	976	I9117_1_28_Greenwoodochromis_christyi_Limnochromini_pop1_LT
339	-0.576642	0.0261418	22.0583	0	0	758405	24375	232	864	I9141_1_52_Haplotaxodon_microlepis_Perissodini_pop1_LT
340	-0.576489	0.021788	26.459	0	0	789295	25796	263	979	I9196_2_13_Reganochromis_calliurus_Limnochromini_pop1_LT
341	-0.576079	0.0228446	25.2173	0	0	757833	26095	280	1041	I9216_2_33_Eretmodus_marksmithi_Eretmodini_pop1_LT
342	-0.575277	0.0251008	22.9187	0	0	744637	26709	268	994	I9132_1_43_Microdontochromis_rotundiventralis_Ectodini_pop1_LT
343	-0.573604	0.0231423	24.7859	0	0	718829	25017	252	930	I9128_1_39_Enantiopus_melanogenys_Ectodini_pop1_LT
344	-0.573596	0.0229821	24.9584	0	0	808082	27580	281	1037	I9231_2_48_Plecodus_sp._Perissodini_pop1_LT
345	-0.573595	0.0235385	24.3684	0	0	732699	23103	239	882	I9176_1_87_Gnathochromis_permaxillaris_Limnochromini_pop1_LT
346	-0.573588	0.0204756	28.0132	0	0	739982	24866	268	989	I9197_2_14_Tanganicodus_irsacae_Eretmodini_pop1_LT
347	-0.573438	0.0227934	25.1581	0	0	781173	25612	273	1007	I9171_1_82_Perissodus_microlepis_Perissodini_pop1_LT
348	-0.573357	0.0244518	23.4485	0	0	764959	25541	237	874	I9141_1_52_Haplotaxodon_microlepis_Perissodini_pop1_LT
349	-0.573083	0.0219007	26.1673	0	0	803195	31296	295	1087	I9172_1_83_Asprotilapia_leptura_Ectodini_pop1_LT
350	-0.572775	0.0272619	21.0101	0	0	723775	21456	204	751	I9103_1_14_Ctenochromis_benthicola_Cyphotilapiini_pop1_LT
351	-0.572435	0.0244391	23.4229	0	0	786392	26813	273	1004	I9171_1_82_Perissodus_microlepis_Perissodini_pop1_LT
352	-0.572362	0.0213669	26.7873	0	0	733911	25351	229	842	I9157_1_68_Neolamprologus_furcifer_Lamprologini_pop1_LT
353	-0.57201	0.0245061	23.3415	0	0	756181	24614	263	966	I9173_1_84_Benthochromis_horii_Benthochromini_pop1_LT
354	-0.571533	0.0209539	27.2757	0	0	758922	28350	292	1071	I9139_1_50_Cyathopharynx_furcifer_Ectodini_pop1_LT
355	-0.571429	0.0276237	20.6861	0	0	806686	27735	276	1012	I9196_2_13_Reganochromis_calliurus_Limnochromini_pop1_LT
356	-0.571326	0.0242767	23.5339	0	0	761110	26678	299	1096	I9228_2_45_Tanganicodus_irsacae_Eretmodini_pop1_LT
357	-0.571305	0.0255961	22.32	0	0	733894	26440	248	909	I9179_1_90_Lestradea_perspicax_Ectodini_pop1_LT
358	-0.570983	0.0217437	26.2597	0	0	748282	26367	275	1007	I9197_2_14_Tanganicodus_irsacae_Eretmodini_pop1_LT
359	-0.570261	0.0199624	28.5667	0	0	810450	27252	263	961	I9092_1_3_Ctenochromis_benthicola_Cyphotilapiini_pop1_LT
360	-0.569893	0.0231614	24.6052	0	0	774084	24689	260	949	I9117_1_28_Greenwoodochromis_christyi_Limnochromini_pop1_LT
361	-0.56964	0.022434	25.3918	0	0	747123	26674	275	1003	I9197_2_14_Tanganicodus_irsacae_Eretmodini_pop1_LT
362	-0.569527	0.0225099	25.3012	0	0	786676	28384	291	1061	I9104_1_15_Cyprichromis_microlepidotus_Cyprichromini_pop1_LT
363	-0.567686	0.0204618	27.7437	0	0	794253	29906	297	1077	I9104_1_15_Cyprichromis_microlepidotus_Cyprichromini_pop1_LT
364	-0.566265	0.0257188	22.0175	0	0	750704	24099	234	845	I9187_2_4_Triglachromis_otostigma_Limnochromini_pop1_LT
365	-0.565992	0.0234943	24.0906	0	0	806506	30793	268	967	I9157_1_68_Neolamprologus_furcifer_Lamprologini_pop1_LT
366	-0.564906	0.0251318	22.4778	0	0	754118	23492	243	874	I9141_1_52_Haplotaxodon_microlepis_Perissodini_pop1_LT
367	-0.564886	0.0269749	20.9411	0	0	705007	25305	228	820	I9122_1_33_Neolamprologus_savoryi_Lamprologini_pop1_LT
368	-0.564246	0.0237762	23.7316	0	0	796062	26091	273	980	I9153_1_64_Haplotaxodon_trifasciatus_Perissodini_pop1_LT
369	-0.563285	0.0279582	20.1474	0	0	752364	23860	226	809	I9103_1_14_Ctenochromis_benthicola_Cyphotilapiini_pop1_LT
370	-0.563199	0.0264408	21.3004	0	0	786417	28774	254	909	I9157_1_68_Neolamprologus_furcifer_Lamprologini_pop1_LT
371	-0.563177	0.0237592	23.7035	0	0	738199	23056	242	866	I9097_1_8_Limnochromis_auritus_Limnochromini_pop1_LT
372	-0.563052	0.0221771	25.3889	0	0	788512	25228	272	973	I9153_1_64_Haplotaxodon_trifasciatus_Perissodini_pop1_LT
373	-0.563025	0.0242671	23.2012	0	0	795057	30113	260	930	I9157_1_68_Neolamprologus_furcifer_Lamprologini_pop1_LT
374	-0.5625	0.0232154	24.2296	0	0	788744	25619	287	1025	I9231_2_48_Plecodus_sp._Perissodini_pop1_LT
375	-0.562353	0.0261134	21.535	0	0	805336	27613	279	996	I9153_1_64_Haplotaxodon_trifasciatus_Perissodini_pop1_LT
376	-0.562349	0.0235003	23.9295	0	0	754490	26805	272	971	I9238_2_55_Xenotilapia_caudafasciata_Ectodini_pop1_LT
377	-0.560594	0.0222567	25.1877	0	0	794697	27359	281	998	I9196_2_13_Reganochromis_calliurus_Limnochromini_pop1_LT
378	-0.560153	0.02251	24.8847	0	0	796188	27084	287	1018	I9231_2_48_Plecodus_sp._Perissodini_pop1_LT
379	-0.559839	0.024035	23.2927	0	0	758660	25550	274	971	I9208_2_25_Eretmodus_cyanostictus*_Eretmodini_pop1_LT
380	-0.559708	0.0223737	25.0163	0	0	731563	24894	271	960	I9197_2_14_Tanganicodus_irsacae_Eretmodini_pop1_LT
381	-0.559567	0.0238265	23.4851	0	0	735459	25728	244	864	I9099_1_10_Neolamprologus_modestus_Lamprologini_pop1_LT
382	-0.558419	0.0266344	20.9661	0	0	758152	23727	257	907	I9163_1_74_Cyphotilapia_frontosa_Cyphotilapiini_pop1_LT
383	-0.55838	0.0239452	23.3191	0	0	784451	25144	278	981	I9196_2_13_Reganochromis_calliurus_Limnochromini_pop1_LT
384	-0.55832	0.026003	21.4714	0	0	760295	27449	284	1002	I9262_2_79_Xenotilapia_spiloptera_Ectodini_pop1_LT
385	-0.557772	0.0263428	21.1736	0	0	797911	26631	266	937	I9092_1_3_Ctenochromis_benthicola_Cyphotilapiini_pop1_LT
386	-0.557106	0.0260881	21.3548	0	0	779324	27911	254	893	I9099_1_10_Neolamprologus_modestus_Lamprologini_pop1_LT
387	-0.557073	0.0250766	22.2149	0	0	723606	25469	227	798	I9221_2_38_Telmatochromis_temporalis_Lamprologini_pop1_LT
388	-0.557058	0.0228413	24.3882	0	0	789627	25234	262	921	I9092_1_3_Ctenochromis_benthicola_Cyphotilapiini_pop1_LT
389	-0.556485	0.0252032	22.0799	0	0	784652	25475	265	930	I9176_1_87_Gnathochromis_permaxillaris_Limnochromini_pop1_LT
390	-0.556472	0.0233789	23.8023	0	0	800647	27399	269	944	I9097_1_8_Limnochromis_auritus_Limnochromini_pop1_LT
391	-0.556176	0.0215737	25.7802	0	0	766132	26688	318	1115	I9240_2_57_Spathodus_marlieri_Eretmodini_pop1_LT
392	-0.555913	0.0212567	26.1524	0	0	795452	27627	276	967	I9176_1_87_Gnathochromis_permaxillaris_Limnochromini_pop1_LT
393	-0.555376	0.0217982	25.4781	0	0	755884	24403	275	962	I9171_1_82_Perissodus_microlepis_Perissodini_pop1_LT
394	-0.554717	0.0274876	20.1806	0	0	728499	25753	236	824	I9156_1_67_Neolamprologus_brevis_Lamprologini_pop1_LT
395	-0.554688	0.0236442	23.4597	0	0	758296	28567	285	995	I9113_1_24_Aulonocranus_dewindtii_Ectodini_pop1_LT
396	-0.554117	0.0266101	20.8235	0	0	757205	26964	241	840	I9146_1_57_Neolamprologus_tetracanthus_Lamprologini_pop1_LT
397	-0.554028	0.0249287	22.2245	0	0	751454	22941	227	791	I9103_1_14_Ctenochromis_benthicola_Cyphotilapiini_pop1_LT
398	-0.553944	0.0232876	23.787	0	0	780890	28551	246	857	I9233_2_50_Telmatochromis_vittatus_Lamprologini_pop1_LT
399	-0.553846	0.0236645	23.4041	0	0	756070	24418	261	909	I9117_1_28_Greenwoodochromis_christyi_Limnochromini_pop1_LT
400	-0.553191	0.0243657	22.7036	0	0	786863	28739	252	876	I9118_1_29_Julidochromis_dickfeldii_Lamprologini_pop1_LT
401	-0.552459	0.0251028	22.0079	0	0	804031	31157	273	947	I9158_1_69_Neolamprologus_tretocephalus_Lamprologini_pop1_LT
402	-0.552365	0.0240825	22.9363	0	0	781631	24426	265	919	I9092_1_3_Ctenochromis_benthicola_Cyphotilapiini_pop1_LT
403	-0.551844	0.020836	26.4851	0	0	826305	31981	322	1115	I9172_1_83_Asprotilapia_leptura_Ectodini_pop1_LT
404	-0.551308	0.0263438	20.9274	0	0	703918	23844	223	771	I9122_1_33_Neolamprologus_savoryi_Lamprologini_pop1_LT
405	-0.550926	0.0221494	24.8731	0	0	758817	27835	291	1005	I9172_1_83_Asprotilapia_leptura_Ectodini_pop1_LT
406	-0.550126	0.0234142	23.4954	0	0	807045	31685	267	920	I9233_2_50_Telmatochromis_vittatus_Lamprologini_pop1_LT
407	-0.55	0.0235748	23.33	0	0	766003	26457	306	1054	I9268_2_85_Spathodus_erytrhodon_Eretmodini_pop1_LT
408	-0.549816	0.0234003	23.4961	0	0	743060	23528	244	840	I9141_1_52_Haplotaxodon_microlepis_Perissodini_pop1_LT
409	-0.549536	0.0270504	20.3152	0	0	759654	27608	291	1001	I9250_2_67_Xenotilapia_flavipinnis_Ectodini_pop1_LT
410	-0.549367	0.0247105	22.2321	0	0	786624	25741	267	918	I9097_1_8_Limnochromis_auritus_Limnochromini_pop1_LT
411	-0.548951	0.0276093	19.8828	0	0	786201	28555	258	886	I9162_1_73_Chalinochromis_bifrenatus_Lamprologini_pop1_LT
412	-0.548899	0.0251239	21.8477	0	0	782838	30007	256	879	I9100_1_11_Palaeolamprologus_toae_Lamprologini_pop1_LT
413	-0.548718	0.024155	22.7165	0	0	763846	28949	264	906	I9146_1_57_Neolamprologus_tetracanthus_Lamprologini_pop1_LT
414	-0.548544	0.0238449	23.0046	0	0	786449	30672	279	957	I9124_1_35_Altolamprologus_compressiceps_Lamprologini_pop1_LT
415	-0.548279	0.0240285	22.8178	0	0	791966	29696	269	922	I9181_1_92_Neolamprologus_leleupi_Lamprologini_pop1_LT
416	-0.548209	0.0255578	21.4498	0	0	734464	25971	246	843	I9118_1_29_Julidochromis_dickfeldii_Lamprologini_pop1_LT
417	-0.547982	0.0254233	21.5543	0	0	774493	27219	252	863	I9181_1_92_Neolamprologus_leleupi_Lamprologini_pop1_LT
418	-0.54717	0.0208464	26.2477	0	0	732262	25716	252	861	I9162_1_73_Chalinochromis_bifrenatus_Lamprologini_pop1_LT
419	-0.546915	0.026131	20.9297	0	0	793565	29622	268	915	I9118_1_29_Julidochromis_dickfeldii_Lamprologini_pop1_LT
420	-0.546624	0.0222976	24.5149	0	0	822801	32360	282	962	I9118_1_29_Julidochromis_dickfeldii_Lamprologini_pop1_LT
421	-0.546544	0.0232315	23.5259	0	0	726081	25656	246	839	I9233_2_50_Telmatochromis_vittatus_Lamprologini_pop1_LT
422	-0.546462	0.0233415	23.4116	0	0	760578	27904	266	907	I9146_1_57_Neolamprologus_tetracanthus_Lamprologini_pop1_LT
423	-0.545902	0.0242093	22.5492	0	0	802067	31270	277	943	I9118_1_29_Julidochromis_dickfeldii_Lamprologini_pop1_LT
424	-0.54493	0.0249848	21.8105	0	0	790909	30228	276	937	I9099_1_10_Neolamprologus_modestus_Lamprologini_pop1_LT
425	-0.544365	0.0230445	23.6224	0	0	792303	25904	285	966	I9226_2_43_Xenochromis_hecqui_Perissodini_pop1_LT
426	-0.544304	0.0273013	19.9369	0	0	694876	23387	234	793	I9122_1_33_Neolamprologus_savoryi_Lamprologini_pop1_LT
427	-0.544033	0.0215528	25.2418	0	0	754863	25960	277	938	I9123_1_34_Paracyprichromis_brieni_Cyprichromini_pop1_LT
428	-0.543478	0.0236174	23.0118	0	0	772762	29697	252	852	I9221_2_38_Telmatochromis_temporalis_Lamprologini_pop1_LT
429	-0.542718	0.0228948	23.7049	0	0	788432	27366	281	948	I9176_1_87_Gnathochromis_permaxillaris_Limnochromini_pop1_LT
430	-0.54265	0.0246911	21.9776	0	0	729303	26213	252	850	I9124_1_35_Altolamprologus_compressiceps_Lamprologini_pop1_LT
431	-0.542543	0.025984	20.8799	0	0	726168	25456	250	843	I9146_1_57_Neolamprologus_tetracanthus_Lamprologini_pop1_LT
432	-0.541985	0.0230101	23.5543	0	0	813789	27843	300	1010	I9226_2_43_Xenochromis_hecqui_Perissodini_pop1_LT
433	-0.541909	0.0254865	21.2626	0	0	793237	27125	276	929	I9097_1_8_Limnochromis_auritus_Limnochromini_pop1_LT
434	-0.541667	0.0265787	20.3797	0	0	781523	28292	253	851	I9158_1_69_Neolamprologus_tretocephalus_Lamprologini_pop1_LT
435	-0.541502	0.0262986	20.5905	0	0	711919	24156	232	780	I9109_1_20_Neolamprologus_cylindricus_Lamprologini_pop1_LT
436	-0.541213	0.0241366	22.423	0	0	800817	27305	295	991	I9226_2_43_Xenochromis_hecqui_Perissodini_pop1_LT
437	-0.541167	0.0242308	22.3338	0	0	816857	31976	287	964	I9162_1_73_Chalinochromis_bifrenatus_Lamprologini_pop1_LT
438	-0.540703	0.0224083	24.1296	0	0	778683	24822	268	899	I9097_1_8_Limnochromis_auritus_Limnochromini_pop1_LT
439	-0.539735	0.0223352	24.1653	0	0	776703	25143	278	930	I9176_1_87_Gnathochromis_permaxillaris_Limnochromini_pop1_LT
440	-0.539315	0.0283097	19.0506	0	0	734602	25847	249	832	I9158_1_69_Neolamprologus_tretocephalus_Lamprologini_pop1_LT
441	-0.539216	0.0261044	20.6561	0	0	759046	26842	235	785	I9214_2_31_Variabilichromis_moorii_Lamprologini_pop1_LT
442	-0.538865	0.0245665	21.9349	0	0	792181	28354	264	881	I9130_1_41_Julidochromis_marlieri_Lamprologini_pop1_LT
443	-0.53886	0.0275967	19.5262	0	0	775671	29753	267	891	I9156_1_67_Neolamprologus_brevis_Lamprologini_pop1_LT
444	-0.538745	0.0249872	21.5609	0	0	738687	25592	250	834	I9130_1_41_Julidochromis_marlieri_Lamprologini_pop1_LT
445	-0.537849	0.0235826	22.807	0	0	786515	24966	290	965	I9226_2_43_Xenochromis_hecqui_Perissodini_pop1_LT
446	-0.537815	0.0254865	21.102	0	0	785915	28986	275	915	I9099_1_10_Neolamprologus_modestus_Lamprologini_pop1_LT
447	-0.537327	0.0259918	20.673	0	0	730483	25043	251	834	I9181_1_92_Neolamprologus_leleupi_Lamprologini_pop1_LT
448	-0.53722	0.0253796	21.1674	0	0	778152	28256	258	857	I9178_1_89_Lamprologus_lemairii_Lamprologini_pop1_LT
449	-0.53663	0.023973	22.3848	0	0	764721	27464	253	839	I9156_1_67_Neolamprologus_brevis_Lamprologini_pop1_LT
450	-0.536565	0.0236435	22.694	0	0	792206	29466	282	935	I9162_1_73_Chalinochromis_bifrenatus_Lamprologini_pop1_LT
451	-0.536539	0.0275715	19.4599	0	0	720173	25529	241	799	I9131_1_42_Lepidiolamprologus_boulengeri_Lamprologini_pop1_LT
452	-0.536339	0.0254462	21.0773	0	0	734780	26348	252	835	I9112_1_23_Altolamprologus_calvus_Lamprologini_pop1_LT
453	-0.536232	0.0248129	21.611	0	0	753562	23696	240	795	I9103_1_14_Ctenochromis_benthicola_Cyphotilapiini_pop1_LT
454	-0.536205	0.022881	23.4345	0	0	763047	28109	253	838	I9221_2_38_Telmatochromis_temporalis_Lamprologini_pop1_LT
455	-0.536073	0.0280217	19.1307	0	0	768446	29513	254	841	I9221_2_38_Telmatochromis_temporalis_Lamprologini_pop1_LT
456	-0.536025	0.024699	21.7023	0	0	759051	24372	293	970	I9231_2_48_Plecodus_sp._Perissodini_pop1_LT
457	-0.535858	0.0222253	24.1102	0	0	799018	31104	288	953	I9162_1_73_Chalinochromis_bifrenatus_Lamprologini_pop1_LT
458	-0.535334	0.023117	23.1576	0	0	744601	22173	240	793	I9103_1_14_Ctenochromis_benthicola_Cyphotilapiini_pop1_LT
459	-0.535168	0.0256044	20.9014	0	0	759678	26956	304	1004	I9104_1_15_Cyprichromis_microlepidotus_Cyprichromini_pop1_LT
460	-0.535126	0.0234903	22.7807	0	0	773509	29424	268	885	I9098_1_9_Neolamprologous_christyi_Lamprologini_pop1_LT
461	-0.534807	0.026705	20.0265	0	0	790951	31060	284	937	I9100_1_11_Palaeolamprologus_toae_Lamprologini_pop1_LT
462	-0.534795	0.0286428	18.6712	0	0	707035	24414	244	805	I9122_1_33_Neolamprologus_savoryi_Lamprologini_pop1_LT
463	-0.534759	0.0273393	19.5601	0	0	782655	28984	261	861	I9112_1_23_Altolamprologus_calvus_Lamprologini_pop1_LT
464	-0.534433	0.0263641	20.2712	0	0	730274	24919	240	791	I9109_1_20_Neolamprologus_cylindricus_Lamprologini_pop1_LT
465	-0.534122	0.0253329	21.0842	0	0	734972	27500	256	843	I9100_1_11_Palaeolamprologus_toae_Lamprologini_pop1_LT
466	-0.534101	0.023534	22.6949	0	0	769833	28244	263	866	I9124_1_35_Altolamprologus_compressiceps_Lamprologini_pop1_LT
467	-0.53361	0.0243583	21.9067	0	0	776585	29175	281	924	I9124_1_35_Altolamprologus_compressiceps_Lamprologini_pop1_LT
468	-0.533281	0.0238456	22.364	0	0	806308	33189	298	979	I9100_1_11_Palaeolamprologus_toae_Lamprologini_pop1_LT
469	-0.53253	0.0214902	24.7801	0	0	830169	32324	291	954	I9168_1_79_Neolamprologus_buescheri_Lamprologini_pop1_LT
470	-0.532446	0.0243358	21.8791	0	0	794493	30731	281	921	I9158_1_69_Neolamprologus_tretocephalus_Lamprologini_pop1_LT
471	-0.532242	0.026193	20.32	0	0	738434	25633	243	796	I9168_1_79_Neolamprologus_buescheri_Lamprologini_pop1_LT
472	-0.531562	0.0237433	22.3879	0	0	788901	29293	282	922	I9158_1_69_Neolamprologus_tretocephalus_Lamprologini_pop1_LT
473	-0.531365	0.0265956	19.9795	0	0	750610	27932	254	830	I9131_1_42_Lepidiolamprologus_boulengeri_Lamprologini_pop1_LT
474	-0.531309	0.0243078	21.8576	0	0	732669	25907	247	807	I9098_1_9_Neolamprologous_christyi_Lamprologini_pop1_LT
475	-0.531084	0.0264659	20.0667	0	0	756063	27097	264	862	I9157_1_68_Neolamprologus_furcifer_Lamprologini_pop1_LT
476	-0.531069	0.0219072	24.2418	0	0	779201	30304	283	924	I9124_1_35_Altolamprologus_compressiceps_Lamprologini_pop1_LT
477	-0.528487	0.0260374	20.2972	0	0	731342	25503	240	778	I9142_1_53_Julidochromis_ornatus_Lamprologini_pop1_LT
478	-0.528255	0.023235	22.7353	0	0	800386	29348	288	933	I9130_1_41_Julidochromis_marlieri_Lamprologini_pop1_LT
479	-0.528205	0.0255041	20.7106	0	0	799250	29470	276	894	I9168_1_79_Neolamprologus_buescheri_Lamprologini_pop1_LT
480	-0.527928	0.0236243	22.3468	0	0	770853	29470	262	848	I9098_1_9_Neolamprologous_christyi_Lamprologini_pop1_LT
481	-0.527204	0.0227519	23.1719	0	0	772665	28116	252	814	I9142_1_53_Julidochromis_ornatus_Lamprologini_pop1_LT
482	-0.527038	0.0230467	22.8683	0	0	807492	30861	293	946	I9130_1_41_Julidochromis_marlieri_Lamprologini_pop1_LT
483	-0.526012	0.0280691	18.7399	0	0	735119	26700	246	792	I9109_1_20_Neolamprologus_cylindricus_Lamprologini_pop1_LT
484	-0.525886	0.0270434	19.446	0	0	792767	28573	261	840	I9168_1_79_Neolamprologus_buescheri_Lamprologini_pop1_LT
485	-0.525652	0.0252344	20.8307	0	0	810238	32154	282	907	I9209_2_26_Telmatochromis_dhonti_Lamprologini_pop1_LT
486	-0.525547	0.0256597	20.4814	0	0	779827	29658	260	836	I9142_1_53_Julidochromis_ornatus_Lamprologini_pop1_LT
487	-0.524771	0.0245685	21.3595	0	0	727793	25960	259	831	I9110_1_21_Neolamprologus_multifasciatus_Lamprologini_pop1_LT
488	-0.524207	0.0250086	20.9611	0	0	808426	31173	285	913	I9168_1_79_Neolamprologus_buescheri_Lamprologini_pop1_LT
489	-0.52415	0.0280481	18.6876	0	0	734649	26562	266	852	I9155_1_66_Lepidiolamprologus_meeli_Lamprologini_pop1_LT
490	-0.52319	0.0253182	20.6646	0	0	762153	24751	293	936	I9196_2_13_Reganochromis_calliurus_Limnochromini_pop1_LT
491	-0.522998	0.0249505	20.9615	0	0	769721	29438	280	894	I9110_1_21_Neolamprologus_multifasciatus_Lamprologini_pop1_LT
492	-0.522972	0.0253605	20.6215	0	0	732501	25542	244	779	I9109_1_20_Neolamprologus_cylindricus_Lamprologini_pop1_LT
493	-0.522669	0.0262344	19.923	0	0	794490	31385	279	890	I9209_2_26_Telmatochromis_dhonti_Lamprologini_pop1_LT
494	-0.522546	0.0242666	21.5336	0	0	767900	28213	270	861	I9156_1_67_Neolamprologus_brevis_Lamprologini_pop1_LT
495	-0.522337	0.0234804	22.2457	0	0	783904	29188	278	886	I9233_2_50_Telmatochromis_vittatus_Lamprologini_pop1_LT
496	-0.522095	0.0221968	23.5211	0	0	763634	24561	292	930	I9226_2_43_Xenochromis_hecqui_Perissodini_pop1_LT
497	-0.521739	0.0226313	23.0539	0	0	760079	27532	264	840	I9110_1_21_Neolamprologus_multifasciatus_Lamprologini_pop1_LT
498	-0.521702	0.022492	23.195	0	0	784318	29439	281	894	I9181_1_92_Neolamprologus_leleupi_Lamprologini_pop1_LT
499	-0.521702	0.0224429	23.2457	0	0	788516	29682	281	894	I9112_1_23_Altolamprologus_calvus_Lamprologini_pop1_LT
500	-0.521354	0.0252448	20.6519	0	0	810574	32124	297	944	I9112_1_23_Altolamprologus_calvus_Lamprologini_pop1_LT
501	-0.521277	0.0255758	20.3816	0	0	784997	28993	270	858	I9209_2_26_Telmatochromis_dhonti_Lamprologini_pop1_LT
502	-0.521222	0.0213241	24.4429	0	0	782353	28179	282	896	I9181_1_92_Neolamprologus_leleupi_Lamprologini_pop1_LT
503	-0.521173	0.0253233	20.5808	0	0	766075	24741	294	934	I9153_1_64_Haplotaxodon_trifasciatus_Perissodini_pop1_LT
504	-0.520913	0.028782	18.0986	0	0	731199	26221	252	800	I9209_2_26_Telmatochromis_dhonti_Lamprologini_pop1_LT
505	-0.520887	0.025366	20.5348	0	0	790012	30708	281	892	I9233_2_50_Telmatochromis_vittatus_Lamprologini_pop1_LT
506	-0.52	0.0242289	21.462	0	0	734487	26091	258	817	I9178_1_89_Lamprologus_lemairii_Lamprologini_pop1_LT
507	-0.519582	0.0252664	20.5641	0	0	758736	24016	276	873	I9092_1_3_Ctenochromis_benthicola_Cyphotilapiini_pop1_LT
508	-0.518785	0.0231926	22.3686	0	0	795731	32679	301	950	I9100_1_11_Palaeolamprologus_toae_Lamprologini_pop1_LT
509	-0.518554	0.0268474	19.3148	0	0	738377	25735	253	798	I9169_1_80_Neolamprologus_helianthus_Lamprologini_pop1_LT
510	-0.518419	0.0269304	19.2503	0	0	760498	27207	268	845	I9098_1_9_Neolamprologous_christyi_Lamprologini_pop1_LT
511	-0.518095	0.0258384	20.0514	0	0	732557	26692	253	797	I9107_1_18_Lamprologus_ornatipinnis_Lamprologini_pop1_LT
512	-0.517679	0.0269916	19.1792	0	0	767284	28284	266	837	I9098_1_9_Neolamprologous_christyi_Lamprologini_pop1_LT
513	-0.517636	0.0291793	17.7398	0	0	775486	27769	253	796	I9134_1_45_Neolamprologus_sexfasciatus_Lamprologini_pop1_LT
514	-0.516854	0.0267736	19.3046	0	0	777479	29554	258	810	I9142_1_53_Julidochromis_ornatus_Lamprologini_pop1_LT
515	-0.516742	0.0254487	20.3052	0	0	762307	27502	267	838	I9221_2_38_Telmatochromis_temporalis_Lamprologini_pop1_LT
516	-0.515734	0.0236263	21.8288	0	0	771864	29572	277	867	I9156_1_67_Neolamprologus_brevis_Lamprologini_pop1_LT
517	-0.515639	0.0250812	20.5588	0	0	783917	27978	271	848	I9169_1_80_Neolamprologus_helianthus_Lamprologini_pop1_LT
518	-0.514493	0.0248328	20.7183	0	0	736719	26614	268	836	I9167_1_78_Lepidiolamprologus_nkambae_Lamprologini_pop1_LT
519	-0.514286	0.0236679	21.7292	0	0	798355	31653	306	954	I9155_1_66_Lepidiolamprologus_meeli_Lamprologini_pop1_LT
520	-0.513937	0.0233823	21.9798	0	0	760504	27554	279	869	I9099_1_10_Neolamprologus_modestus_Lamprologini_pop1_LT
521	-0.513812	0.0260664	19.7117	0	0	748101	27013	264	822	I9131_1_42_Lepidiolamprologus_boulengeri_Lamprologini_pop1_LT
522	-0.513236	0.0279337	18.3734	0	0	756193	24832	285	886	I9176_1_87_Gnathochromis_permaxillaris_Limnochromini_pop1_LT
523	-0.512238	0.026637	19.2303	0	0	758968	24508	279	865	I9097_1_8_Limnochromis_auritus_Limnochromini_pop1_LT
524	-0.51184	0.0268961	19.0303	0	0	753568	28985	268	830	I9131_1_42_Lepidiolamprologus_boulengeri_Lamprologini_pop1_LT
525	-0.511811	0.0239871	21.337	0	0	760624	28153	279	864	I9118_1_29_Julidochromis_dickfeldii_Lamprologini_pop1_LT
526	-0.511606	0.0264141	19.3687	0	0	768554	27486	263	814	I9142_1_53_Julidochromis_ornatus_Lamprologini_pop1_LT
527	-0.511364	0.0250098	20.4465	0	0	766808	28763	258	798	I9214_2_31_Variabilichromis_moorii_Lamprologini_pop1_LT
528	-0.510309	0.0278467	18.3257	0	0	764996	28310	285	879	I9110_1_21_Neolamprologus_multifasciatus_Lamprologini_pop1_LT
529	-0.50917	0.0250585	20.3193	0	0	745923	26984	281	864	I9146_1_57_Neolamprologus_tetracanthus_Lamprologini_pop1_LT
530	-0.50917	0.0248573	20.4837	0	0	791262	30205	281	864	I9134_1_45_Neolamprologus_sexfasciatus_Lamprologini_pop1_LT
531	-0.509048	0.0241832	21.0496	0	0	828526	33266	312	959	I9167_1_78_Lepidiolamprologus_nkambae_Lamprologini_pop1_LT
532	-0.508831	0.0237463	21.4278	0	0	797858	31032	292	897	I9178_1_89_Lamprologus_lemairii_Lamprologini_pop1_LT
533	-0.50814	0.0233649	21.7481	0	0	766218	29410	287	880	I9110_1_21_Neolamprologus_multifasciatus_Lamprologini_pop1_LT
534	-0.507981	0.0238979	21.2563	0	0	788186	28935	262	803	I9133_1_44_Neolamprologus_falcicula_Lamprologini_pop1_LT
535	-0.507246	0.0268285	18.907	0	0	778196	28892	289	884	I9155_1_66_Lepidiolamprologus_meeli_Lamprologini_pop1_LT
536	-0.506494	0.0272438	18.5911	0	0	737729	22467	247	754	I9103_1_14_Ctenochromis_benthicola_Cyphotilapiini_pop1_LT
537	-0.50641	0.024434	20.7256	0	0	809934	32665	308	940	I9180_1_91_Neolamprologus_caudopunctatus_Lamprologini_pop1_LT
538	-0.505341	0.0255848	19.7516	0	0	785499	29860	301	916	I9155_1_66_Lepidiolamprologus_meeli_Lamprologini_pop1_LT
539	-0.505324	0.0221544	22.8092	0	0	806362	32110	302	919	I9167_1_78_Lepidiolamprologus_nkambae_Lamprologini_pop1_LT
540	-0.505085	0.0249012	20.2836	0	0	790074	29409	292	888	I9167_1_78_Lepidiolamprologus_nkambae_Lamprologini_pop1_LT
541	-0.50289	0.0272307	18.4678	0	0	703790	24151	258	780	I9122_1_33_Neolamprologus_savoryi_Lamprologini_pop1_LT
542	-0.502096	0.0284961	17.6198	0	0	796031	30303	297	896	I9167_1_78_Lepidiolamprologus_nkambae_Lamprologini_pop1_LT
543	-0.500982	0.028445	17.6123	0	0	735131	26036	254	764	I9133_1_44_Neolamprologus_falcicula_Lamprologini_pop1_LT
544	-0.500921	0.0250726	19.9788	0	0	730456	26526	271	815	I9180_1_91_Neolamprologus_caudopunctatus_Lamprologini_pop1_LT
545	-0.500843	0.0265571	18.8591	0	0	808822	31001	296	890	I9169_1_80_Neolamprologus_helianthus_Lamprologini_pop1_LT
546	-0.500486	0.0272532	18.3643	0	0	733616	25566	257	772	I9134_1_45_Neolamprologus_sexfasciatus_Lamprologini_pop1_LT
547	-0.499563	0.0234364	21.3157	0	0	782219	29584	286	857	I9180_1_91_Neolamprologus_caudopunctatus_Lamprologini_pop1_LT
548	-0.49947	0.0279028	17.9003	0	0	729895	25093	236	707	I9154_1_65_Julidochromis_regani_Lamprologini_pop1_LT
549	-0.498227	0.0282616	17.6291	0	0	753776	26964	283	845	I9181_1_92_Neolamprologus_leleupi_Lamprologini_pop1_LT
550	-0.498106	0.0275519	18.0788	0	0	745276	27231	265	791	I9221_2_38_Telmatochromis_temporalis_Lamprologini_pop1_LT
551	-0.497742	0.0266632	18.6678	0	0	785252	30022	278	829	I9134_1_45_Neolamprologus_sexfasciatus_Lamprologini_pop1_LT
552	-0.497692	0.0250849	19.8403	0	0	749580	27323	272	811	I9098_1_9_Neolamprologous_christyi_Lamprologini_pop1_LT
553	-0.496922	0.0227548	21.8381	0	0	790305	29038	286	851	I9169_1_80_Neolamprologus_helianthus_Lamprologini_pop1_LT
554	-0.49661	0.0250648	19.8131	0	0	789541	30650	297	883	I9178_1_89_Lamprologus_lemairii_Lamprologini_pop1_LT
555	-0.496559	0.0277826	17.873	0	0	735877	26342	256	761	I9143_1_54_Lepidiolamprologus_elongatus_Lamprologini_pop1_LT
556	-0.495902	0.0293809	16.8784	0	0	722398	25181	246	730	I9214_2_31_Variabilichromis_moorii_Lamprologini_pop1_LT
557	-0.495088	0.0252535	19.6048	0	0	726502	25320	257	761	I9109_1_20_Neolamprologus_cylindricus_Lamprologini_pop1_LT
558	-0.494718	0.0227096	21.7846	0	0	789774	30779	287	849	I9166_1_77_Lamprologus_callipterus_Lamprologini_pop1_LT
559	-0.494416	0.0277543	17.8141	0	0	763934	27331	249	736	I9154_1_65_Julidochromis_regani_Lamprologini_pop1_LT
560	-0.493997	0.0249947	19.764	0	0	797700	30429	295	871	I9169_1_80_Neolamprologus_helianthus_Lamprologini_pop1_LT
561	-0.493262	0.0253394	19.4662	0	0	751329	27460	282	831	I9156_1_67_Neolamprologus_brevis_Lamprologini_pop1_LT
562	-0.493031	0.0263444	18.7148	0	0	759022	27927	291	857	I9158_1_69_Neolamprologus_tretocephalus_Lamprologini_pop1_LT
563	-0.492766	0.0255582	19.2801	0	0	800174	31765	298	877	I9107_1_18_Lamprologus_ornatipinnis_Lamprologini_pop1_LT
564	-0.492741	0.0224329	21.9652	0	0	760759	29496	297	874	I9100_1_11_Palaeolamprologus_toae_Lamprologini_pop1_LT
565	-0.492424	0.0267319	18.4209	0	0	727854	26260	268	788	I9145_1_56_Neolamprologus_fasciatus_Lamprologini_pop1_LT
566	-0.490095	0.0302785	16.1862	0	0	785652	29283	296	865	I9178_1_89_Lamprologus_lemairii_Lamprologini_pop1_LT
567	-0.488867	0.0263639	18.5431	0	0	772497	28717	264	769	I9154_1_65_Julidochromis_regani_Lamprologini_pop1_LT
568	-0.488722	0.0242851	20.1244	0	0	796877	31734	306	891	I9166_1_77_Lamprologus_callipterus_Lamprologini_pop1_LT
569	-0.488696	0.0264505	18.4759	0	0	804715	31578	294	856	I9133_1_44_Neolamprologus_falcicula_Lamprologini_pop1_LT
570	-0.488667	0.029266	16.6974	0	0	763475	27715	282	821	I9168_1_79_Neolamprologus_buescheri_Lamprologini_pop1_LT
571	-0.488617	0.0247892	19.7108	0	0	754952	27958	292	850	I9233_2_50_Telmatochromis_vittatus_Lamprologini_pop1_LT
572	-0.487805	0.0263119	18.5393	0	0	785334	30131	294	854	I9107_1_18_Lamprologus_ornatipinnis_Lamprologini_pop1_LT
573	-0.487633	0.0264909	18.4075	0	0	778144	29015	290	842	I9107_1_18_Lamprologus_ornatipinnis_Lamprologini_pop1_LT
574	-0.487379	0.0292531	16.6608	0	0	760385	27481	264	766	I9214_2_31_Variabilichromis_moorii_Lamprologini_pop1_LT
575	-0.486726	0.0267822	18.1735	0	0	792103	31494	319	924	I9155_1_66_Lepidiolamprologus_meeli_Lamprologini_pop1_LT
576	-0.486709	0.0267937	18.165	0	0	735502	27869	280	811	I9166_1_77_Lamprologus_callipterus_Lamprologini_pop1_LT
577	-0.486411	0.0264322	18.4022	0	0	737183	26946	274	793	I9131_1_42_Lepidiolamprologus_boulengeri_Lamprologini_pop1_LT
578	-0.486308	0.0263033	18.4885	0	0	764871	28861	272	787	I9214_2_31_Variabilichromis_moorii_Lamprologini_pop1_LT
579	-0.486239	0.0261721	18.5785	0	0	788545	30221	308	891	I9180_1_91_Neolamprologus_caudopunctatus_Lamprologini_pop1_LT
580	-0.485893	0.0247892	19.601	0	0	827393	34814	328	948	I9166_1_77_Lamprologus_callipterus_Lamprologini_pop1_LT
581	-0.485611	0.0264221	18.379	0	0	794521	29777	286	826	I9133_1_44_Neolamprologus_falcicula_Lamprologini_pop1_LT
582	-0.483166	0.0228751	21.1219	0	0	788654	29679	284	815	I9143_1_54_Lepidiolamprologus_elongatus_Lamprologini_pop1_LT
583	-0.482587	0.0251143	19.2156	0	0	825677	32802	312	894	I9133_1_44_Neolamprologus_falcicula_Lamprologini_pop1_LT
584	-0.482578	0.0250929	19.2317	0	0	761533	28463	297	851	I9112_1_23_Altolamprologus_calvus_Lamprologini_pop1_LT
585	-0.481416	0.0269117	17.8887	0	0	747755	27296	293	837	I9110_1_21_Neolamprologus_multifasciatus_Lamprologini_pop1_LT
586	-0.48134	0.0241724	19.9128	0	0	753631	27291	271	774	I9142_1_53_Julidochromis_ornatus_Lamprologini_pop1_LT
587	-0.477407	0.0294894	16.1891	0	0	759879	26537	266	752	I9154_1_65_Julidochromis_regani_Lamprologini_pop1_LT
588	-0.477124	0.024513	19.4642	0	0	805895	33533	320	904	I9166_1_77_Lamprologus_callipterus_Lamprologini_pop1_LT
589	-0.477124	0.0241925	19.722	0	0	794730	31811	320	904	I9180_1_91_Neolamprologus_caudopunctatus_Lamprologini_pop1_LT
590	-0.476652	0.0289753	16.4503	0	0	772026	29952	297	838	I9145_1_56_Neolamprologus_fasciatus_Lamprologini_pop1_LT
591	-0.474061	0.0277131	17.106	0	0	759786	28392	294	824	I9209_2_26_Telmatochromis_dhonti_Lamprologini_pop1_LT
592	-0.473108	0.026915	17.5779	0	0	783946	30149	289	808	I9096_1_7_Lamprologous_ocellatus_Lamprologini_pop1_LT
593	-0.472774	0.0247423	19.1079	0	0	765424	27773	305	852	I9130_1_41_Julidochromis_marlieri_Lamprologini_pop1_LT
594	-0.471015	0.02416	19.4956	0	0	780462	28662	292	812	I9143_1_54_Lepidiolamprologus_elongatus_Lamprologini_pop1_LT
595	-0.470533	0.026822	17.5428	0	0	761153	27842	283	786	I9145_1_56_Neolamprologus_fasciatus_Lamprologini_pop1_LT
596	-0.470057	0.0249717	18.8236	0	0	810528	33396	323	896	I9096_1_7_Lamprologous_ocellatus_Lamprologini_pop1_LT
597	-0.469632	0.0270398	17.3682	0	0	758607	28389	310	859	I9155_1_66_Lepidiolamprologus_meeli_Lamprologini_pop1_LT
598	-0.468186	0.0273459	17.1209	0	0	734609	27372	280	773	I9096_1_7_Lamprologous_ocellatus_Lamprologini_pop1_LT
599	-0.467128	0.0263962	17.6968	0	0	789287	31367	308	848	I9107_1_18_Lamprologus_ornatipinnis_Lamprologini_pop1_LT
600	-0.465487	0.0299811	15.526	0	0	791808	30884	302	828	I9096_1_7_Lamprologous_ocellatus_Lamprologini_pop1_LT
601	-0.465035	0.0315346	14.7468	0	0	796428	31403	306	838	I9143_1_54_Lepidiolamprologus_elongatus_Lamprologini_pop1_LT
602	-0.46223	0.0304902	15.16	0	0	769020	29808	299	813	I9145_1_56_Neolamprologus_fasciatus_Lamprologini_pop1_LT
603	-0.461328	0.0268811	17.1618	0	0	757452	28560	296	803	I9107_1_18_Lamprologus_ornatipinnis_Lamprologini_pop1_LT
604	-0.461195	0.0301867	15.2781	0	0	757217	27892	302	819	I9178_1_89_Lamprologus_lemairii_Lamprologini_pop1_LT
605	-0.458674	0.0278899	16.4459	0	0	766458	28828	298	803	I9145_1_56_Neolamprologus_fasciatus_Lamprologini_pop1_LT
606	-0.457504	0.0249824	18.3131	0	0	760882	27662	300	806	I9169_1_80_Neolamprologus_helianthus_Lamprologini_pop1_LT
607	-0.454713	0.0301641	15.0747	0	0	759343	27574	295	787	I9134_1_45_Neolamprologus_sexfasciatus_Lamprologini_pop1_LT
608	-0.452381	0.0258037	17.5316	0	0	796892	32386	322	854	I9096_1_7_Lamprologous_ocellatus_Lamprologini_pop1_LT
609	-0.447028	0.0271812	16.4463	0	0	757632	28758	321	840	I9180_1_91_Neolamprologus_caudopunctatus_Lamprologini_pop1_LT
610	-0.438775	0.0296597	14.7936	0	0	748617	26561	275	705	I9154_1_65_Julidochromis_regani_Lamprologini_pop1_LT
611	-0.438662	0.0282241	15.5421	0	0	761158	28294	302	774	I9133_1_44_Neolamprologus_falcicula_Lamprologini_pop1_LT
612	-0.438016	0.0296038	14.796	0	0	748192	27763	306	783	I9145_1_56_Neolamprologus_fasciatus_Lamprologini_pop1_LT
613	-0.431482	0.0276477	15.6064	0	0	758427	28254	307	773	I9143_1_54_Lepidiolamprologus_elongatus_Lamprologini_pop1_LT
614	-0.42275	0.0246677	17.1378	0	0	762410	30103	340	838	I9166_1_77_Lamprologus_callipterus_Lamprologini_pop1_LT
average:							26828.6	247.627	1166.12

## Sheet: h1b3
permutation	dstat	dstatSD	Zscore	pval	padjust	total_sites	informative_sites	abba_sites	baba_sites	pop1
1	-0.769784	0.012901	59.6687	0	0	716458	41588	320	2460	I9115_1_26_Ctenochromis_horei_Tropheini_pop1_LT
2	-0.757282	0.0109375	69.2371	0	0	745253	44357	350	2534	I9115_1_26_Ctenochromis_horei_Tropheini_pop1_LT
3	-0.749157	0.0137806	54.3631	0	0	751442	46445	372	2594	I9115_1_26_Ctenochromis_horei_Tropheini_pop1_LT
4	-0.747166	0.0120188	62.1665	0	0	747918	45136	368	2543	I9115_1_26_Ctenochromis_horei_Tropheini_pop1_LT
5	-0.746564	0.0115196	64.808	0	0	751755	46349	378	2605	I9115_1_26_Ctenochromis_horei_Tropheini_pop1_LT
6	-0.735294	0.0125565	58.559	0	0	735440	44093	387	2537	I9115_1_26_Ctenochromis_horei_Tropheini_pop1_LT
7	-0.710619	0.0153142	46.4026	0	0	716185	41901	327	1933	I9234_2_51_Petrochromis_famula*_Tropheini_pop1_LT
8	-0.710119	0.0148072	47.9576	0	0	721782	42587	328	1935	I9254_2_71_Petrochromis_polyodon_Tropheini_pop1_LT
9	-0.708992	0.0165763	42.7714	0	0	720733	41961	322	1891	I9254_2_71_Petrochromis_polyodon_Tropheini_pop1_LT
10	-0.708924	0.0163055	43.4776	0	0	698152	39986	318	1867	I9254_2_71_Petrochromis_polyodon_Tropheini_pop1_LT
11	-0.707468	0.013662	51.7837	0	0	724431	43620	331	1932	I9254_2_71_Petrochromis_polyodon_Tropheini_pop1_LT
12	-0.706009	0.0144931	48.7135	0	0	725222	42596	340	1973	I9108_1_19_Limnotilapia_dardennii_Tropheini_pop1_LT
13	-0.703639	0.014261	49.3399	0	0	725704	43741	338	1943	I9254_2_71_Petrochromis_polyodon_Tropheini_pop1_LT
14	-0.694181	0.0156441	44.3733	0	0	704881	41846	339	1878	I9244_2_61_Simochromis_diagramma_Tropheini_pop1_LT
15	-0.69146	0.0128468	53.8236	0	0	703056	40509	336	1842	I9244_2_61_Simochromis_diagramma_Tropheini_pop1_LT
16	-0.690731	0.0151985	45.4474	0	0	685822	39090	332	1815	I9244_2_61_Simochromis_diagramma_Tropheini_pop1_LT
17	-0.689584	0.0148028	46.5846	0	0	761010	45814	377	2052	I9108_1_19_Limnotilapia_dardennii_Tropheini_pop1_LT
18	-0.687449	0.0168788	40.7286	0	0	769451	48081	386	2084	I9108_1_19_Limnotilapia_dardennii_Tropheini_pop1_LT
19	-0.687246	0.0156169	44.0067	0	0	703381	40983	347	1872	I9244_2_61_Simochromis_diagramma_Tropheini_pop1_LT
20	-0.686338	0.0163176	42.0613	0	0	765979	46861	388	2086	I9108_1_19_Limnotilapia_dardennii_Tropheini_pop1_LT
21	-0.685384	0.0155867	43.9725	0	0	725057	43074	367	1966	I9218_2_35_Petrochromis_fasciolatus_Tropheini_pop1_LT
22	-0.684353	0.0150123	45.5861	0	0	704783	41959	351	1873	I9244_2_61_Simochromis_diagramma_Tropheini_pop1_LT
23	-0.683949	0.0156002	43.8424	0	0	726169	43404	381	2030	I9094_1_5_Gnathochromis_pfefferi_Tropheini_pop1_LT
24	-0.681936	0.0155787	43.7737	0	0	712164	41708	368	1946	I9255_2_72_Pseudosimochromis_curvifrons_Tropheini_pop1_LT
25	-0.680665	0.0146123	46.5815	0	0	726473	42861	365	1921	I9106_1_17_Interochromis_loocki_Tropheini_pop1_LT
26	-0.680464	0.0147992	45.9798	0	0	757530	45681	386	2030	I9234_2_51_Petrochromis_famula*_Tropheini_pop1_LT
27	-0.67917	0.0152185	44.6279	0	0	771846	48384	402	2104	I9234_2_51_Petrochromis_famula*_Tropheini_pop1_LT
28	-0.679144	0.0151411	44.8544	0	0	712450	41766	360	1884	I9254_2_71_Petrochromis_polyodon_Tropheini_pop1_LT
29	-0.678587	0.0157741	43.019	0	0	723930	42554	364	1901	I9120_1_31_Lobochilotes_labiatus_Tropheini_pop1_LT
30	-0.677265	0.0143498	47.1968	0	0	773534	48419	406	2110	I9108_1_19_Limnotilapia_dardennii_Tropheini_pop1_LT
31	-0.676661	0.0145069	46.6442	0	0	760636	46419	399	2069	I9234_2_51_Petrochromis_famula*_Tropheini_pop1_LT
32	-0.675748	0.0144336	46.8177	0	0	724554	42864	363	1876	I11194_14847_Tropheus_annectens_CW_Tropheini_pop1_LT47
33	-0.674534	0.0160166	42.1147	0	0	747927	45256	393	2022	I9108_1_19_Limnotilapia_dardennii_Tropheini_pop1_LT
34	-0.672184	0.0162615	41.3359	0	0	764606	47938	406	2071	I9234_2_51_Petrochromis_famula*_Tropheini_pop1_LT
35	-0.665002	0.0149003	44.63	0	0	699043	40568	369	1834	I9244_2_61_Simochromis_diagramma_Tropheini_pop1_LT
36	-0.66454	0.0162435	40.9111	0	0	720232	42280	368	1826	I9119_1_30_Tropheus_duboisi*_Tropheini_pop1_LT
37	-0.662671	0.0160601	41.2619	0	0	721515	42451	394	1942	I9204_2_21_Petrochromis_famula_Tropheini_pop1_LT
38	-0.662348	0.0150773	43.9301	0	0	774664	47733	417	2053	I9218_2_35_Petrochromis_fasciolatus_Tropheini_pop1_LT
39	-0.662157	0.0160664	41.2137	0	0	768397	48050	437	2150	I9094_1_5_Gnathochromis_pfefferi_Tropheini_pop1_LT
40	-0.661513	0.0162871	40.6157	0	0	741463	44886	405	1988	I9234_2_51_Petrochromis_famula*_Tropheini_pop1_LT
41	-0.65935	0.016618	39.6768	0	0	744374	45853	419	2041	I9255_2_72_Pseudosimochromis_curvifrons_Tropheini_pop1_LT
42	-0.658724	0.0152867	43.0913	0	0	771328	49369	444	2158	I9094_1_5_Gnathochromis_pfefferi_Tropheini_pop1_LT
43	-0.658133	0.0157099	41.893	0	0	762005	46961	434	2105	I9094_1_5_Gnathochromis_pfefferi_Tropheini_pop1_LT
44	-0.656512	0.0153341	42.8138	0	0	774530	49653	451	2175	I9094_1_5_Gnathochromis_pfefferi_Tropheini_pop1_LT
45	-0.655951	0.0144092	45.5231	0	0	730200	43538	396	1906	I11192_14845_Tropheus_brichardi_Mtoto_Tropheini_pop1_LT45
46	-0.653782	0.0156629	41.7407	0	0	763766	46318	412	1968	I9120_1_31_Lobochilotes_labiatus_Tropheini_pop1_LT
47	-0.652979	0.0154004	42.4	0	0	742275	44925	431	2053	I9255_2_72_Pseudosimochromis_curvifrons_Tropheini_pop1_LT
48	-0.651789	0.016439	39.6489	0	0	744700	45972	433	2054	I9255_2_72_Pseudosimochromis_curvifrons_Tropheini_pop1_LT
49	-0.651172	0.0163756	39.7649	0	0	742115	44328	424	2007	I9255_2_72_Pseudosimochromis_curvifrons_Tropheini_pop1_LT
50	-0.651135	0.016158	40.2981	0	0	748328	46224	438	2073	I9094_1_5_Gnathochromis_pfefferi_Tropheini_pop1_LT
51	-0.648923	0.0137576	47.1683	0	0	772425	48716	432	2029	I9120_1_31_Lobochilotes_labiatus_Tropheini_pop1_LT
52	-0.648812	0.0137383	47.2266	0	0	778070	49171	436	2047	I9120_1_31_Lobochilotes_labiatus_Tropheini_pop1_LT
53	-0.648434	0.012601	51.4591	0	0	777249	47840	421	1974	I11194_14847_Tropheus_annectens_CW_Tropheini_pop1_LT47
54	-0.648257	0.0163755	39.5869	0	0	779744	48618	449	2104	I9218_2_35_Petrochromis_fasciolatus_Tropheini_pop1_LT
55	-0.648198	0.0166835	38.8526	0	0	790043	50823	454	2127	I9218_2_35_Petrochromis_fasciolatus_Tropheini_pop1_LT
56	-0.647673	0.0151269	42.8161	0	0	774682	47919	439	2053	I9106_1_17_Interochromis_loocki_Tropheini_pop1_LT
57	-0.646576	0.0157344	41.0932	0	0	769316	47085	431	2008	I9106_1_17_Interochromis_loocki_Tropheini_pop1_LT
58	-0.643936	0.0163805	39.3113	0	0	767250	47129	436	2013	I9120_1_31_Lobochilotes_labiatus_Tropheini_pop1_LT
59	-0.642915	0.0133496	48.16	0	0	789457	50505	441	2029	I11194_14847_Tropheus_annectens_CW_Tropheini_pop1_LT47
60	-0.642389	0.0150502	42.6832	0	0	783281	48723	437	2007	I11194_14847_Tropheus_annectens_CW_Tropheini_pop1_LT47
61	-0.642374	0.0140028	45.8746	0	0	782331	49712	449	2062	I9106_1_17_Interochromis_loocki_Tropheini_pop1_LT
62	-0.641878	0.0157169	40.8401	0	0	729321	43754	431	1976	I9255_2_72_Pseudosimochromis_curvifrons_Tropheini_pop1_LT
63	-0.640714	0.0146396	43.7659	0	0	805116	52099	473	2160	I9218_2_35_Petrochromis_fasciolatus_Tropheini_pop1_LT
64	-0.637982	0.0181142	35.2199	0	0	752563	46217	427	1932	I11194_14847_Tropheus_annectens_CW_Tropheini_pop1_LT47
65	-0.637358	0.0160057	39.8207	0	0	747689	45429	431	1946	I9120_1_31_Lobochilotes_labiatus_Tropheini_pop1_LT
66	-0.636594	0.0135095	47.1219	0	0	773837	47752	431	1941	I9119_1_30_Tropheus_duboisi*_Tropheini_pop1_LT
67	-0.636364	0.0172416	36.9087	0	0	767132	46731	420	1890	I9119_1_30_Tropheus_duboisi*_Tropheini_pop1_LT
68	-0.636364	0.0171798	37.0413	0	0	778310	48040	442	1989	I11192_14845_Tropheus_brichardi_Mtoto_Tropheini_pop1_LT45
69	-0.635251	0.0144044	44.1011	0	0	749563	46165	447	2004	I9218_2_35_Petrochromis_fasciolatus_Tropheini_pop1_LT
70	-0.63474	0.0148979	42.6061	0	0	768853	46848	450	2014	I9204_2_21_Petrochromis_famula_Tropheini_pop1_LT
71	-0.632674	0.0157056	40.2834	0	0	701543	41339	362	1609	I9252_2_69_Cynotilapia_afra_Haplochromini_pop1_LT
72	-0.629505	0.0144811	43.4707	0	0	780304	49078	442	1944	I9119_1_30_Tropheus_duboisi*_Tropheini_pop1_LT
73	-0.628594	0.0136775	45.9584	0	0	805184	51829	465	2039	I11194_14847_Tropheus_annectens_CW_Tropheini_pop1_LT47
74	-0.62812	0.0169672	37.0196	0	0	748776	45904	447	1957	I9106_1_17_Interochromis_loocki_Tropheini_pop1_LT
75	-0.627706	0.0146016	42.9887	0	0	774904	47875	473	2068	I9204_2_21_Petrochromis_famula_Tropheini_pop1_LT
76	-0.625826	0.0161254	38.8101	0	0	790971	50222	481	2090	I9106_1_17_Interochromis_loocki_Tropheini_pop1_LT
77	-0.624758	0.0160761	38.8627	0	0	725984	44951	388	1680	I9252_2_69_Cynotilapia_afra_Haplochromini_pop1_LT
78	-0.624119	0.0161475	38.6511	0	0	778291	49203	480	2074	I9204_2_21_Petrochromis_famula_Tropheini_pop1_LT
79	-0.623714	0.0152362	40.9363	0	0	746753	45495	457	1972	I9204_2_21_Petrochromis_famula_Tropheini_pop1_LT
80	-0.623415	0.016111	38.695	0	0	717613	44308	386	1664	I9205_2_22_Copadichromis_mloto_Haplochromini_pop1_LT
81	-0.622102	0.0173337	35.8897	0	0	716684	42869	383	1644	I9229_2_46_Astatotilapia_calliptera_Haplochromini_pop1_LT
82	-0.621429	0.0151249	41.0865	0	0	791930	50413	477	2043	I11192_14845_Tropheus_brichardi_Mtoto_Tropheini_pop1_LT45
83	-0.621272	0.0172195	36.0795	0	0	724051	43391	381	1631	I9252_2_69_Cynotilapia_afra_Haplochromini_pop1_LT
84	-0.620605	0.017193	36.0964	0	0	792546	50682	464	1982	I9119_1_30_Tropheus_duboisi*_Tropheini_pop1_LT
85	-0.620112	0.0139224	44.5404	0	0	782996	49027	476	2030	I11192_14845_Tropheus_brichardi_Mtoto_Tropheini_pop1_LT45
86	-0.618807	0.0164585	37.598	0	0	698016	41197	377	1601	I9205_2_22_Copadichromis_mloto_Haplochromini_pop1_LT
87	-0.618552	0.0162379	38.0932	0	0	746003	45362	440	1867	I9119_1_30_Tropheus_duboisi*_Tropheini_pop1_LT
88	-0.616918	0.0175678	35.1165	0	0	724825	43898	394	1663	I9252_2_69_Cynotilapia_afra_Haplochromini_pop1_LT
89	-0.616626	0.0180709	34.1226	0	0	718839	44414	392	1653	I9205_2_22_Copadichromis_mloto_Haplochromini_pop1_LT
90	-0.616481	0.0132018	46.6966	0	0	789639	50083	498	2099	I9204_2_21_Petrochromis_famula_Tropheini_pop1_LT
91	-0.61531	0.017411	35.3403	0	0	726648	45090	397	1667	I9252_2_69_Cynotilapia_afra_Haplochromini_pop1_LT
92	-0.614177	0.0174961	35.1036	0	0	734660	44422	381	1594	I9090_1_1_Astatoreochromis_alluaudi_Haplochromini_pop1_LT
93	-0.61316	0.0146339	41.8999	0	0	715178	42798	388	1618	I9205_2_22_Copadichromis_mloto_Haplochromini_pop1_LT
94	-0.613036	0.0159846	38.3517	0	0	755124	46542	469	1955	I11192_14845_Tropheus_brichardi_Mtoto_Tropheini_pop1_LT45
95	-0.610108	0.0186715	32.6758	0	0	714133	42629	378	1561	I9090_1_1_Astatoreochromis_alluaudi_Haplochromini_pop1_LT
96	-0.609756	0.0184786	32.998	0	0	742572	46381	400	1650	I9090_1_1_Astatoreochromis_alluaudi_Haplochromini_pop1_LT
97	-0.60844	0.0190954	31.8632	0	0	743164	46364	399	1639	I9090_1_1_Astatoreochromis_alluaudi_Haplochromini_pop1_LT
98	-0.608419	0.0164769	36.9256	0	0	718031	43429	400	1643	I9205_2_22_Copadichromis_mloto_Haplochromini_pop1_LT
99	-0.607376	0.0146708	41.4004	0	0	807366	52450	511	2092	I11192_14845_Tropheus_brichardi_Mtoto_Tropheini_pop1_LT45
100	-0.602205	0.017129	35.1571	0	0	762762	48744	433	1744	I9229_2_46_Astatotilapia_calliptera_Haplochromini_pop1_LT
101	-0.60117	0.0185962	32.3276	0	0	713419	42476	409	1642	I9241_2_58_Melanochromis_auratus_Haplochromini_pop1_LT
102	-0.600592	0.0178702	33.6087	0	0	715229	42942	405	1623	I9252_2_69_Cynotilapia_afra_Haplochromini_pop1_LT
103	-0.599414	0.0184368	32.5118	0	0	740026	45242	410	1637	I9090_1_1_Astatoreochromis_alluaudi_Haplochromini_pop1_LT
104	-0.597008	0.0158815	37.5914	0	0	756899	46798	431	1708	I9229_2_46_Astatotilapia_calliptera_Haplochromini_pop1_LT
105	-0.595472	0.0168682	35.3014	0	0	708815	42677	411	1621	I9205_2_22_Copadichromis_mloto_Haplochromini_pop1_LT
106	-0.594742	0.0154084	38.5985	0	0	752959	47426	447	1759	I9217_2_34_Lethrinops_marginatus_Haplochromini_pop1_LT
107	-0.594136	0.0183718	32.3397	0	0	759874	47557	443	1740	I9229_2_46_Astatotilapia_calliptera_Haplochromini_pop1_LT
108	-0.594059	0.0180828	32.8523	0	0	769582	49483	451	1771	I9229_2_46_Astatotilapia_calliptera_Haplochromini_pop1_LT
109	-0.593795	0.0165734	35.8282	0	0	715407	42603	419	1644	I9217_2_34_Lethrinops_marginatus_Haplochromini_pop1_LT
110	-0.588521	0.0150824	39.0205	0	0	719085	44556	423	1633	I9253_2_70_Haplochromis_nyereri_Haplochromini_pop1_LT
111	-0.587619	0.017263	34.0393	0	0	728306	44326	413	1590	I9090_1_1_Astatoreochromis_alluaudi_Haplochromini_pop1_LT
112	-0.587403	0.0170878	34.3756	0	0	751958	47412	452	1739	I9217_2_34_Lethrinops_marginatus_Haplochromini_pop1_LT
113	-0.586801	0.0177769	33.0092	0	0	725580	43744	432	1659	I9194_2_11_Astatotilapia_stappersi_Haplochromini_pop1_LT
114	-0.586074	0.0186274	31.4631	0	0	720000	44596	428	1640	I9253_2_70_Haplochromis_nyereri_Haplochromini_pop1_LT
115	-0.584218	0.0170814	34.202	0	0	694618	40985	411	1566	I9253_2_70_Haplochromis_nyereri_Haplochromini_pop1_LT
116	-0.583985	0.0173144	33.7283	0	0	747788	46039	452	1721	I9217_2_34_Lethrinops_marginatus_Haplochromini_pop1_LT
117	-0.583372	0.0170715	34.1723	0	0	746122	45457	446	1695	I9217_2_34_Lethrinops_marginatus_Haplochromini_pop1_LT
118	-0.582418	0.017582	33.1258	0	0	714332	42773	418	1584	I9253_2_70_Haplochromis_nyereri_Haplochromini_pop1_LT
119	-0.581767	0.017054	34.1132	0	0	739241	45620	445	1683	I9229_2_46_Astatotilapia_calliptera_Haplochromini_pop1_LT
120	-0.580917	0.0159169	36.4968	0	0	750698	46046	448	1690	I9241_2_58_Melanochromis_auratus_Haplochromini_pop1_LT
121	-0.575566	0.0166227	34.6254	0	0	755526	48032	469	1741	I9241_2_58_Melanochromis_auratus_Haplochromini_pop1_LT
122	-0.571104	0.0174461	32.7353	0	0	752827	46712	472	1729	I9241_2_58_Melanochromis_auratus_Haplochromini_pop1_LT
123	-0.569913	0.017177	33.1788	0	0	716425	43457	446	1628	I9253_2_70_Haplochromis_nyereri_Haplochromini_pop1_LT
124	-0.569732	0.0171257	33.2675	0	0	779160	50176	489	1784	I9194_2_11_Astatotilapia_stappersi_Haplochromini_pop1_LT
125	-0.569203	0.0160297	35.5093	0	0	759407	48422	484	1763	I9241_2_58_Melanochromis_auratus_Haplochromini_pop1_LT
126	-0.568885	0.0178659	31.8419	0	0	734095	44806	460	1674	I9217_2_34_Lethrinops_marginatus_Haplochromini_pop1_LT
127	-0.568204	0.0183577	30.9518	0	0	710789	42751	440	1598	I9253_2_70_Haplochromis_nyereri_Haplochromini_pop1_LT
128	-0.567568	0.0181296	31.3061	0	0	724729	43800	464	1682	I9265_2_82_Astatotilapia_burtoni_Haplochromini_pop1_LT
129	-0.564595	0.0174837	32.2926	0	0	770632	48100	487	1750	I9194_2_11_Astatotilapia_stappersi_Haplochromini_pop1_LT
130	-0.564151	0.0156673	36.0082	0	0	725019	43658	462	1658	I9129_1_40_Haplochromis_nubilus_Haplochromini_pop1_LT
131	-0.560721	0.0190863	29.3782	0	0	717769	43244	463	1645	I9264_2_81_Copadichromis_borleyi_Haplochromini_pop1_LT
132	-0.560704	0.0174605	32.1126	0	0	787503	51295	512	1819	I9194_2_11_Astatotilapia_stappersi_Haplochromini_pop1_LT
133	-0.558785	0.0181268	30.8265	0	0	774844	48668	501	1770	I9265_2_82_Astatotilapia_burtoni_Haplochromini_pop1_LT
134	-0.558089	0.0164757	33.8735	0	0	774871	48942	504	1777	I9194_2_11_Astatotilapia_stappersi_Haplochromini_pop1_LT
135	-0.554731	0.0181137	30.625	0	0	735950	45186	480	1676	I9241_2_58_Melanochromis_auratus_Haplochromini_pop1_LT
136	-0.55323	0.0188381	29.3677	0	0	751205	46569	491	1707	I9264_2_81_Copadichromis_borleyi_Haplochromini_pop1_LT
137	-0.552225	0.0178399	30.9546	0	0	749986	46693	493	1709	I9194_2_11_Astatotilapia_stappersi_Haplochromini_pop1_LT
138	-0.551992	0.0229271	24.0759	0	0	722835	44253	461	1597	I9101_1_12_Astatoreochromis_alluaudi_Haplochromini_pop1_LT
139	-0.547896	0.0191542	28.6045	0	0	752155	47083	505	1729	I9265_2_82_Astatotilapia_burtoni_Haplochromini_pop1_LT
140	-0.544991	0.0179928	30.2894	0	0	785165	51300	536	1820	I9265_2_82_Astatotilapia_burtoni_Haplochromini_pop1_LT
141	-0.544833	0.0173989	31.3142	0	0	780605	49581	533	1809	I9265_2_82_Astatotilapia_burtoni_Haplochromini_pop1_LT
142	-0.54434	0.0182215	29.8735	0	0	755990	47478	483	1637	I9101_1_12_Astatoreochromis_alluaudi_Haplochromini_pop1_LT
143	-0.542461	0.0168672	32.1608	0	0	780991	50619	528	1780	I9129_1_40_Haplochromis_nubilus_Haplochromini_pop1_LT
144	-0.540682	0.0174457	30.9924	0	0	758078	48760	525	1761	I9264_2_81_Copadichromis_borleyi_Haplochromini_pop1_LT
145	-0.53884	0.0196616	27.4056	0	0	722061	44584	469	1565	I9239_2_56_Pseudocrenilabrus_philander_Haplochromini_pop1_LT
146	-0.538393	0.0159208	33.817	0	0	770028	47965	520	1733	I9129_1_40_Haplochromis_nubilus_Haplochromini_pop1_LT
147	-0.537313	0.0172604	31.1298	0	0	799357	52507	558	1854	I9265_2_82_Astatotilapia_burtoni_Haplochromini_pop1_LT
148	-0.537168	0.0172488	31.1424	0	0	755038	47319	523	1737	I9264_2_81_Copadichromis_borleyi_Haplochromini_pop1_LT
149	-0.535472	0.0176569	30.3266	0	0	739366	46001	514	1699	I9264_2_81_Copadichromis_borleyi_Haplochromini_pop1_LT
150	-0.53258	0.0180136	29.5655	0	0	759891	48824	538	1764	I9264_2_81_Copadichromis_borleyi_Haplochromini_pop1_LT
151	-0.527778	0.0182127	28.9786	0	0	788546	51396	561	1815	I9129_1_40_Haplochromis_nubilus_Haplochromini_pop1_LT
152	-0.527142	0.0172117	30.627	0	0	767940	49818	527	1702	I9101_1_12_Astatoreochromis_alluaudi_Haplochromini_pop1_LT
153	-0.526361	0.0191355	27.507	0	0	775732	48871	548	1766	I9129_1_40_Haplochromis_nubilus_Haplochromini_pop1_LT
154	-0.525328	0.0186725	28.1338	0	0	740998	46583	506	1626	I9101_1_12_Astatoreochromis_alluaudi_Haplochromini_pop1_LT
155	-0.524977	0.0184732	28.4183	0	0	762431	48443	523	1679	I9101_1_12_Astatoreochromis_alluaudi_Haplochromini_pop1_LT
156	-0.522029	0.018981	27.5027	0	0	750181	46744	537	1710	I9129_1_40_Haplochromis_nubilus_Haplochromini_pop1_LT
157	-0.520692	0.0212972	24.4488	0	0	727886	44045	388	1231	I9274_2_91_Orthochromis_uvinzae_Orthochromini_pop1_LT
158	-0.517376	0.0178796	28.9367	0	0	722144	44944	493	1550	I9243_2_60_Pseudocrenilabrus_nicholsi_Haplochromini_pop1_LT
159	-0.515873	0.0176031	29.3058	0	0	773148	50426	549	1719	I9101_1_12_Astatoreochromis_alluaudi_Haplochromini_pop1_LT
160	-0.510638	0.0190772	26.767	0	0	773187	49991	529	1633	I9239_2_56_Pseudocrenilabrus_philander_Haplochromini_pop1_LT
161	-0.508467	0.0198992	25.5521	0	0	761000	50368	537	1648	I9243_2_60_Pseudocrenilabrus_nicholsi_Haplochromini_pop1_LT
162	-0.507547	0.016693	30.4047	0	0	751343	48085	522	1598	I9243_2_60_Pseudocrenilabrus_nicholsi_Haplochromini_pop1_LT
163	-0.506702	0.0178926	28.319	0	0	781803	52209	552	1686	I9239_2_56_Pseudocrenilabrus_philander_Haplochromini_pop1_LT
164	-0.50623	0.019968	25.3521	0	0	760543	50303	535	1632	I9243_2_60_Pseudocrenilabrus_nicholsi_Haplochromini_pop1_LT
165	-0.502906	0.0203606	24.7	0	0	776100	50419	556	1681	I9239_2_56_Pseudocrenilabrus_philander_Haplochromini_pop1_LT
166	-0.50192	0.0190511	26.3459	0	0	791684	51600	454	1369	I9274_2_91_Orthochromis_uvinzae_Orthochromini_pop1_LT
167	-0.501148	0.0192118	26.0855	0	0	754197	48775	543	1634	I9243_2_60_Pseudocrenilabrus_nicholsi_Haplochromini_pop1_LT
168	-0.498612	0.0174678	28.5447	0	0	750205	48044	542	1620	I9239_2_56_Pseudocrenilabrus_philander_Haplochromini_pop1_LT
169	-0.496307	0.0232947	21.3056	0	0	741917	44561	341	1013	I9103_1_14_Ctenochromis_benthicola_Cyphotilapiini_pop1_LT
170	-0.492873	0.0251157	19.6241	0	0	740911	43605	338	995	I9103_1_14_Ctenochromis_benthicola_Cyphotilapiini_pop1_LT
171	-0.491974	0.0186618	26.3626	0	0	738492	47229	538	1580	I9243_2_60_Pseudocrenilabrus_nicholsi_Haplochromini_pop1_LT
172	-0.491657	0.0198188	24.8076	0	0	783319	49757	457	1341	I9274_2_91_Orthochromis_uvinzae_Orthochromini_pop1_LT
173	-0.490342	0.0246586	19.8852	0	0	741963	44295	343	1003	I9103_1_14_Ctenochromis_benthicola_Cyphotilapiini_pop1_LT
174	-0.488619	0.0245968	19.8651	0	0	728292	42442	337	981	I9163_1_74_Cyphotilapia_frontosa_Cyphotilapiini_pop1_LT
175	-0.487805	0.0204877	23.8096	0	0	794321	53548	588	1708	I9239_2_56_Pseudocrenilabrus_philander_Haplochromini_pop1_LT
176	-0.483798	0.0197443	24.5031	0	0	777785	48951	454	1305	I9274_2_91_Orthochromis_uvinzae_Orthochromini_pop1_LT
177	-0.481717	0.0231018	20.852	0	0	713958	41107	326	932	I9103_1_14_Ctenochromis_benthicola_Cyphotilapiini_pop1_LT
178	-0.481074	0.0228051	21.095	0	0	766327	46403	377	1076	I9163_1_74_Cyphotilapia_frontosa_Cyphotilapiini_pop1_LT
179	-0.478031	0.0194862	24.5318	0	0	807038	53260	493	1396	I9274_2_91_Orthochromis_uvinzae_Orthochromini_pop1_LT
180	-0.477172	0.0227265	20.9963	0	0	698217	40754	355	1003	I9091_1_2_Benthochromis_melanoides_Benthochromini_pop1_LT
181	-0.47715	0.0242506	19.6758	0	0	776393	48303	389	1099	I9163_1_74_Cyphotilapia_frontosa_Cyphotilapiini_pop1_LT
182	-0.475561	0.0207033	22.9703	0	0	753322	47218	456	1283	I9274_2_91_Orthochromis_uvinzae_Orthochromini_pop1_LT
183	-0.475544	0.0242672	19.5962	0	0	782586	49319	386	1086	I9092_1_3_Ctenochromis_benthicola_Cyphotilapiini_pop1_LT
184	-0.473046	0.0209922	22.5343	0	0	773488	48196	391	1093	I9163_1_74_Cyphotilapia_frontosa_Cyphotilapiini_pop1_LT
185	-0.470633	0.0241159	19.5155	0	0	725232	42538	347	964	I9092_1_3_Ctenochromis_benthicola_Cyphotilapiini_pop1_LT
186	-0.468102	0.0268589	17.4281	0	0	734694	42752	346	955	I9103_1_14_Ctenochromis_benthicola_Cyphotilapiini_pop1_LT
187	-0.467708	0.0260842	17.9307	0	0	763400	45870	375	1034	I9163_1_74_Cyphotilapia_frontosa_Cyphotilapiini_pop1_LT
188	-0.466578	0.0224354	20.7965	0	0	761183	46774	403	1108	I9187_2_4_Triglachromis_otostigma_Limnochromini_pop1_LT
189	-0.466089	0.0238136	19.5724	0	0	720257	42476	370	1016	I9187_2_4_Triglachromis_otostigma_Limnochromini_pop1_LT
190	-0.466026	0.0255309	18.2534	0	0	775463	47677	389	1068	I9092_1_3_Ctenochromis_benthicola_Cyphotilapiini_pop1_LT
191	-0.464101	0.0250121	18.555	0	0	697387	39892	362	989	I9091_1_2_Benthochromis_melanoides_Benthochromini_pop1_LT
192	-0.461386	0.0226169	20.4001	0	0	764060	47844	408	1107	I9187_2_4_Triglachromis_otostigma_Limnochromini_pop1_LT
193	-0.461284	0.0229954	20.0598	0	0	760507	47615	407	1104	I9187_2_4_Triglachromis_otostigma_Limnochromini_pop1_LT
194	-0.460593	0.0249064	18.4929	0	0	702485	41174	373	1010	I9091_1_2_Benthochromis_melanoides_Benthochromini_pop1_LT
195	-0.45907	0.0237799	19.305	0	0	793310	50370	413	1114	I9092_1_3_Ctenochromis_benthicola_Cyphotilapiini_pop1_LT
196	-0.457447	0.023386	19.5607	0	0	771370	47440	408	1096	I9176_1_87_Gnathochromis_permaxillaris_Limnochromini_pop1_LT
197	-0.456883	0.0251128	18.1932	0	0	691361	39183	359	963	I9091_1_2_Benthochromis_melanoides_Benthochromini_pop1_LT
198	-0.456338	0.0259242	17.6028	0	0	725576	43078	386	1034	I9196_2_13_Reganochromis_calliurus_Limnochromini_pop1_LT
199	-0.455258	0.023661	19.2408	0	0	777436	48222	417	1114	I9196_2_13_Reganochromis_calliurus_Limnochromini_pop1_LT
200	-0.454425	0.0224522	20.2397	0	0	757749	46584	413	1101	I9141_1_52_Haplotaxodon_microlepis_Perissodini_pop1_LT
201	-0.451638	0.0267047	16.9123	0	0	694938	39501	360	953	I9091_1_2_Benthochromis_melanoides_Benthochromini_pop1_LT
202	-0.451413	0.0200749	22.4864	0	0	754375	45848	398	1053	I9187_2_4_Triglachromis_otostigma_Limnochromini_pop1_LT
203	-0.449933	0.0245231	18.3473	0	0	748679	45200	412	1086	I9141_1_52_Haplotaxodon_microlepis_Perissodini_pop1_LT
204	-0.447166	0.0237084	18.8611	0	0	769174	46896	395	1034	I9092_1_3_Ctenochromis_benthicola_Cyphotilapiini_pop1_LT
205	-0.44613	0.0281378	15.8552	0	0	728169	42728	365	953	I9103_1_14_Ctenochromis_benthicola_Cyphotilapiini_pop1_LT
206	-0.445495	0.0259232	17.1851	0	0	790998	50639	440	1147	I9196_2_13_Reganochromis_calliurus_Limnochromini_pop1_LT
207	-0.44507	0.025466	17.4771	0	0	717525	42046	394	1026	I9141_1_52_Haplotaxodon_microlepis_Perissodini_pop1_LT
208	-0.444997	0.019967	22.2866	0	0	748594	44984	391	1018	I9163_1_74_Cyphotilapia_frontosa_Cyphotilapiini_pop1_LT
209	-0.442408	0.0271154	16.3157	0	0	754680	46494	426	1102	I9141_1_52_Haplotaxodon_microlepis_Perissodini_pop1_LT
210	-0.440355	0.0233178	18.8849	0	0	781716	49925	441	1135	I9196_2_13_Reganochromis_calliurus_Limnochromini_pop1_LT
211	-0.43666	0.0226756	19.2568	0	0	748505	45457	398	1015	I9092_1_3_Ctenochromis_benthicola_Cyphotilapiini_pop1_LT
212	-0.435599	0.0210066	20.7363	0	0	772637	47670	436	1109	I9097_1_8_Limnochromis_auritus_Limnochromini_pop1_LT
213	-0.434483	0.0257336	16.8839	0	0	742140	45035	410	1040	I9187_2_4_Triglachromis_otostigma_Limnochromini_pop1_LT
214	-0.432653	0.0211715	20.4357	0	0	726133	42646	417	1053	I9231_2_48_Plecodus_sp._Perissodini_pop1_LT
215	-0.43125	0.0250789	17.1957	0	0	785634	49637	455	1145	I9226_2_43_Xenochromis_hecqui_Perissodini_pop1_LT
216	-0.431246	0.0230494	18.7096	0	0	721874	42553	395	994	I9117_1_28_Greenwoodochromis_christyi_Limnochromini_pop1_LT
217	-0.431169	0.022207	19.4159	0	0	770161	48670	438	1102	I9117_1_28_Greenwoodochromis_christyi_Limnochromini_pop1_LT
218	-0.430968	0.0224123	19.2291	0	0	780179	49803	441	1109	I9176_1_87_Gnathochromis_permaxillaris_Limnochromini_pop1_LT
219	-0.430496	0.0234687	18.3434	0	0	781870	49320	465	1168	I9231_2_48_Plecodus_sp._Perissodini_pop1_LT
220	-0.430472	0.0228679	18.8243	0	0	772074	47457	428	1075	I9196_2_13_Reganochromis_calliurus_Limnochromini_pop1_LT
221	-0.430263	0.0232264	18.5248	0	0	766770	47345	433	1087	I9117_1_28_Greenwoodochromis_christyi_Limnochromini_pop1_LT
222	-0.428967	0.0231223	18.5521	0	0	744466	44354	412	1031	I9141_1_52_Haplotaxodon_microlepis_Perissodini_pop1_LT
223	-0.428389	0.0233066	18.3805	0	0	778352	49158	447	1117	I9097_1_8_Limnochromis_auritus_Limnochromini_pop1_LT
224	-0.4282	0.0214497	19.963	0	0	773518	49209	440	1099	I9176_1_87_Gnathochromis_permaxillaris_Limnochromini_pop1_LT
225	-0.4276	0.021488	19.8995	0	0	764158	46994	421	1050	I9176_1_87_Gnathochromis_permaxillaris_Limnochromini_pop1_LT
226	-0.427505	0.0213068	20.0642	0	0	796038	50530	460	1147	I9226_2_43_Xenochromis_hecqui_Perissodini_pop1_LT
227	-0.427471	0.0214096	19.9663	0	0	767518	47271	446	1112	I9171_1_82_Perissodus_microlepis_Perissodini_pop1_LT
228	-0.427386	0.0251964	16.9622	0	0	722814	42561	414	1032	I9171_1_82_Perissodus_microlepis_Perissodini_pop1_LT
229	-0.426966	0.0206418	20.6846	0	0	775429	47669	459	1143	I9231_2_48_Plecodus_sp._Perissodini_pop1_LT
230	-0.425091	0.0206607	20.5749	0	0	799608	51108	472	1170	I9153_1_64_Haplotaxodon_trifasciatus_Perissodini_pop1_LT
231	-0.42437	0.0226339	18.7493	0	0	727065	43056	411	1017	I9097_1_8_Limnochromis_auritus_Limnochromini_pop1_LT
232	-0.424071	0.0232614	18.2307	0	0	769672	47534	457	1130	I9173_1_84_Benthochromis_horii_Benthochromini_pop1_LT
233	-0.424055	0.0235264	18.0247	0	0	730034	43054	419	1036	I9226_2_43_Xenochromis_hecqui_Perissodini_pop1_LT
234	-0.423906	0.0201246	21.0641	0	0	776299	49157	441	1090	I9117_1_28_Greenwoodochromis_christyi_Limnochromini_pop1_LT
235	-0.423879	0.0222764	19.0282	0	0	785248	49885	456	1127	I9097_1_8_Limnochromis_auritus_Limnochromini_pop1_LT
236	-0.423522	0.0212139	19.9643	0	0	791959	50243	473	1168	I9231_2_48_Plecodus_sp._Perissodini_pop1_LT
237	-0.423121	0.0212696	19.8933	0	0	773611	49424	499	1231	I9208_2_25_Eretmodus_cyanostictus*_Eretmodini_pop1_LT
238	-0.422759	0.0207851	20.3395	0	0	777973	47963	454	1119	I9226_2_43_Xenochromis_hecqui_Perissodini_pop1_LT
239	-0.42265	0.0244717	17.271	0	0	693251	39634	390	961	I9091_1_2_Benthochromis_melanoides_Benthochromini_pop1_LT
240	-0.422589	0.020662	20.4525	0	0	772635	48705	455	1121	I9171_1_82_Perissodus_microlepis_Perissodini_pop1_LT
241	-0.421875	0.0224973	18.7523	0	0	722114	42976	407	1001	I9176_1_87_Gnathochromis_permaxillaris_Limnochromini_pop1_LT
242	-0.421384	0.023389	18.0163	0	0	777629	49201	460	1130	I9171_1_82_Perissodus_microlepis_Perissodini_pop1_LT
243	-0.42027	0.0223806	18.7783	0	0	734065	43944	429	1051	I9141_1_52_Haplotaxodon_microlepis_Perissodini_pop1_LT
244	-0.418754	0.0208044	20.1282	0	0	768659	47986	499	1218	I9208_2_25_Eretmodus_cyanostictus*_Eretmodini_pop1_LT
245	-0.418354	0.0211676	19.7639	0	0	729301	43042	431	1051	I9153_1_64_Haplotaxodon_trifasciatus_Perissodini_pop1_LT
246	-0.417864	0.0233982	17.8588	0	0	780733	48272	466	1135	I9153_1_64_Haplotaxodon_trifasciatus_Perissodini_pop1_LT
247	-0.41692	0.0246263	16.9299	0	0	788604	50080	479	1164	I9153_1_64_Haplotaxodon_trifasciatus_Perissodini_pop1_LT
248	-0.415756	0.0217678	19.0996	0	0	777542	49756	508	1231	I9208_2_25_Eretmodus_cyanostictus*_Eretmodini_pop1_LT
249	-0.415133	0.0232048	17.89	0	0	724847	42830	429	1038	I9173_1_84_Benthochromis_horii_Benthochromini_pop1_LT
250	-0.414798	0.0333085	12.4532	0	0	494605	25376	261	631	I9138_1_49_Callochromis_pleurospilus_Ectodini_pop1_LT
251	-0.413909	0.0239098	17.3113	0	0	766355	46788	434	1047	I9097_1_8_Limnochromis_auritus_Limnochromini_pop1_LT
252	-0.413857	0.0211973	19.5241	0	0	776526	49115	478	1153	I9173_1_84_Benthochromis_horii_Benthochromini_pop1_LT
253	-0.411836	0.0221497	18.5933	0	0	782523	49630	487	1169	I9173_1_84_Benthochromis_horii_Benthochromini_pop1_LT
254	-0.411192	0.0247894	16.5874	0	0	763775	47252	484	1160	I9208_2_25_Eretmodus_cyanostictus*_Eretmodini_pop1_LT
255	-0.410448	0.0190388	21.5585	0	0	728472	43957	474	1134	I9208_2_25_Eretmodus_cyanostictus*_Eretmodini_pop1_LT
256	-0.410326	0.0213621	19.2082	0	0	763188	46551	434	1038	I9117_1_28_Greenwoodochromis_christyi_Limnochromini_pop1_LT
257	-0.409273	0.0217751	18.7955	0	0	771267	48835	516	1231	I9216_2_33_Eretmodus_marksmithi_Eretmodini_pop1_LT
258	-0.408822	0.0197071	20.7449	0	0	751680	46089	449	1070	I9196_2_13_Reganochromis_calliurus_Limnochromini_pop1_LT
259	-0.407213	0.0251137	16.2148	0	0	773565	47161	452	1073	I9226_2_43_Xenochromis_hecqui_Perissodini_pop1_LT
260	-0.407159	0.0223575	18.2113	0	0	778011	50344	530	1258	I9216_2_33_Eretmodus_marksmithi_Eretmodini_pop1_LT
261	-0.40712	0.0199382	20.4191	0	0	771484	46970	458	1087	I9231_2_48_Plecodus_sp._Perissodini_pop1_LT
262	-0.403782	0.0318419	12.6808	0	0	496691	25782	268	631	I9138_1_49_Callochromis_pleurospilus_Ectodini_pop1_LT
263	-0.403235	0.0194604	20.7208	0	0	784193	50922	535	1258	I9216_2_33_Eretmodus_marksmithi_Eretmodini_pop1_LT
264	-0.403186	0.0233741	17.2493	0	0	727424	44346	487	1145	I9216_2_33_Eretmodus_marksmithi_Eretmodini_pop1_LT
265	-0.402159	0.0238929	16.8318	0	0	747017	45591	443	1039	I9117_1_28_Greenwoodochromis_christyi_Limnochromini_pop1_LT
266	-0.401538	0.0177026	22.6824	0	0	736712	46859	506	1185	I9197_2_14_Tanganicodus_irsacae_Eretmodini_pop1_LT
267	-0.401159	0.0229893	17.4499	0	0	774943	47464	465	1088	I9153_1_64_Haplotaxodon_trifasciatus_Perissodini_pop1_LT
268	-0.4	0.0231942	17.2457	0	0	748885	45430	465	1085	I9231_2_48_Plecodus_sp._Perissodini_pop1_LT
269	-0.399618	0.0240278	16.6315	0	0	764549	46690	471	1098	I9173_1_84_Benthochromis_horii_Benthochromini_pop1_LT
270	-0.398438	0.0243637	16.3538	0	0	753683	45812	462	1074	I9226_2_43_Xenochromis_hecqui_Perissodini_pop1_LT
271	-0.397836	0.0222213	17.9034	0	0	733197	45728	501	1163	I9197_2_14_Tanganicodus_irsacae_Eretmodini_pop1_LT
272	-0.397059	0.0220933	17.9719	0	0	748455	45604	451	1045	I9097_1_8_Limnochromis_auritus_Limnochromini_pop1_LT
273	-0.395157	0.0213845	18.4786	0	0	738247	46611	512	1181	I9197_2_14_Tanganicodus_irsacae_Eretmodini_pop1_LT
274	-0.394707	0.0321866	12.2631	0	0	492353	24652	263	606	I9138_1_49_Callochromis_pleurospilus_Ectodini_pop1_LT
275	-0.394259	0.0212631	18.5419	0	0	767893	48185	517	1190	I9216_2_33_Eretmodus_marksmithi_Eretmodini_pop1_LT
276	-0.393695	0.0236304	16.6605	0	0	745972	45920	452	1039	I9176_1_87_Gnathochromis_permaxillaris_Limnochromini_pop1_LT
277	-0.393593	0.0313901	12.5388	0	0	494755	24917	265	609	I9138_1_49_Callochromis_pleurospilus_Ectodini_pop1_LT
278	-0.393506	0.0246128	15.9879	0	0	746905	45485	467	1073	I9171_1_82_Perissodus_microlepis_Perissodini_pop1_LT
279	-0.393022	0.0235362	16.6986	0	0	761402	46418	461	1058	I9171_1_82_Perissodus_microlepis_Perissodini_pop1_LT
280	-0.392557	0.0224956	17.4504	0	0	748760	46291	506	1160	I9208_2_25_Eretmodus_cyanostictus*_Eretmodini_pop1_LT
281	-0.391969	0.0212725	18.4261	0	0	755039	46092	477	1092	I9153_1_64_Haplotaxodon_trifasciatus_Perissodini_pop1_LT
282	-0.391635	0.0256772	15.2522	0	0	709542	43060	480	1098	I9197_2_14_Tanganicodus_irsacae_Eretmodini_pop1_LT
283	-0.391559	0.0224008	17.4797	0	0	774755	49463	519	1187	I9105_1_16_Grammatotria_lemairii_Ectodini_pop1_LT
284	-0.390875	0.0243012	16.0846	0	0	731155	45203	494	1128	I9197_2_14_Tanganicodus_irsacae_Eretmodini_pop1_LT
285	-0.390817	0.0340191	11.4882	0	0	497330	25078	272	621	I9138_1_49_Callochromis_pleurospilus_Ectodini_pop1_LT
286	-0.389509	0.0172867	22.5322	0	0	780213	49876	547	1245	I9240_2_57_Spathodus_marlieri_Eretmodini_pop1_LT
287	-0.38933	0.0269262	14.4591	0	0	495174	24896	269	612	I9138_1_49_Callochromis_pleurospilus_Ectodini_pop1_LT
288	-0.388919	0.0195785	19.8646	0	0	788883	51554	557	1266	I9240_2_57_Spathodus_marlieri_Eretmodini_pop1_LT
289	-0.388684	0.0223053	17.4257	0	0	722932	44362	497	1129	I9228_2_45_Tanganicodus_irsacae_Eretmodini_pop1_LT
290	-0.388312	0.0213791	18.1632	0	0	794985	51979	560	1271	I9268_2_85_Spathodus_erytrhodon_Eretmodini_pop1_LT
291	-0.386861	0.0219967	17.5873	0	0	730415	44668	504	1140	I9240_2_57_Spathodus_marlieri_Eretmodini_pop1_LT
292	-0.384985	0.0230595	16.6953	0	0	769188	49246	512	1153	I9238_2_55_Xenotilapia_caudafasciata_Ectodini_pop1_LT
293	-0.384815	0.0259891	14.8068	0	0	745909	45482	474	1067	I9173_1_84_Benthochromis_horii_Benthochromini_pop1_LT
294	-0.384054	0.0208809	18.3926	0	0	728986	44310	506	1137	I9268_2_85_Spathodus_erytrhodon_Eretmodini_pop1_LT
295	-0.383342	0.022776	16.831	0	0	786225	51762	559	1254	I9228_2_45_Tanganicodus_irsacae_Eretmodini_pop1_LT
296	-0.382674	0.0223735	17.1039	0	0	782096	51261	538	1205	I9105_1_16_Grammatotria_lemairii_Ectodini_pop1_LT
297	-0.382633	0.0249895	15.3118	0	0	778793	50076	551	1234	I9228_2_45_Tanganicodus_irsacae_Eretmodini_pop1_LT
298	-0.382565	0.0235593	16.2384	0	0	786352	50120	556	1245	I9268_2_85_Spathodus_erytrhodon_Eretmodini_pop1_LT
299	-0.382557	0.0229651	16.6582	0	0	800322	52866	577	1292	I9240_2_57_Spathodus_marlieri_Eretmodini_pop1_LT
300	-0.381609	0.0211114	18.076	0	0	775488	49104	538	1202	I9240_2_57_Spathodus_marlieri_Eretmodini_pop1_LT
301	-0.381378	0.0246083	15.4979	0	0	724419	44103	485	1083	I9105_1_16_Grammatotria_lemairii_Ectodini_pop1_LT
302	-0.379232	0.0241508	15.7027	0	0	793237	52365	550	1222	I9105_1_16_Grammatotria_lemairii_Ectodini_pop1_LT
303	-0.378985	0.0242804	15.6087	0	0	748167	46784	526	1168	I9216_2_33_Eretmodus_marksmithi_Eretmodini_pop1_LT
304	-0.377707	0.0223149	16.9263	0	0	812814	53914	589	1304	I9268_2_85_Spathodus_erytrhodon_Eretmodini_pop1_LT
305	-0.375154	0.0228693	16.4042	0	0	723430	44785	508	1118	I9197_2_14_Tanganicodus_irsacae_Eretmodini_pop1_LT
306	-0.374856	0.0198638	18.8713	0	0	780061	49286	542	1192	I9268_2_85_Spathodus_erytrhodon_Eretmodini_pop1_LT
307	-0.37341	0.0232643	16.0508	0	0	773355	49286	542	1188	I9228_2_45_Tanganicodus_irsacae_Eretmodini_pop1_LT
308	-0.371354	0.0243559	15.247	0	0	719739	43895	485	1058	I9238_2_55_Xenotilapia_caudafasciata_Ectodini_pop1_LT
309	-0.370667	0.0209828	17.6653	0	0	803776	53249	590	1285	I9228_2_45_Tanganicodus_irsacae_Eretmodini_pop1_LT
310	-0.369305	0.022083	16.7235	0	0	761268	48660	526	1142	I9144_1_55_Microdontochromis_tenuidentatus_Ectodini_pop1_LT
311	-0.36695	0.0191225	19.1895	0	0	767976	48541	521	1125	I9105_1_16_Grammatotria_lemairii_Ectodini_pop1_LT
312	-0.364323	0.0236021	15.4361	0	0	755419	47594	547	1174	I9240_2_57_Spathodus_marlieri_Eretmodini_pop1_LT
313	-0.359813	0.0227391	15.8235	0	0	750599	47597	548	1164	I9228_2_45_Tanganicodus_irsacae_Eretmodini_pop1_LT
314	-0.359447	0.0238319	15.0826	0	0	755385	47563	556	1180	I9268_2_85_Spathodus_erytrhodon_Eretmodini_pop1_LT
315	-0.356684	0.0221426	16.1085	0	0	778909	50684	551	1162	I9250_2_67_Xenotilapia_flavipinnis_Ectodini_pop1_LT
316	-0.356532	0.0216854	16.4411	0	0	789423	52387	564	1189	I9238_2_55_Xenotilapia_caudafasciata_Ectodini_pop1_LT
317	-0.355769	0.0228519	15.5685	0	0	748536	47224	536	1128	I9105_1_16_Grammatotria_lemairii_Ectodini_pop1_LT
318	-0.354203	0.0218536	16.208	0	0	776269	51053	557	1168	I9238_2_55_Xenotilapia_caudafasciata_Ectodini_pop1_LT
319	-0.353788	0.0220957	16.0117	0	0	720308	44638	516	1081	I9250_2_67_Xenotilapia_flavipinnis_Ectodini_pop1_LT
320	-0.352077	0.0219904	16.0105	0	0	722461	44348	507	1058	I9144_1_55_Microdontochromis_tenuidentatus_Ectodini_pop1_LT
321	-0.349714	0.0219402	15.9394	0	0	784313	52512	569	1181	I9250_2_67_Xenotilapia_flavipinnis_Ectodini_pop1_LT
322	-0.349243	0.0250897	13.9198	0	0	780768	50550	559	1159	I9262_2_79_Xenotilapia_spiloptera_Ectodini_pop1_LT
323	-0.348809	0.0236251	14.7643	0	0	746931	48030	547	1133	I9132_1_43_Microdontochromis_rotundiventralis_Ectodini_pop1_LT
324	-0.345349	0.0225755	15.2975	0	0	765836	50177	563	1157	I9144_1_55_Microdontochromis_tenuidentatus_Ectodini_pop1_LT
325	-0.341163	0.023065	14.7914	0	0	771442	50647	561	1142	I9144_1_55_Microdontochromis_tenuidentatus_Ectodini_pop1_LT
326	-0.34005	0.0260663	13.0456	0	0	721761	44663	524	1064	I9262_2_79_Xenotilapia_spiloptera_Ectodini_pop1_LT
327	-0.338812	0.0237182	14.2849	0	0	717095	44370	523	1059	I9132_1_43_Microdontochromis_rotundiventralis_Ectodini_pop1_LT
328	-0.337194	0.0248256	13.5825	0	0	723020	43760	515	1039	I9123_1_34_Paracyprichromis_brieni_Cyprichromini_pop1_LT
329	-0.335758	0.0218392	15.3741	0	0	774659	50013	548	1102	I9250_2_67_Xenotilapia_flavipinnis_Ectodini_pop1_LT
330	-0.335362	0.0212652	15.7704	0	0	767592	48784	546	1097	I9238_2_55_Xenotilapia_caudafasciata_Ectodini_pop1_LT
331	-0.33412	0.0231249	14.4485	0	0	765298	48427	564	1130	I9123_1_34_Paracyprichromis_brieni_Cyprichromini_pop1_LT
332	-0.333744	0.0209076	15.9628	0	0	742045	46878	541	1083	I9144_1_55_Microdontochromis_tenuidentatus_Ectodini_pop1_LT
333	-0.332963	0.0209678	15.8797	0	0	801511	54175	600	1199	I9250_2_67_Xenotilapia_flavipinnis_Ectodini_pop1_LT
334	-0.332462	0.0248498	13.3789	0	0	710112	43729	511	1020	I9179_1_90_Lestradea_perspicax_Ectodini_pop1_LT
335	-0.332145	0.0228591	14.5301	0	0	752771	48625	562	1121	I9150_1_61_Cardiopharynx_schoutedeni_Ectodini_pop1_LT
336	-0.331707	0.0200611	16.5349	0	0	735659	47130	548	1092	I9127_1_38_Cunningtonia_longiventralis_Ectodini_pop1_LT
337	-0.331704	0.0232806	14.2481	0	0	744696	47131	547	1090	I9238_2_55_Xenotilapia_caudafasciata_Ectodini_pop1_LT
338	-0.331603	0.0244239	13.577	0	0	702767	42855	515	1026	I9128_1_39_Enantiopus_melanogenys_Ectodini_pop1_LT
339	-0.330965	0.0239848	13.7989	0	0	750847	48913	565	1124	I9132_1_43_Microdontochromis_rotundiventralis_Ectodini_pop1_LT
340	-0.330855	0.0238039	13.8992	0	0	721322	45252	540	1074	I9172_1_83_Asprotilapia_leptura_Ectodini_pop1_LT
341	-0.330612	0.0224603	14.7198	0	0	769429	49718	574	1141	I9123_1_34_Paracyprichromis_brieni_Cyprichromini_pop1_LT
342	-0.330342	0.0229553	14.3907	0	0	786992	52571	597	1186	I9262_2_79_Xenotilapia_spiloptera_Ectodini_pop1_LT
343	-0.327916	0.0209034	15.6872	0	0	749533	49101	579	1144	I9132_1_43_Microdontochromis_rotundiventralis_Ectodini_pop1_LT
344	-0.327811	0.0229122	14.3072	0	0	757968	49288	568	1122	I9126_1_37_Callochromis_macrops_Ectodini_pop1_LT
345	-0.326868	0.0200579	16.2962	0	0	772543	50072	590	1163	I9123_1_34_Paracyprichromis_brieni_Cyprichromini_pop1_LT
346	-0.32598	0.0231691	14.0696	0	0	756238	47827	550	1082	I9144_1_55_Microdontochromis_tenuidentatus_Ectodini_pop1_LT
347	-0.325635	0.0232808	13.9873	0	0	758832	50229	584	1148	I9150_1_61_Cardiopharynx_schoutedeni_Ectodini_pop1_LT
348	-0.324455	0.0253233	12.8125	0	0	743288	48819	558	1094	I9179_1_90_Lestradea_perspicax_Ectodini_pop1_LT
349	-0.323768	0.0267877	12.0864	0	0	727056	44780	542	1061	I9104_1_15_Cyprichromis_microlepidotus_Cyprichromini_pop1_LT
350	-0.322962	0.022849	14.1346	0	0	721824	45145	544	1063	I9126_1_37_Callochromis_macrops_Ectodini_pop1_LT
351	-0.322344	0.0241218	13.3632	0	0	740027	47504	555	1083	I9179_1_90_Lestradea_perspicax_Ectodini_pop1_LT
352	-0.32216	0.0233457	13.7995	0	0	716311	44459	546	1065	I9128_1_39_Enantiopus_melanogenys_Ectodini_pop1_LT
353	-0.321146	0.0230175	13.9523	0	0	754496	48734	557	1084	I9126_1_37_Callochromis_macrops_Ectodini_pop1_LT
354	-0.319975	0.0239339	13.3691	0	0	726156	43835	543	1054	I9175_1_86_Cyprichromis_coloratus_Cyprichromini_pop1_LT
355	-0.319601	0.0265008	12.06	0	0	723106	45198	545	1057	I9150_1_61_Cardiopharynx_schoutedeni_Ectodini_pop1_LT
356	-0.319437	0.0237379	13.4568	0	0	776586	51018	604	1171	I9172_1_83_Asprotilapia_leptura_Ectodini_pop1_LT
357	-0.319359	0.0265232	12.0407	0	0	743898	47121	552	1070	I9132_1_43_Microdontochromis_rotundiventralis_Ectodini_pop1_LT
358	-0.319173	0.0244238	13.0681	0	0	765130	50977	593	1149	I9126_1_37_Callochromis_macrops_Ectodini_pop1_LT
359	-0.318263	0.0236303	13.4684	0	0	748965	48241	573	1108	I9250_2_67_Xenotilapia_flavipinnis_Ectodini_pop1_LT
360	-0.317324	0.0238055	13.3299	0	0	758417	50137	597	1152	I9150_1_61_Cardiopharynx_schoutedeni_Ectodini_pop1_LT
361	-0.317217	0.023082	13.743	0	0	745660	48996	579	1117	I9179_1_90_Lestradea_perspicax_Ectodini_pop1_LT
362	-0.315436	0.0231592	13.6204	0	0	720006	45651	561	1078	I9128_1_39_Enantiopus_melanogenys_Ectodini_pop1_LT
363	-0.315211	0.0231779	13.5996	0	0	763599	49937	592	1137	I9116_1_27_Ectodus_descampsii_Ectodini_pop1_LT
364	-0.314794	0.0244574	12.8711	0	0	779633	51576	616	1182	I9104_1_15_Cyprichromis_microlepidotus_Cyprichromini_pop1_LT
365	-0.31405	0.0208068	15.0936	0	0	775555	49902	581	1113	I9262_2_79_Xenotilapia_spiloptera_Ectodini_pop1_LT
366	-0.313916	0.0271259	11.5725	0	0	713022	43724	530	1015	I9128_1_39_Enantiopus_melanogenys_Ectodini_pop1_LT
367	-0.31367	0.0223976	14.0046	0	0	773532	49972	605	1158	I9104_1_15_Cyprichromis_microlepidotus_Cyprichromini_pop1_LT
368	-0.31358	0.0222229	14.1107	0	0	717084	45011	556	1064	I9128_1_39_Enantiopus_melanogenys_Ectodini_pop1_LT
369	-0.312719	0.0200324	15.6107	0	0	739755	48431	589	1125	I9127_1_38_Cunningtonia_longiventralis_Ectodini_pop1_LT
370	-0.311971	0.0238233	13.0952	0	0	759810	47510	569	1085	I9123_1_34_Paracyprichromis_brieni_Cyprichromini_pop1_LT
371	-0.310965	0.022732	13.6796	0	0	773888	48539	575	1094	I9175_1_86_Cyprichromis_coloratus_Cyprichromini_pop1_LT
372	-0.310818	0.022445	13.848	0	0	762360	50763	602	1145	I9126_1_37_Callochromis_macrops_Ectodini_pop1_LT
373	-0.309783	0.0256172	12.0927	0	0	803813	54457	635	1205	I9262_2_79_Xenotilapia_spiloptera_Ectodini_pop1_LT
374	-0.309553	0.0235708	13.1329	0	0	735247	46674	571	1083	I9132_1_43_Microdontochromis_rotundiventralis_Ectodini_pop1_LT
375	-0.308733	0.023566	13.1008	0	0	725084	45849	562	1064	I9139_1_50_Cyathopharynx_furcifer_Ectodini_pop1_LT
376	-0.308729	0.0261833	11.7911	0	0	770921	50159	590	1117	I9172_1_83_Asprotilapia_leptura_Ectodini_pop1_LT
377	-0.307989	0.0234055	13.1588	0	0	785711	53226	628	1187	I9172_1_83_Asprotilapia_leptura_Ectodini_pop1_LT
378	-0.307221	0.0214875	14.2977	0	0	723482	45485	566	1068	I9116_1_27_Ectodus_descampsii_Ectodini_pop1_LT
379	-0.307017	0.0222128	13.8217	0	0	714170	44332	553	1043	I9127_1_38_Cunningtonia_longiventralis_Ectodini_pop1_LT
380	-0.306872	0.0224414	13.6744	0	0	739386	48275	585	1103	I9127_1_38_Cunningtonia_longiventralis_Ectodini_pop1_LT
381	-0.306682	0.0225772	13.5837	0	0	783652	49515	607	1144	I9175_1_86_Cyprichromis_coloratus_Cyprichromini_pop1_LT
382	-0.306443	0.024261	12.6311	0	0	775856	51459	619	1166	I9139_1_50_Cyathopharynx_furcifer_Ectodini_pop1_LT
383	-0.305125	0.0227432	13.4161	0	0	747769	47833	583	1095	I9150_1_61_Cardiopharynx_schoutedeni_Ectodini_pop1_LT
384	-0.305063	0.0223774	13.6327	0	0	711446	44035	549	1031	I9128_1_39_Enantiopus_melanogenys_Ectodini_pop1_LT
385	-0.304871	0.0233389	13.0627	0	0	740403	47787	578	1085	I9126_1_37_Callochromis_macrops_Ectodini_pop1_LT
386	-0.304716	0.0231789	13.1463	0	0	737507	47051	575	1079	I9150_1_61_Cardiopharynx_schoutedeni_Ectodini_pop1_LT
387	-0.304185	0.0236241	12.8761	0	0	725831	46039	557	1044	I9179_1_90_Lestradea_perspicax_Ectodini_pop1_LT
388	-0.304038	0.0225122	13.5055	0	0	749868	48068	586	1098	I9262_2_79_Xenotilapia_spiloptera_Ectodini_pop1_LT
389	-0.303343	0.0244635	12.3999	0	0	732048	46449	573	1072	I9127_1_38_Cunningtonia_longiventralis_Ectodini_pop1_LT
390	-0.303249	0.0238516	12.714	0	0	751551	46950	579	1083	I9175_1_86_Cyprichromis_coloratus_Cyprichromini_pop1_LT
391	-0.302185	0.0246971	12.2356	0	0	745839	46638	575	1073	I9123_1_34_Paracyprichromis_brieni_Cyprichromini_pop1_LT
392	-0.300546	0.0206586	14.5482	0	0	789190	52530	640	1190	I9104_1_15_Cyprichromis_microlepidotus_Cyprichromini_pop1_LT
393	-0.300337	0.0237893	12.6249	0	0	785710	51210	622	1156	I9175_1_86_Cyprichromis_coloratus_Cyprichromini_pop1_LT
394	-0.298044	0.0233972	12.7384	0	0	774090	51178	610	1128	I9113_1_24_Aulonocranus_dewindtii_Ectodini_pop1_LT
395	-0.297584	0.0257593	11.5525	0	0	747718	48615	596	1101	I9172_1_83_Asprotilapia_leptura_Ectodini_pop1_LT
396	-0.297561	0.0247513	12.022	0	0	776105	51522	576	1064	I9099_1_10_Neolamprologus_modestus_Lamprologini_pop1_LT
397	-0.296691	0.022011	13.4792	0	0	770507	51707	627	1156	I9116_1_27_Ectodus_descampsii_Ectodini_pop1_LT
398	-0.295758	0.0228774	12.928	0	0	769299	49254	606	1115	I9104_1_15_Cyprichromis_microlepidotus_Cyprichromini_pop1_LT
399	-0.295542	0.0223384	13.2302	0	0	782578	53273	640	1177	I9139_1_50_Cyathopharynx_furcifer_Ectodini_pop1_LT
400	-0.294438	0.0235859	12.4837	0	0	800037	52606	647	1187	I9175_1_86_Cyprichromis_coloratus_Cyprichromini_pop1_LT
401	-0.294263	0.0242724	12.1233	0	0	736540	46796	572	1049	I9179_1_90_Lestradea_perspicax_Ectodini_pop1_LT
402	-0.292604	0.0246396	11.8754	0	0	773370	50109	550	1005	I9157_1_68_Neolamprologus_furcifer_Lamprologini_pop1_LT
403	-0.291398	0.0193067	15.0931	0	0	804064	54560	659	1201	I9172_1_83_Asprotilapia_leptura_Ectodini_pop1_LT
404	-0.290446	0.0223482	12.9964	0	0	780428	51651	557	1013	I9157_1_68_Neolamprologus_furcifer_Lamprologini_pop1_LT
405	-0.288136	0.0248552	11.5925	0	0	723719	44905	504	912	I9157_1_68_Neolamprologus_furcifer_Lamprologini_pop1_LT
406	-0.287753	0.0235493	12.2192	0	0	750599	47837	599	1083	I9104_1_15_Cyprichromis_microlepidotus_Cyprichromini_pop1_LT
407	-0.287273	0.0222738	12.8973	0	0	725697	46117	588	1062	I9127_1_38_Cunningtonia_longiventralis_Ectodini_pop1_LT
408	-0.286765	0.0229811	12.4783	0	0	725109	45856	582	1050	I9113_1_24_Aulonocranus_dewindtii_Ectodini_pop1_LT
409	-0.286513	0.0214421	13.3622	0	0	789436	52629	574	1035	I9157_1_68_Neolamprologus_furcifer_Lamprologini_pop1_LT
410	-0.285401	0.0207599	13.7477	0	0	775746	52223	651	1171	I9116_1_27_Ectodus_descampsii_Ectodini_pop1_LT
411	-0.284573	0.0242338	11.7428	0	0	772713	50180	582	1045	I9099_1_10_Neolamprologus_modestus_Lamprologini_pop1_LT
412	-0.283867	0.0242875	11.6878	0	0	725555	45206	526	943	I9099_1_10_Neolamprologus_modestus_Lamprologini_pop1_LT
413	-0.283547	0.0220229	12.8751	0	0	759612	49283	614	1100	I9116_1_27_Ectodus_descampsii_Ectodini_pop1_LT
414	-0.28346	0.0231603	12.239	0	0	744031	48223	613	1098	I9116_1_27_Ectodus_descampsii_Ectodini_pop1_LT
415	-0.282434	0.0209939	13.4531	0	0	769400	50622	625	1117	I9139_1_50_Cyathopharynx_furcifer_Ectodini_pop1_LT
416	-0.280788	0.0244061	11.5048	0	0	696996	43673	511	910	I9122_1_33_Neolamprologus_savoryi_Lamprologini_pop1_LT
417	-0.280223	0.0220835	12.6892	0	0	781342	52942	646	1149	I9113_1_24_Aulonocranus_dewindtii_Ectodini_pop1_LT
418	-0.279042	0.0249814	11.17	0	0	782774	52241	602	1068	I9099_1_10_Neolamprologus_modestus_Lamprologini_pop1_LT
419	-0.277592	0.0224069	12.3887	0	0	766561	48980	540	955	I9157_1_68_Neolamprologus_furcifer_Lamprologini_pop1_LT
420	-0.277164	0.0268445	10.3248	0	0	748602	49057	622	1099	I9139_1_50_Cyathopharynx_furcifer_Ectodini_pop1_LT
421	-0.276527	0.0214309	12.9032	0	0	795020	54557	675	1191	I9139_1_50_Cyathopharynx_furcifer_Ectodini_pop1_LT
422	-0.273543	0.0259267	10.5506	0	0	767926	49345	567	994	I9099_1_10_Neolamprologus_modestus_Lamprologini_pop1_LT
423	-0.270856	0.0210916	12.8419	0	0	791532	53889	673	1173	I9113_1_24_Aulonocranus_dewindtii_Ectodini_pop1_LT
424	-0.270055	0.0235767	11.4543	0	0	793055	53032	596	1037	I9168_1_79_Neolamprologus_buescheri_Lamprologini_pop1_LT
425	-0.267692	0.0237187	11.2861	0	0	785350	51196	595	1030	I9168_1_79_Neolamprologus_buescheri_Lamprologini_pop1_LT
426	-0.267544	0.0263866	10.1394	0	0	696508	42455	501	867	I9122_1_33_Neolamprologus_savoryi_Lamprologini_pop1_LT
427	-0.265689	0.0198567	13.3803	0	0	748049	48888	626	1079	I9113_1_24_Aulonocranus_dewindtii_Ectodini_pop1_LT
428	-0.262458	0.0253842	10.3394	0	0	747164	47703	555	950	I9157_1_68_Neolamprologus_furcifer_Lamprologini_pop1_LT
429	-0.260931	0.0247147	10.5577	0	0	698711	42929	524	894	I9122_1_33_Neolamprologus_savoryi_Lamprologini_pop1_LT
430	-0.260168	0.0234337	11.1023	0	0	750701	48086	573	976	I9099_1_10_Neolamprologus_modestus_Lamprologini_pop1_LT
431	-0.259516	0.0195804	13.2538	0	0	768217	50443	642	1092	I9113_1_24_Aulonocranus_dewindtii_Ectodini_pop1_LT
432	-0.25769	0.023151	11.1309	0	0	728585	45274	543	920	I9168_1_79_Neolamprologus_buescheri_Lamprologini_pop1_LT
433	-0.257285	0.0228731	11.2484	0	0	767218	50787	599	1014	I9142_1_53_Julidochromis_ornatus_Lamprologini_pop1_LT
434	-0.255781	0.024904	10.2707	0	0	700605	43970	531	896	I9122_1_33_Neolamprologus_savoryi_Lamprologini_pop1_LT
435	-0.255667	0.0248764	10.2775	0	0	760487	49063	591	997	I9142_1_53_Julidochromis_ornatus_Lamprologini_pop1_LT
436	-0.255438	0.0246055	10.3813	0	0	778792	52211	599	1010	I9158_1_69_Neolamprologus_tretocephalus_Lamprologini_pop1_LT
437	-0.255156	0.0224224	11.3795	0	0	808914	54675	632	1065	I9168_1_79_Neolamprologus_buescheri_Lamprologini_pop1_LT
438	-0.254667	0.020829	12.2266	0	0	725634	46015	559	941	I9109_1_20_Neolamprologus_cylindricus_Lamprologini_pop1_LT
439	-0.254512	0.028327	8.98477	0	0	764357	50489	599	1008	I9142_1_53_Julidochromis_ornatus_Lamprologini_pop1_LT
440	-0.254398	0.0278273	9.14203	0	0	726474	46285	551	927	I9109_1_20_Neolamprologus_cylindricus_Lamprologini_pop1_LT
441	-0.25428	0.0260461	9.76271	0	0	778850	50362	588	989	I9168_1_79_Neolamprologus_buescheri_Lamprologini_pop1_LT
442	-0.253968	0.0253601	10.0145	0	0	769131	49842	564	948	I9158_1_69_Neolamprologus_tretocephalus_Lamprologini_pop1_LT
443	-0.25353	0.0221122	11.4656	0	0	787047	53062	608	1021	I9158_1_69_Neolamprologus_tretocephalus_Lamprologini_pop1_LT
444	-0.253463	0.0251114	10.0935	0	0	723986	45315	539	905	I9158_1_69_Neolamprologus_tretocephalus_Lamprologini_pop1_LT
445	-0.253314	0.0228178	11.1016	0	0	686985	41528	507	851	I9122_1_33_Neolamprologus_savoryi_Lamprologini_pop1_LT
446	-0.251085	0.0227003	11.0609	0	0	777325	51125	604	1009	I9181_1_92_Neolamprologus_leleupi_Lamprologini_pop1_LT
447	-0.249843	0.0266402	9.37843	0	0	770925	50666	599	998	I9181_1_92_Neolamprologus_leleupi_Lamprologini_pop1_LT
448	-0.249215	0.0197179	12.639	0	0	774531	50640	598	995	I9158_1_69_Neolamprologus_tretocephalus_Lamprologini_pop1_LT
449	-0.247606	0.0246044	10.0635	0	0	724545	45134	550	912	I9109_1_20_Neolamprologus_cylindricus_Lamprologini_pop1_LT
450	-0.245836	0.0232694	10.5648	0	0	762029	48377	566	935	I9181_1_92_Neolamprologus_leleupi_Lamprologini_pop1_LT
451	-0.244694	0.0244253	10.0181	0	0	769830	49527	605	997	I9181_1_92_Neolamprologus_leleupi_Lamprologini_pop1_LT
452	-0.242268	0.02595	9.33595	0	0	752948	48424	588	964	I9168_1_79_Neolamprologus_buescheri_Lamprologini_pop1_LT
453	-0.24109	0.0229413	10.509	0	0	722036	44527	543	888	I9109_1_20_Neolamprologus_cylindricus_Lamprologini_pop1_LT
454	-0.239703	0.0271169	8.83961	0	0	721073	44755	563	918	I9142_1_53_Julidochromis_ornatus_Lamprologini_pop1_LT
455	-0.23942	0.0242474	9.87404	0	0	784225	52732	629	1025	I9162_1_73_Chalinochromis_bifrenatus_Lamprologini_pop1_LT
456	-0.239264	0.0261188	9.16058	0	0	789637	53412	620	1010	I9133_1_44_Neolamprologus_falcicula_Lamprologini_pop1_LT
457	-0.239264	0.0257315	9.2985	0	0	778717	50955	620	1010	I9162_1_73_Chalinochromis_bifrenatus_Lamprologini_pop1_LT
458	-0.238893	0.0235452	10.1461	0	0	757865	48541	591	962	I9142_1_53_Julidochromis_ornatus_Lamprologini_pop1_LT
459	-0.238816	0.0267431	8.93003	0	0	720527	44480	553	900	I9181_1_92_Neolamprologus_leleupi_Lamprologini_pop1_LT
460	-0.237889	0.0219555	10.835	0	0	695706	42560	527	856	I9122_1_33_Neolamprologus_savoryi_Lamprologini_pop1_LT
461	-0.237826	0.0228312	10.4167	0	0	704980	42985	540	877	I9109_1_20_Neolamprologus_cylindricus_Lamprologini_pop1_LT
462	-0.23697	0.0221919	10.6782	0	0	720976	45095	549	890	I9156_1_67_Neolamprologus_brevis_Lamprologini_pop1_LT
463	-0.236504	0.0250421	9.44426	0	0	755975	49862	594	962	I9110_1_21_Neolamprologus_multifasciatus_Lamprologini_pop1_LT
464	-0.236463	0.0200268	11.8073	0	0	727281	45290	557	902	I9169_1_80_Neolamprologus_helianthus_Lamprologini_pop1_LT
465	-0.236317	0.0209911	11.258	0	0	758702	50010	593	960	I9110_1_21_Neolamprologus_multifasciatus_Lamprologini_pop1_LT
466	-0.235294	0.0211989	11.0993	0	0	797811	53901	650	1050	I9162_1_73_Chalinochromis_bifrenatus_Lamprologini_pop1_LT
467	-0.234843	0.0289341	8.11647	4.44089e-16	4.95179e-16	727281	45188	549	886	I9130_1_41_Julidochromis_marlieri_Lamprologini_pop1_LT
468	-0.234694	0.0230339	10.189	0	0	757686	48819	600	968	I9156_1_67_Neolamprologus_brevis_Lamprologini_pop1_LT
469	-0.234644	0.0224088	10.471	0	0	782895	52095	623	1005	I9169_1_80_Neolamprologus_helianthus_Lamprologini_pop1_LT
470	-0.233599	0.0260931	8.9525	0	0	761924	50351	625	1006	I9098_1_9_Neolamprologous_christyi_Lamprologini_pop1_LT
471	-0.233266	0.0271893	8.57933	0	0	725788	45609	567	912	I9133_1_44_Neolamprologus_falcicula_Lamprologini_pop1_LT
472	-0.233129	0.0201161	11.5892	0	0	790947	52854	625	1005	I9130_1_41_Julidochromis_marlieri_Lamprologini_pop1_LT
473	-0.233035	0.0229218	10.1665	0	0	760860	49463	599	963	I9154_1_65_Julidochromis_regani_Lamprologini_pop1_LT
474	-0.232099	0.0249491	9.30291	0	0	760243	50274	622	998	I9098_1_9_Neolamprologous_christyi_Lamprologini_pop1_LT
475	-0.231904	0.0263487	8.80133	0	0	722623	45134	573	919	I9162_1_73_Chalinochromis_bifrenatus_Lamprologini_pop1_LT
476	-0.231546	0.0239796	9.65594	0	0	754620	49249	609	976	I9214_2_31_Variabilichromis_moorii_Lamprologini_pop1_LT
477	-0.231378	0.0252877	9.14981	0	0	753878	47906	583	934	I9154_1_65_Julidochromis_regani_Lamprologini_pop1_LT
478	-0.231362	0.0247741	9.3389	0	0	755216	48792	598	958	I9110_1_21_Neolamprologus_multifasciatus_Lamprologini_pop1_LT
479	-0.230963	0.0246748	9.36027	0	0	760751	50293	611	978	I9156_1_67_Neolamprologus_brevis_Lamprologini_pop1_LT
480	-0.230867	0.0224983	10.2615	0	0	755444	49244	603	965	I9214_2_31_Variabilichromis_moorii_Lamprologini_pop1_LT
481	-0.230267	0.0218637	10.5319	0	0	748980	48519	590	943	I9158_1_69_Neolamprologus_tretocephalus_Lamprologini_pop1_LT
482	-0.230198	0.0255113	9.02337	0	0	780832	51316	622	994	I9133_1_44_Neolamprologus_falcicula_Lamprologini_pop1_LT
483	-0.22962	0.023061	9.95708	0	0	776412	50480	619	988	I9169_1_80_Neolamprologus_helianthus_Lamprologini_pop1_LT
484	-0.229476	0.0268773	8.53792	0	0	759871	49356	596	951	I9154_1_65_Julidochromis_regani_Lamprologini_pop1_LT
485	-0.229422	0.023419	9.79642	0	0	804756	54973	660	1053	I9133_1_44_Neolamprologus_falcicula_Lamprologini_pop1_LT
486	-0.22918	0.0246278	9.30574	0	0	750432	47872	597	952	I9214_2_31_Variabilichromis_moorii_Lamprologini_pop1_LT
487	-0.227785	0.0247951	9.18667	0	0	756782	48964	617	981	I9098_1_9_Neolamprologous_christyi_Lamprologini_pop1_LT
488	-0.225851	0.0269548	8.37888	0	0	720119	45209	557	882	I9110_1_21_Neolamprologus_multifasciatus_Lamprologini_pop1_LT
489	-0.225271	0.0269247	8.36673	0	0	742585	48590	607	960	I9131_1_42_Lepidiolamprologus_boulengeri_Lamprologini_pop1_LT
490	-0.225016	0.0249169	9.03065	0	0	744127	47564	601	950	I9142_1_53_Julidochromis_ornatus_Lamprologini_pop1_LT
491	-0.224845	0.0257019	8.74816	0	0	785233	51110	624	986	I9130_1_41_Julidochromis_marlieri_Lamprologini_pop1_LT
492	-0.22476	0.0254152	8.84352	0	0	792611	53114	645	1019	I9169_1_80_Neolamprologus_helianthus_Lamprologini_pop1_LT
493	-0.224541	0.023622	9.5056	0	0	757170	49872	613	968	I9221_2_38_Telmatochromis_temporalis_Lamprologini_pop1_LT
494	-0.223003	0.0256795	8.6841	0	0	773096	50137	608	957	I9162_1_73_Chalinochromis_bifrenatus_Lamprologini_pop1_LT
495	-0.222736	0.0245246	9.08214	0	0	749111	47404	588	925	I9214_2_31_Variabilichromis_moorii_Lamprologini_pop1_LT
496	-0.221939	0.022041	10.0694	0	0	740915	47659	610	958	I9131_1_42_Lepidiolamprologus_boulengeri_Lamprologini_pop1_LT
497	-0.221066	0.0241824	9.14161	0	0	762396	48811	599	939	I9134_1_45_Neolamprologus_sexfasciatus_Lamprologini_pop1_LT
498	-0.220923	0.0258647	8.5415	0	0	765227	50234	633	992	I9124_1_35_Altolamprologus_compressiceps_Lamprologini_pop1_LT
499	-0.220729	0.0228275	9.66944	0	0	748700	47986	609	954	I9134_1_45_Neolamprologus_sexfasciatus_Lamprologini_pop1_LT
500	-0.220362	0.0244146	9.02582	0	0	720497	45502	582	911	I9124_1_35_Altolamprologus_compressiceps_Lamprologini_pop1_LT
501	-0.220273	0.0246358	8.94119	0	0	751138	48051	600	939	I9098_1_9_Neolamprologous_christyi_Lamprologini_pop1_LT
502	-0.220156	0.0267539	8.22894	2.22045e-16	2.50247e-16	805679	54432	650	1017	I9130_1_41_Julidochromis_marlieri_Lamprologini_pop1_LT
503	-0.219512	0.0241263	9.09848	0	0	771127	51154	640	1000	I9134_1_45_Neolamprologus_sexfasciatus_Lamprologini_pop1_LT
504	-0.219512	0.0219647	9.99387	0	0	749708	47075	576	900	I9154_1_65_Julidochromis_regani_Lamprologini_pop1_LT
505	-0.219108	0.0233635	9.37824	0	0	774828	50576	613	957	I9133_1_44_Neolamprologus_falcicula_Lamprologini_pop1_LT
506	-0.219048	0.0246014	8.90386	0	0	742988	48707	615	960	I9131_1_42_Lepidiolamprologus_boulengeri_Lamprologini_pop1_LT
507	-0.218902	0.0219251	9.98411	0	0	721562	44252	562	877	I9154_1_65_Julidochromis_regani_Lamprologini_pop1_LT
508	-0.218561	0.0264597	8.26014	2.22045e-16	2.50247e-16	724429	45340	581	906	I9098_1_9_Neolamprologous_christyi_Lamprologini_pop1_LT
509	-0.218559	0.0266703	8.19484	2.22045e-16	2.50247e-16	767358	51383	640	998	I9124_1_35_Altolamprologus_compressiceps_Lamprologini_pop1_LT
510	-0.218206	0.0261579	8.34187	0	0	750500	48089	584	910	I9110_1_21_Neolamprologus_multifasciatus_Lamprologini_pop1_LT
511	-0.217931	0.0276362	7.88572	3.10862e-15	3.39416e-15	717860	44569	567	883	I9109_1_20_Neolamprologus_cylindricus_Lamprologini_pop1_LT
512	-0.217683	0.0283828	7.66952	1.73195e-14	1.83691e-14	723519	45786	584	909	I9155_1_66_Lepidiolamprologus_meeli_Lamprologini_pop1_LT
513	-0.217446	0.0240943	9.02482	0	0	760620	50253	619	963	I9221_2_38_Telmatochromis_temporalis_Lamprologini_pop1_LT
514	-0.217064	0.0221841	9.78467	0	0	749695	48551	624	970	I9162_1_73_Chalinochromis_bifrenatus_Lamprologini_pop1_LT
515	-0.21672	0.0249202	8.69656	0	0	778944	50315	609	946	I9130_1_41_Julidochromis_marlieri_Lamprologini_pop1_LT
516	-0.216625	0.0253482	8.54595	0	0	763379	50489	622	966	I9156_1_67_Neolamprologus_brevis_Lamprologini_pop1_LT
517	-0.216602	0.0269292	8.04337	8.88178e-16	9.79952e-16	743760	47255	604	938	I9181_1_92_Neolamprologus_leleupi_Lamprologini_pop1_LT
518	-0.216381	0.0243156	8.89886	0	0	768324	49752	641	995	I9134_1_45_Neolamprologus_sexfasciatus_Lamprologini_pop1_LT
519	-0.216011	0.0281138	7.68346	1.55431e-14	1.65408e-14	712182	44257	568	881	I9131_1_42_Lepidiolamprologus_boulengeri_Lamprologini_pop1_LT
520	-0.214834	0.0263921	8.14009	4.44089e-16	4.95179e-16	752747	48378	614	950	I9221_2_38_Telmatochromis_temporalis_Lamprologini_pop1_LT
521	-0.214481	0.0258013	8.31281	0	0	714848	44231	575	889	I9214_2_31_Variabilichromis_moorii_Lamprologini_pop1_LT
522	-0.214458	0.0248504	8.62996	0	0	771658	50819	652	1008	I9155_1_66_Lepidiolamprologus_meeli_Lamprologini_pop1_LT
523	-0.214424	0.024721	8.67373	0	0	771635	49616	610	943	I9169_1_80_Neolamprologus_helianthus_Lamprologini_pop1_LT
524	-0.213849	0.0257673	8.29924	0	0	725811	45621	579	894	I9143_1_54_Lepidiolamprologus_elongatus_Lamprologini_pop1_LT
525	-0.21364	0.0277113	7.70946	1.26565e-14	1.35376e-14	715534	44343	565	872	I9221_2_38_Telmatochromis_temporalis_Lamprologini_pop1_LT
526	-0.213563	0.0239581	8.91404	0	0	776772	52638	661	1020	I9155_1_66_Lepidiolamprologus_meeli_Lamprologini_pop1_LT
527	-0.213181	0.0273722	7.78824	6.88338e-15	7.42557e-15	723363	45006	585	902	I9134_1_45_Neolamprologus_sexfasciatus_Lamprologini_pop1_LT
528	-0.212442	0.0241274	8.80502	0	0	754751	48199	595	916	I9156_1_67_Neolamprologus_brevis_Lamprologini_pop1_LT
529	-0.212157	0.0245389	8.64576	0	0	787423	52930	661	1017	I9118_1_29_Julidochromis_dickfeldii_Lamprologini_pop1_LT
530	-0.212081	0.0257558	8.23428	2.22045e-16	2.50247e-16	726164	45803	587	903	I9112_1_23_Altolamprologus_calvus_Lamprologini_pop1_LT
531	-0.21146	0.0249842	8.46375	0	0	722898	46009	578	888	I9107_1_18_Lamprologus_ornatipinnis_Lamprologini_pop1_LT
532	-0.211377	0.0238542	8.86122	0	0	755371	48641	610	937	I9130_1_41_Julidochromis_marlieri_Lamprologini_pop1_LT
533	-0.211368	0.0241912	8.73737	0	0	782968	51792	666	1023	I9167_1_78_Lepidiolamprologus_nkambae_Lamprologini_pop1_LT
534	-0.211249	0.0238265	8.86613	0	0	741309	47534	603	926	I9156_1_67_Neolamprologus_brevis_Lamprologini_pop1_LT
535	-0.210962	0.0231946	9.09531	0	0	750851	48815	619	950	I9133_1_44_Neolamprologus_falcicula_Lamprologini_pop1_LT
536	-0.209699	0.0230875	9.08276	0	0	727812	46083	603	923	I9167_1_78_Lepidiolamprologus_nkambae_Lamprologini_pop1_LT
537	-0.209135	0.0231896	9.01845	0	0	772718	51951	658	1006	I9124_1_35_Altolamprologus_compressiceps_Lamprologini_pop1_LT
538	-0.209059	0.0226671	9.22304	0	0	791868	53841	681	1041	I9167_1_78_Lepidiolamprologus_nkambae_Lamprologini_pop1_LT
539	-0.209003	0.0295557	7.07149	1.53277e-12	1.58303e-12	750797	48247	615	940	I9169_1_80_Neolamprologus_helianthus_Lamprologini_pop1_LT
540	-0.208485	0.0232788	8.95601	0	0	775569	51465	653	997	I9134_1_45_Neolamprologus_sexfasciatus_Lamprologini_pop1_LT
541	-0.208308	0.0248982	8.36639	0	0	775125	50852	648	989	I9143_1_54_Lepidiolamprologus_elongatus_Lamprologini_pop1_LT
542	-0.208279	0.0231297	9.00484	0	0	740829	47490	612	934	I9098_1_9_Neolamprologous_christyi_Lamprologini_pop1_LT
543	-0.20692	0.0216352	9.56401	0	0	721549	46071	596	907	I9180_1_91_Neolamprologus_caudopunctatus_Lamprologini_pop1_LT
544	-0.206292	0.0245458	8.40436	0	0	776624	51036	656	997	I9112_1_23_Altolamprologus_calvus_Lamprologini_pop1_LT
545	-0.206006	0.0223195	9.22987	0	0	780446	52598	661	1004	I9209_2_26_Telmatochromis_dhonti_Lamprologini_pop1_LT
546	-0.205988	0.0232151	8.87301	0	0	784457	52888	663	1007	I9112_1_23_Altolamprologus_calvus_Lamprologini_pop1_LT
547	-0.205824	0.0274317	7.50314	6.23945e-14	6.54052e-14	739518	47268	600	911	I9110_1_21_Neolamprologus_multifasciatus_Lamprologini_pop1_LT
548	-0.20548	0.0226538	9.07041	0	0	753744	49392	638	968	I9146_1_57_Neolamprologus_tetracanthus_Lamprologini_pop1_LT
549	-0.205446	0.0265978	7.72416	1.13243e-14	1.21331e-14	755039	49627	642	974	I9146_1_57_Neolamprologus_tetracanthus_Lamprologini_pop1_LT
550	-0.205314	0.0218756	9.38554	0	0	780021	51071	658	998	I9118_1_29_Julidochromis_dickfeldii_Lamprologini_pop1_LT
551	-0.204587	0.0235353	8.69274	0	0	782044	52710	659	998	I9143_1_54_Lepidiolamprologus_elongatus_Lamprologini_pop1_LT
552	-0.204238	0.0235754	8.66316	0	0	782441	53052	676	1023	I9155_1_66_Lepidiolamprologus_meeli_Lamprologini_pop1_LT
553	-0.203987	0.0237306	8.59593	0	0	724922	45351	599	906	I9118_1_29_Julidochromis_dickfeldii_Lamprologini_pop1_LT
554	-0.2034	0.0250412	8.12263	4.44089e-16	4.95179e-16	774917	52514	656	991	I9107_1_18_Lamprologus_ornatipinnis_Lamprologini_pop1_LT
555	-0.20264	0.0226399	8.95058	0	0	739364	46546	604	911	I9154_1_65_Julidochromis_regani_Lamprologini_pop1_LT
556	-0.202254	0.0260938	7.75105	9.10383e-15	9.77072e-15	750849	48316	637	960	I9146_1_57_Neolamprologus_tetracanthus_Lamprologini_pop1_LT
557	-0.201847	0.0251432	8.02789	8.88178e-16	9.79952e-16	751677	47949	605	911	I9221_2_38_Telmatochromis_temporalis_Lamprologini_pop1_LT
558	-0.20147	0.0236247	8.52793	0	0	757888	50283	652	981	I9145_1_56_Neolamprologus_fasciatus_Lamprologini_pop1_LT
559	-0.201324	0.0261478	7.69947	1.37668e-14	1.47001e-14	738055	46855	603	907	I9131_1_42_Lepidiolamprologus_boulengeri_Lamprologini_pop1_LT
560	-0.20132	0.0233971	8.60448	0	0	724012	46707	605	910	I9096_1_7_Lamprologous_ocellatus_Lamprologini_pop1_LT
561	-0.201166	0.0222828	9.02786	0	0	781893	53987	685	1030	I9100_1_11_Palaeolamprologus_toae_Lamprologini_pop1_LT
562	-0.201051	0.0261512	7.68803	1.4877e-14	1.58587e-14	718999	45313	608	914	I9145_1_56_Neolamprologus_fasciatus_Lamprologini_pop1_LT
563	-0.199536	0.0215806	9.24608	0	0	792155	53778	690	1034	I9209_2_26_Telmatochromis_dhonti_Lamprologini_pop1_LT
564	-0.199515	0.0233114	8.5587	0	0	775691	50827	660	989	I9209_2_26_Telmatochromis_dhonti_Lamprologini_pop1_LT
565	-0.199286	0.0247331	8.05746	8.88178e-16	9.79952e-16	777578	52221	673	1008	I9100_1_11_Palaeolamprologus_toae_Lamprologini_pop1_LT
566	-0.198963	0.0235073	8.4639	0	0	736534	46712	618	925	I9214_2_31_Variabilichromis_moorii_Lamprologini_pop1_LT
567	-0.198638	0.022521	8.82013	0	0	808091	55351	706	1056	I9167_1_78_Lepidiolamprologus_nkambae_Lamprologini_pop1_LT
568	-0.197882	0.0276865	7.14725	8.85292e-13	9.17325e-13	722213	45413	606	905	I9209_2_26_Telmatochromis_dhonti_Lamprologini_pop1_LT
569	-0.197539	0.0229669	8.60102	0	0	755937	49322	652	973	I9145_1_56_Neolamprologus_fasciatus_Lamprologini_pop1_LT
570	-0.19736	0.02524	7.81931	5.32907e-15	5.77851e-15	747646	47542	608	907	I9146_1_57_Neolamprologus_tetracanthus_Lamprologini_pop1_LT
571	-0.197287	0.0236635	8.3372	0	0	760193	50626	651	971	I9145_1_56_Neolamprologus_fasciatus_Lamprologini_pop1_LT
572	-0.196861	0.0253442	7.76748	7.99361e-15	8.6085e-15	725095	46786	614	915	I9100_1_11_Palaeolamprologus_toae_Lamprologini_pop1_LT
573	-0.196305	0.0275661	7.12124	1.06959e-12	1.10647e-12	802940	54454	696	1036	I9118_1_29_Julidochromis_dickfeldii_Lamprologini_pop1_LT
574	-0.196126	0.0270739	7.24408	4.3543e-13	4.52674e-13	775456	51934	664	988	I9233_2_50_Telmatochromis_vittatus_Lamprologini_pop1_LT
575	-0.195967	0.0243166	8.05898	6.66134e-16	7.40149e-16	759308	49447	638	949	I9124_1_35_Altolamprologus_compressiceps_Lamprologini_pop1_LT
576	-0.195388	0.0239671	8.15237	4.44089e-16	4.95179e-16	771919	51240	663	985	I9107_1_18_Lamprologus_ornatipinnis_Lamprologini_pop1_LT
577	-0.195376	0.0210288	9.29085	0	0	793901	53893	696	1034	I9112_1_23_Altolamprologus_calvus_Lamprologini_pop1_LT
578	-0.195274	0.025173	7.75727	8.65974e-15	9.30996e-15	777610	50987	647	961	I9167_1_78_Lepidiolamprologus_nkambae_Lamprologini_pop1_LT
579	-0.195259	0.0238159	8.19869	2.22045e-16	2.50247e-16	773976	50262	645	958	I9118_1_29_Julidochromis_dickfeldii_Lamprologini_pop1_LT
580	-0.194731	0.0246989	7.88419	3.10862e-15	3.39416e-15	792843	54512	703	1043	I9180_1_91_Neolamprologus_caudopunctatus_Lamprologini_pop1_LT
581	-0.193798	0.0211728	9.15317	0	0	790168	53027	676	1001	I9143_1_54_Lepidiolamprologus_elongatus_Lamprologini_pop1_LT
582	-0.19377	0.0252799	7.66497	1.79856e-14	1.90436e-14	766006	50010	647	958	I9155_1_66_Lepidiolamprologus_meeli_Lamprologini_pop1_LT
583	-0.193357	0.0248271	7.78814	6.88338e-15	7.42557e-15	776121	51661	680	1006	I9180_1_91_Neolamprologus_caudopunctatus_Lamprologini_pop1_LT
584	-0.19335	0.02449	7.89506	2.88658e-15	3.1682e-15	770100	51157	655	969	I9100_1_11_Palaeolamprologus_toae_Lamprologini_pop1_LT
585	-0.193189	0.0238634	8.09564	6.66134e-16	7.40149e-16	724485	45451	616	911	I9178_1_89_Lamprologus_lemairii_Lamprologini_pop1_LT
586	-0.192962	0.0241172	8.00099	1.33227e-15	1.46736e-15	780767	53629	688	1017	I9096_1_7_Lamprologous_ocellatus_Lamprologini_pop1_LT
587	-0.192962	0.020866	9.24768	0	0	788750	53293	688	1017	I9233_2_50_Telmatochromis_vittatus_Lamprologini_pop1_LT
588	-0.192079	0.0238943	8.03871	8.88178e-16	9.79952e-16	728103	46312	612	903	I9131_1_42_Lepidiolamprologus_boulengeri_Lamprologini_pop1_LT
589	-0.190866	0.0215424	8.86003	0	0	781254	53525	691	1017	I9180_1_91_Neolamprologus_caudopunctatus_Lamprologini_pop1_LT
590	-0.190263	0.0241254	7.88639	3.10862e-15	3.39416e-15	768636	49823	632	929	I9143_1_54_Lepidiolamprologus_elongatus_Lamprologini_pop1_LT
591	-0.190244	0.0279015	6.81842	9.20464e-12	9.39858e-12	770563	50237	664	976	I9233_2_50_Telmatochromis_vittatus_Lamprologini_pop1_LT
592	-0.190083	0.0252426	7.53023	5.06262e-14	5.32462e-14	748891	48636	637	936	I9143_1_54_Lepidiolamprologus_elongatus_Lamprologini_pop1_LT
593	-0.189937	0.0258125	7.35835	1.86295e-13	1.94315e-13	743639	48265	644	946	I9124_1_35_Altolamprologus_compressiceps_Lamprologini_pop1_LT
594	-0.189189	0.0233013	8.11926	4.44089e-16	4.95179e-16	788626	54516	705	1034	I9100_1_11_Palaeolamprologus_toae_Lamprologini_pop1_LT
595	-0.188316	0.0219551	8.57733	0	0	772475	50276	653	956	I9209_2_26_Telmatochromis_dhonti_Lamprologini_pop1_LT
596	-0.188007	0.0240074	7.83124	4.88498e-15	5.3061e-15	750116	48593	650	951	I9118_1_29_Julidochromis_dickfeldii_Lamprologini_pop1_LT
597	-0.187762	0.0240678	7.80141	6.21725e-15	6.73001e-15	783198	53257	677	990	I9107_1_18_Lamprologus_ornatipinnis_Lamprologini_pop1_LT
598	-0.187377	0.0235001	7.97345	1.55431e-15	1.70893e-15	718679	44728	618	903	I9146_1_57_Neolamprologus_tetracanthus_Lamprologini_pop1_LT
599	-0.187374	0.0244266	7.67092	1.70974e-14	1.81642e-14	716349	44706	605	884	I9233_2_50_Telmatochromis_vittatus_Lamprologini_pop1_LT
600	-0.186701	0.0237289	7.86807	3.55271e-15	3.86565e-15	737148	46997	636	928	I9146_1_57_Neolamprologus_tetracanthus_Lamprologini_pop1_LT
601	-0.186675	0.0245888	7.59189	3.15303e-14	3.32732e-14	748106	48736	647	944	I9155_1_66_Lepidiolamprologus_meeli_Lamprologini_pop1_LT
602	-0.185841	0.0294423	6.31202	2.75417e-10	2.79409e-10	768295	49799	644	938	I9233_2_50_Telmatochromis_vittatus_Lamprologini_pop1_LT
603	-0.18583	0.0209657	8.86351	0	0	771073	50345	655	954	I9112_1_23_Altolamprologus_calvus_Lamprologini_pop1_LT
604	-0.185613	0.0246853	7.51917	5.50671e-14	5.78204e-14	751041	48370	634	923	I9145_1_56_Neolamprologus_fasciatus_Lamprologini_pop1_LT
605	-0.185319	0.0259239	7.14856	8.76854e-13	9.10079e-13	776927	52147	677	985	I9096_1_7_Lamprologous_ocellatus_Lamprologini_pop1_LT
606	-0.184797	0.0250582	7.37471	1.64757e-13	1.72134e-13	736112	46925	622	904	I9221_2_38_Telmatochromis_temporalis_Lamprologini_pop1_LT
607	-0.183578	0.0250788	7.32004	2.47802e-13	2.58042e-13	775899	51966	696	1009	I9178_1_89_Lamprologus_lemairii_Lamprologini_pop1_LT
608	-0.183265	0.0224614	8.1591	4.44089e-16	4.95179e-16	772745	50523	693	1004	I9178_1_89_Lamprologus_lemairii_Lamprologini_pop1_LT
609	-0.182437	0.0270135	6.75355	1.44274e-11	1.47075e-11	753140	49286	661	956	I9167_1_78_Lepidiolamprologus_nkambae_Lamprologini_pop1_LT
610	-0.181083	0.0237415	7.62727	2.39808e-14	2.53489e-14	766853	49615	658	949	I9178_1_89_Lamprologus_lemairii_Lamprologini_pop1_LT
611	-0.18082	0.0229761	7.86995	3.55271e-15	3.86565e-15	782990	52627	709	1022	I9178_1_89_Lamprologus_lemairii_Lamprologini_pop1_LT
612	-0.180247	0.024263	7.42889	1.09468e-13	1.1456e-13	750215	49840	664	956	I9100_1_11_Palaeolamprologus_toae_Lamprologini_pop1_LT
613	-0.180203	0.0256621	7.02214	2.18492e-12	2.2501e-12	746985	48812	646	930	I9107_1_18_Lamprologus_ornatipinnis_Lamprologini_pop1_LT
614	-0.178571	0.0255722	6.98302	2.88902e-12	2.96914e-12	765741	50192	644	924	I9107_1_18_Lamprologus_ornatipinnis_Lamprologini_pop1_LT
615	-0.177349	0.025667	6.90961	4.86011e-12	4.97865e-12	752389	48885	661	946	I9112_1_23_Altolamprologus_calvus_Lamprologini_pop1_LT
616	-0.175396	0.0249777	7.02208	2.18581e-12	2.2501e-12	770003	50991	677	965	I9180_1_91_Neolamprologus_caudopunctatus_Lamprologini_pop1_LT
617	-0.174369	0.025314	6.88824	5.64881e-12	5.7772e-12	749870	48735	670	953	I9209_2_26_Telmatochromis_dhonti_Lamprologini_pop1_LT
618	-0.173273	0.0228525	7.58223	3.39728e-14	3.57908e-14	791921	54999	730	1036	I9096_1_7_Lamprologous_ocellatus_Lamprologini_pop1_LT
619	-0.169365	0.0242824	6.9748	3.0631e-12	3.14293e-12	747538	48285	667	939	I9178_1_89_Lamprologus_lemairii_Lamprologini_pop1_LT
620	-0.169154	0.0269843	6.26861	3.6429e-10	3.68975e-10	738777	47657	668	940	I9145_1_56_Neolamprologus_fasciatus_Lamprologini_pop1_LT
621	-0.168553	0.0280224	6.01496	1.79933e-09	1.81372e-09	744304	48055	661	929	I9233_2_50_Telmatochromis_vittatus_Lamprologini_pop1_LT
622	-0.162963	0.0269935	6.03711	1.56897e-09	1.58405e-09	749843	49785	678	942	I9096_1_7_Lamprologous_ocellatus_Lamprologini_pop1_LT
623	-0.161963	0.0243194	6.65984	2.74132e-11	2.79003e-11	771046	51506	683	947	I9096_1_7_Lamprologous_ocellatus_Lamprologini_pop1_LT
624	-0.15873	0.0250086	6.34703	2.1951e-10	2.23051e-10	747548	49241	689	949	I9180_1_91_Neolamprologus_caudopunctatus_Lamprologini_pop1_LT
625	-0.134009	0.0221199	6.05829	1.3758e-09	1.39126e-09	783192	52779	769	1007	I9166_1_77_Lamprologus_callipterus_Lamprologini_pop1_LT
626	-0.125155	0.0261757	4.78135	1.74125e-06	1.74401e-06	726271	46878	706	908	I9166_1_77_Lamprologus_callipterus_Lamprologini_pop1_LT
627	-0.121464	0.0226009	5.37432	7.68741e-08	7.72419e-08	790961	54681	792	1011	I9166_1_77_Lamprologus_callipterus_Lamprologini_pop1_LT
628	-0.117301	0.0210447	5.57388	2.4913e-08	2.50722e-08	805658	56242	824	1043	I9166_1_77_Lamprologus_callipterus_Lamprologini_pop1_LT
629	-0.114889	0.0220664	5.20649	1.92446e-07	1.93059e-07	776403	51798	755	951	I9166_1_77_Lamprologus_callipterus_Lamprologini_pop1_LT
630	-0.101045	0.0272634	3.70626	0.000210342	0.000210342	752398	50075	774	948	I9166_1_77_Lamprologus_callipterus_Lamprologini_pop1_LT
average:							47601	525.411	1255.64

## Sheet: h1c1
permutation	dstat	dstatSD	Zscore	pval	padjust	total_sites	informative_sites	abba_sites	baba_sites	pop1
1	0.481482	0.0311711	15.4464	0	0	764904	45283	700	245	I9233_2_50_Telmatochromis_vittatus_Lamprologini_pop1_LT
2	0.469388	0.025072	18.7216	0	0	775125	47514	828	299	I9166_1_77_Lamprologus_callipterus_Lamprologini_pop1_LT
3	0.463874	0.0258877	17.9187	0	0	774085	45867	699	256	I9118_1_29_Julidochromis_dickfeldii_Lamprologini_pop1_LT
4	0.458023	0.0318752	14.3693	0	0	760781	45244	686	255	I9124_1_35_Altolamprologus_compressiceps_Lamprologini_pop1_LT
5	0.449945	0.0276421	16.2776	0	0	771134	45744	659	250	I9162_1_73_Chalinochromis_bifrenatus_Lamprologini_pop1_LT
6	0.445503	0.0280641	15.8745	0	0	752899	43984	683	262	I9146_1_57_Neolamprologus_tetracanthus_Lamprologini_pop1_LT
7	0.435533	0.0313548	13.8905	0	0	770454	47416	707	278	I9100_1_11_Palaeolamprologus_toae_Lamprologini_pop1_LT
8	0.433852	0.0293814	14.7662	0	0	747232	44722	737	291	I9166_1_77_Lamprologus_callipterus_Lamprologini_pop1_LT
9	0.431557	0.0266302	16.2055	0	0	772842	46227	685	272	I9112_1_23_Altolamprologus_calvus_Lamprologini_pop1_LT
10	0.431507	0.0332985	12.9588	0	0	736296	42399	627	249	I9233_2_50_Telmatochromis_vittatus_Lamprologini_pop1_LT
11	0.430096	0.0298074	14.4292	0	0	767066	45667	670	267	I9178_1_89_Lamprologus_lemairii_Lamprologini_pop1_LT
12	0.424913	0.0292245	14.5396	0	0	742406	43492	612	247	I9131_1_42_Lepidiolamprologus_boulengeri_Lamprologini_pop1_LT
13	0.42418	0.0288757	14.6899	0	0	769250	46748	695	281	I9180_1_91_Neolamprologus_caudopunctatus_Lamprologini_pop1_LT
14	0.423382	0.0332971	12.7153	0	0	756900	44388	627	254	I9156_1_67_Neolamprologus_brevis_Lamprologini_pop1_LT
15	0.422943	0.031941	13.2414	0	0	742016	42998	614	249	I9209_2_26_Telmatochromis_dhonti_Lamprologini_pop1_LT
16	0.421634	0.0284542	14.818	0	0	775912	46732	644	262	I9167_1_78_Lepidiolamprologus_nkambae_Lamprologini_pop1_LT
17	0.42133	0.027655	15.2352	0	0	764272	45684	673	274	I9116_1_27_Ectodus_descampsii_Ectodini_pop1_LT
18	0.420225	0.0323974	12.9709	0	0	755325	44405	632	258	I9110_1_21_Neolamprologus_multifasciatus_Lamprologini_pop1_LT
19	0.418785	0.0302666	13.8365	0	0	768863	46363	642	263	I9113_1_24_Aulonocranus_dewindtii_Ectodini_pop1_LT
20	0.417118	0.0282929	14.7428	0	0	772235	44257	654	269	I9175_1_86_Cyprichromis_coloratus_Cyprichromini_pop1_LT
21	0.416569	0.0312709	13.3213	0	0	752630	44186	607	250	I9221_2_38_Telmatochromis_temporalis_Lamprologini_pop1_LT
22	0.413068	0.0297556	13.882	0	0	776697	45892	638	265	I9130_1_41_Julidochromis_marlieri_Lamprologini_pop1_LT
23	0.411894	0.0291502	14.1301	0	0	767809	45768	641	267	I9209_2_26_Telmatochromis_dhonti_Lamprologini_pop1_LT
24	0.411765	0.0363634	11.3236	0	0	765055	44561	612	255	I9181_1_92_Neolamprologus_leleupi_Lamprologini_pop1_LT
25	0.410651	0.0340017	12.0773	0	0	754822	43426	596	249	I9264_2_81_Copadichromis_borleyi_Haplochromini_pop1_LT
26	0.410417	0.0300109	13.6756	0	0	771679	46418	677	283	I9139_1_50_Cyathopharynx_furcifer_Ectodini_pop1_LT
27	0.409871	0.0264476	15.4975	0	0	746130	43041	657	275	I9118_1_29_Julidochromis_dickfeldii_Lamprologini_pop1_LT
28	0.409364	0.030823	13.2811	0	0	731178	41908	587	246	I9221_2_38_Telmatochromis_temporalis_Lamprologini_pop1_LT
29	0.406818	0.0266205	15.2821	0	0	759102	44710	619	261	I9098_1_9_Neolamprologous_christyi_Lamprologini_pop1_LT
30	0.403226	0.0343191	11.7493	0	0	734238	42061	609	259	I9146_1_57_Neolamprologus_tetracanthus_Lamprologini_pop1_LT
31	0.401093	0.0277767	14.4399	0	0	767442	46478	641	274	I9107_1_18_Lamprologus_ornatipinnis_Lamprologini_pop1_LT
32	0.400922	0.0430841	9.30557	0	0	502240	23717	304	130	I9138_1_49_Callochromis_pleurospilus_Ectodini_pop1_LT
33	0.399083	0.0414908	9.61857	0	0	502017	23605	305	131	I9138_1_49_Callochromis_pleurospilus_Ectodini_pop1_LT
34	0.39876	0.0306099	13.0272	0	0	766593	46229	677	291	I9155_1_66_Lepidiolamprologus_meeli_Lamprologini_pop1_LT
35	0.395466	0.0340683	11.608	0	0	703731	39800	554	240	I9122_1_33_Neolamprologus_savoryi_Lamprologini_pop1_LT
36	0.395454	0.0296235	13.3493	0	0	767547	43585	614	266	I9204_2_21_Petrochromis_famula_Tropheini_pop1_LT
37	0.39485	0.029343	13.4564	0	0	738650	42954	650	282	I9124_1_35_Altolamprologus_compressiceps_Lamprologini_pop1_LT
38	0.394209	0.028135	14.0113	0	0	743514	42823	626	272	I9162_1_73_Chalinochromis_bifrenatus_Lamprologini_pop1_LT
39	0.390681	0.0291916	13.3833	0	0	742893	43080	582	255	I9178_1_89_Lamprologus_lemairii_Lamprologini_pop1_LT
40	0.390116	0.0257888	15.1273	0	0	770608	45044	661	290	I9104_1_15_Cyprichromis_microlepidotus_Cyprichromini_pop1_LT
41	0.38964	0.0312619	12.4637	0	0	769069	45604	617	271	I9158_1_69_Neolamprologus_tretocephalus_Lamprologini_pop1_LT
42	0.389595	0.0306451	12.7131	0	0	769219	45502	601	264	I9099_1_10_Neolamprologus_modestus_Lamprologini_pop1_LT
43	0.386604	0.0279261	13.8438	0	0	761061	44473	590	261	I9142_1_53_Julidochromis_ornatus_Lamprologini_pop1_LT
44	0.386231	0.0315964	12.2239	0	0	773407	45496	594	263	I9169_1_80_Neolamprologus_helianthus_Lamprologini_pop1_LT
45	0.385845	0.0306913	12.5718	0	0	771015	46030	607	269	I9172_1_83_Asprotilapia_leptura_Ectodini_pop1_LT
46	0.383929	0.0309982	12.3855	0	0	771728	45975	620	276	I9143_1_54_Lepidiolamprologus_elongatus_Lamprologini_pop1_LT
47	0.383795	0.0284385	13.4956	0	0	743594	44343	649	289	I9100_1_11_Palaeolamprologus_toae_Lamprologini_pop1_LT
48	0.382869	0.0262545	14.583	0	0	757818	45045	670	299	I9126_1_37_Callochromis_macrops_Ectodini_pop1_LT
49	0.382803	0.0314932	12.1551	0	0	749409	43832	587	262	I9132_1_43_Microdontochromis_rotundiventralis_Ectodini_pop1_LT
50	0.381653	0.0255011	14.9662	0	0	769878	45537	610	273	I9157_1_68_Neolamprologus_furcifer_Lamprologini_pop1_LT
51	0.380711	0.0346476	10.9881	0	0	722096	40984	544	244	I9128_1_39_Enantiopus_melanogenys_Ectodini_pop1_LT
52	0.377155	0.0341632	11.0398	0	0	747375	43453	639	289	I9112_1_23_Altolamprologus_calvus_Lamprologini_pop1_LT
53	0.377009	0.0328017	11.4936	0	0	744175	41501	557	252	I9175_1_86_Cyprichromis_coloratus_Cyprichromini_pop1_LT
54	0.377009	0.0313168	12.0385	0	0	728762	41425	557	252	I9109_1_20_Neolamprologus_cylindricus_Lamprologini_pop1_LT
55	0.376392	0.0304056	12.379	0	0	770581	45251	618	280	I9262_2_79_Xenotilapia_spiloptera_Ectodini_pop1_LT
56	0.374707	0.0309352	12.1127	0	0	740992	43445	587	267	I9107_1_18_Lamprologus_ornatipinnis_Lamprologini_pop1_LT
57	0.374408	0.0347674	10.7689	0	0	766013	43257	580	264	I9120_1_31_Lobochilotes_labiatus_Tropheini_pop1_LT
58	0.372839	0.0333536	11.1784	0	0	748051	42625	556	254	I9217_2_34_Lethrinops_marginatus_Haplochromini_pop1_LT
59	0.371237	0.0302557	12.27	0	0	741563	42980	615	282	I9098_1_9_Neolamprologous_christyi_Lamprologini_pop1_LT
60	0.370203	0.0325983	11.3565	0	0	771544	44952	607	279	I9228_2_45_Tanganicodus_irsacae_Eretmodini_pop1_LT
61	0.368182	0.0299005	12.3135	0	0	747639	42831	602	278	I9130_1_41_Julidochromis_marlieri_Lamprologini_pop1_LT
62	0.367803	0.0294575	12.4859	0	0	777656	44468	582	269	I11192_14845_Tropheus_brichardi_Mtoto_Tropheini_pop1_LT45
63	0.367117	0.0310548	11.8216	0	0	737954	42555	607	281	I9110_1_21_Neolamprologus_multifasciatus_Lamprologini_pop1_LT
64	0.367033	0.0325302	11.2828	0	0	741795	43486	622	288	I9155_1_66_Lepidiolamprologus_meeli_Lamprologini_pop1_LT
65	0.366516	0.0301739	12.1468	0	0	737162	42346	604	280	I9156_1_67_Neolamprologus_brevis_Lamprologini_pop1_LT
66	0.365501	0.0293482	12.4539	0	0	770795	44750	566	263	I9105_1_16_Grammatotria_lemairii_Ectodini_pop1_LT
67	0.365407	0.028625	12.7653	0	0	739969	42112	596	277	I9181_1_92_Neolamprologus_leleupi_Lamprologini_pop1_LT
68	0.363057	0.0325795	11.1437	0	0	742257	43835	642	300	I9180_1_91_Neolamprologus_caudopunctatus_Lamprologini_pop1_LT
69	0.362947	0.0272037	13.3418	0	0	777857	45953	629	294	I9168_1_79_Neolamprologus_buescheri_Lamprologini_pop1_LT
70	0.361225	0.0305956	11.8064	0	0	742438	43578	667	313	I9127_1_38_Cunningtonia_longiventralis_Ectodini_pop1_LT
71	0.361179	0.032248	11.2	0	0	765465	44193	554	260	I9238_2_55_Xenotilapia_caudafasciata_Ectodini_pop1_LT
72	0.356425	0.0292921	12.168	0	0	747297	43779	607	288	I9167_1_78_Lepidiolamprologus_nkambae_Lamprologini_pop1_LT
73	0.351931	0.031387	11.2127	0	0	742018	43365	630	302	I9116_1_27_Ectodus_descampsii_Ectodini_pop1_LT
74	0.351893	0.0282625	12.4509	0	0	744490	42425	607	291	I9104_1_15_Cyprichromis_microlepidotus_Cyprichromini_pop1_LT
75	0.351706	0.036941	9.52076	0	0	741258	41336	515	247	I9123_1_34_Paracyprichromis_brieni_Cyprichromini_pop1_LT
76	0.350172	0.0313018	11.187	0	0	739157	42415	588	283	I9142_1_53_Julidochromis_ornatus_Lamprologini_pop1_LT
77	0.349423	0.0294249	11.8751	0	0	743620	43596	643	310	I9139_1_50_Cyathopharynx_furcifer_Ectodini_pop1_LT
78	0.348542	0.0361465	9.64249	0	0	697934	39011	532	257	I9122_1_33_Neolamprologus_savoryi_Lamprologini_pop1_LT
79	0.348264	0.032558	10.6967	0	0	742622	43649	602	291	I9113_1_24_Aulonocranus_dewindtii_Ectodini_pop1_LT
80	0.346437	0.0304844	11.3644	0	0	763890	43638	548	266	I9123_1_34_Paracyprichromis_brieni_Cyprichromini_pop1_LT
81	0.346207	0.0360115	9.61379	0	0	720690	40300	488	237	I9205_2_22_Copadichromis_mloto_Haplochromini_pop1_LT
82	0.345345	0.0299815	11.5186	0	0	756299	44844	672	327	I9150_1_61_Cardiopharynx_schoutedeni_Ectodini_pop1_LT
83	0.343284	0.0347527	9.87789	0	0	766541	43590	540	264	I9119_1_30_Tropheus_duboisi*_Tropheini_pop1_LT
84	0.342593	0.0341453	10.0334	0	0	727812	42131	580	284	I9131_1_42_Lepidiolamprologus_boulengeri_Lamprologini_pop1_LT
85	0.340206	0.0371647	9.15401	0	0	750008	42223	520	256	I9115_1_26_Ctenochromis_horei_Tropheini_pop1_LT
86	0.339552	0.0277966	12.2156	0	0	771973	47429	718	354	I9096_1_7_Lamprologous_ocellatus_Lamprologini_pop1_LT
87	0.339545	0.0314107	10.8098	0	0	762262	44316	647	319	I9144_1_55_Microdontochromis_tenuidentatus_Ectodini_pop1_LT
88	0.33945	0.0320428	10.5936	0	0	751773	42846	511	252	I9241_2_58_Melanochromis_auratus_Haplochromini_pop1_LT
89	0.338823	0.0355917	9.51975	0	0	743347	42701	569	281	I9157_1_68_Neolamprologus_furcifer_Lamprologini_pop1_LT
90	0.338636	0.0298313	11.3517	0	0	742509	42754	589	291	I9158_1_69_Neolamprologus_tretocephalus_Lamprologini_pop1_LT
91	0.337972	0.0256487	13.177	0	0	753667	44911	673	333	I9145_1_56_Neolamprologus_fasciatus_Lamprologini_pop1_LT
92	0.336416	0.0304854	11.0353	0	0	744335	43125	578	287	I9143_1_54_Lepidiolamprologus_elongatus_Lamprologini_pop1_LT
93	0.334889	0.0267782	12.506	0	0	769989	45343	572	285	I9250_2_67_Xenotilapia_flavipinnis_Ectodini_pop1_LT
94	0.334096	0.0327991	10.1861	0	0	777051	44893	583	291	I9240_2_57_Spathodus_marlieri_Eretmodini_pop1_LT
95	0.333333	0.0254082	13.1191	0	0	739728	43067	636	318	I9126_1_37_Callochromis_macrops_Ectodini_pop1_LT
96	0.331854	0.0341148	9.72755	0	0	748347	42984	600	301	I9168_1_79_Neolamprologus_buescheri_Lamprologini_pop1_LT
97	0.329065	0.0359132	9.16278	0	0	769035	44028	519	262	I9216_2_33_Eretmodus_marksmithi_Eretmodini_pop1_LT
98	0.329016	0.0380222	8.65326	0	0	740311	41703	513	259	I9238_2_55_Xenotilapia_caudafasciata_Ectodini_pop1_LT
99	0.327146	0.0331842	9.85849	0	0	743236	42792	572	290	I9099_1_10_Neolamprologus_modestus_Lamprologini_pop1_LT
100	0.325815	0.0315463	10.3281	0	0	771209	43729	529	269	I9106_1_17_Interochromis_loocki_Tropheini_pop1_LT
101	0.323972	0.0324569	9.98162	0	0	765264	45060	660	337	I9134_1_45_Neolamprologus_sexfasciatus_Lamprologini_pop1_LT
102	0.323565	0.0356327	9.08057	0	0	714954	40328	542	277	I9128_1_39_Enantiopus_melanogenys_Ectodini_pop1_LT
103	0.321343	0.0366492	8.76807	0	0	747453	42787	551	283	I9169_1_80_Neolamprologus_helianthus_Lamprologini_pop1_LT
104	0.321168	0.0337093	9.52758	0	0	717977	40264	543	279	I9109_1_20_Neolamprologus_cylindricus_Lamprologini_pop1_LT
105	0.319809	0.0328623	9.73179	0	0	720141	40598	553	285	I9253_2_70_Haplochromis_nyereri_Haplochromini_pop1_LT
106	0.319426	0.0354079	9.02134	0	0	740776	40977	506	261	I9204_2_21_Petrochromis_famula_Tropheini_pop1_LT
107	0.316159	0.027284	11.5877	0	0	733687	42128	562	292	I9132_1_43_Microdontochromis_rotundiventralis_Ectodini_pop1_LT
108	0.312281	0.0323572	9.65105	0	0	741428	42997	561	294	I9172_1_83_Asprotilapia_leptura_Ectodini_pop1_LT
109	0.312169	0.0337902	9.23846	0	0	728583	40631	496	260	I9217_2_34_Lethrinops_marginatus_Haplochromini_pop1_LT
110	0.309429	0.0420031	7.36682	1.74749e-13	2.4143e-13	766317	43185	493	260	I9108_1_19_Limnotilapia_dardennii_Tropheini_pop1_LT
111	0.308086	0.028089	10.9682	0	0	729837	42198	639	338	I9127_1_38_Cunningtonia_longiventralis_Ectodini_pop1_LT
112	0.308046	0.034715	8.87357	0	0	742621	42457	569	301	I9262_2_79_Xenotilapia_spiloptera_Ectodini_pop1_LT
113	0.307429	0.0325846	9.43477	0	0	742037	42114	572	303	I9228_2_45_Tanganicodus_irsacae_Eretmodini_pop1_LT
114	0.305725	0.0330464	9.25138	0	0	778384	44974	536	285	I9268_2_85_Spathodus_erytrhodon_Eretmodini_pop1_LT
115	0.304473	0.0325428	9.3561	0	0	741492	41881	452	241	I9090_1_1_Astatoreochromis_alluaudi_Haplochromini_pop1_LT
116	0.302139	0.0329343	9.17399	0	0	734272	41276	487	261	I9264_2_81_Copadichromis_borleyi_Haplochromini_pop1_LT
117	0.302136	0.0310676	9.72514	0	0	762363	44480	640	343	I9101_1_12_Astatoreochromis_alluaudi_Haplochromini_pop1_LT
118	0.300532	0.0333941	8.99954	0	0	758459	42714	489	263	I9234_2_51_Petrochromis_famula*_Tropheini_pop1_LT
119	0.296894	0.0332441	8.93074	0	0	744050	41890	522	283	I9105_1_16_Grammatotria_lemairii_Ectodini_pop1_LT
120	0.296736	0.0432954	6.85376	7.19358e-12	8.99197e-12	731906	40669	437	237	I9090_1_1_Astatoreochromis_alluaudi_Haplochromini_pop1_LT
121	0.293996	0.028235	10.4124	0	0	770945	44806	625	341	I9194_2_11_Astatotilapia_stappersi_Haplochromini_pop1_LT
122	0.291614	0.0333439	8.74567	0	0	767667	42684	516	283	I9173_1_84_Benthochromis_horii_Benthochromini_pop1_LT
123	0.290909	0.0271492	10.7152	0	0	743345	43430	568	312	I9179_1_90_Lestradea_perspicax_Ectodini_pop1_LT
124	0.289678	0.0348729	8.30668	0	0	757221	43670	581	320	I9154_1_65_Julidochromis_regani_Lamprologini_pop1_LT
125	0.289586	0.035226	8.22081	2.22045e-16	3.28376e-16	729606	40587	452	249	I9241_2_58_Melanochromis_auratus_Haplochromini_pop1_LT
126	0.289157	0.0325258	8.89006	0	0	775459	46570	642	354	I9133_1_44_Neolamprologus_falcicula_Lamprologini_pop1_LT
127	0.288085	0.0326001	8.83691	0	0	707514	38463	427	236	I9244_2_61_Simochromis_diagramma_Tropheini_pop1_LT
128	0.287971	0.0317081	9.08194	0	0	741997	40959	530	293	I9120_1_31_Lobochilotes_labiatus_Tropheini_pop1_LT
129	0.287779	0.0308603	9.32523	0	0	738367	41833	490	271	I9197_2_14_Tanganicodus_irsacae_Eretmodini_pop1_LT
130	0.286598	0.0263493	10.8769	0	0	735733	42821	624	346	I9145_1_56_Neolamprologus_fasciatus_Lamprologini_pop1_LT
131	0.284701	0.0286095	9.95128	0	0	769756	45933	634	353	I9239_2_56_Pseudocrenilabrus_philander_Haplochromini_pop1_LT
132	0.28266	0.0319266	8.85345	0	0	741849	42608	540	302	I9250_2_67_Xenotilapia_flavipinnis_Ectodini_pop1_LT
133	0.282443	0.0389586	7.24982	4.17222e-13	5.68939e-13	699731	37600	420	235	I9244_2_61_Simochromis_diagramma_Tropheini_pop1_LT
134	0.282051	0.0306405	9.20518	0	0	750481	43690	575	322	I9214_2_31_Variabilichromis_moorii_Lamprologini_pop1_LT
135	0.281757	0.0292647	9.6279	0	0	743819	44520	671	376	I9096_1_7_Lamprologous_ocellatus_Lamprologini_pop1_LT
136	0.280591	0.0308104	9.107	0	0	769353	44761	607	341	I9129_1_40_Haplochromis_nubilus_Haplochromini_pop1_LT
137	0.280374	0.027085	10.3516	0	0	730879	41754	548	308	I9214_2_31_Variabilichromis_moorii_Lamprologini_pop1_LT
138	0.280326	0.029995	9.34575	0	0	773078	45010	628	353	I9265_2_82_Astatotilapia_burtoni_Haplochromini_pop1_LT
139	0.280108	0.0371178	7.54646	4.4631e-14	6.29027e-14	756435	43343	473	266	I9229_2_46_Astatotilapia_calliptera_Haplochromini_pop1_LT
140	0.278464	0.036017	7.73145	1.06581e-14	1.5123e-14	745799	40086	466	263	I9231_2_48_Plecodus_sp._Perissodini_pop1_LT
141	0.278034	0.0406049	6.8473	7.52576e-12	9.35153e-12	725085	39740	416	235	I9254_2_71_Petrochromis_polyodon_Tropheini_pop1_LT
142	0.277778	0.0353709	7.85328	3.9968e-15	5.78847e-15	709033	39073	460	260	I9205_2_22_Copadichromis_mloto_Haplochromini_pop1_LT
143	0.277709	0.0358342	7.74982	9.10383e-15	1.30055e-14	748029	41634	513	290	I11192_14845_Tropheus_brichardi_Mtoto_Tropheini_pop1_LT45
144	0.276723	0.0291217	9.50231	0	0	738451	42842	639	362	I9150_1_61_Cardiopharynx_schoutedeni_Ectodini_pop1_LT
145	0.276546	0.0334649	8.26377	2.22045e-16	3.28376e-16	749287	42076	547	310	I9240_2_57_Spathodus_marlieri_Eretmodini_pop1_LT
146	0.276008	0.0316553	8.71918	0	0	739718	41995	601	341	I9144_1_55_Microdontochromis_tenuidentatus_Ectodini_pop1_LT
147	0.273869	0.0343264	7.9784	1.55431e-15	2.2667e-15	745632	41792	507	289	I9216_2_33_Eretmodus_marksmithi_Eretmodini_pop1_LT
148	0.273154	0.0332705	8.21009	2.22045e-16	3.28376e-16	725439	41572	543	310	I9179_1_90_Lestradea_perspicax_Ectodini_pop1_LT
149	0.269537	0.039461	6.83048	8.46323e-12	1.04546e-11	710228	38232	398	229	I9254_2_71_Petrochromis_polyodon_Tropheini_pop1_LT
150	0.269103	0.0312467	8.61221	0	0	743545	42579	573	330	I9134_1_45_Neolamprologus_sexfasciatus_Lamprologini_pop1_LT
151	0.265454	0.032688	8.12086	4.44089e-16	6.52159e-16	708757	39191	522	303	I9253_2_70_Haplochromis_nyereri_Haplochromini_pop1_LT
152	0.264995	0.0309465	8.563	0	0	742961	43189	580	337	I9239_2_56_Pseudocrenilabrus_philander_Haplochromini_pop1_LT
153	0.261972	0.0334654	7.82815	4.88498e-15	7.02634e-15	733588	41019	448	262	I9229_2_46_Astatotilapia_calliptera_Haplochromini_pop1_LT
154	0.258475	0.0311528	8.297	0	0	757287	45089	594	350	I9243_2_60_Pseudocrenilabrus_nicholsi_Haplochromini_pop1_LT
155	0.250646	0.0352556	7.10939	1.16551e-12	1.52023e-12	765533	42103	484	290	I9171_1_82_Perissodus_microlepis_Perissodini_pop1_LT
156	0.246061	0.0350796	7.01434	2.31037e-12	2.94048e-12	773639	44210	514	311	I11194_14847_Tropheus_annectens_CW_Tropheini_pop1_LT47
157	0.245997	0.0377051	6.52424	6.83487e-11	8.24898e-11	734548	40381	428	259	I9234_2_51_Petrochromis_famula*_Tropheini_pop1_LT
158	0.245791	0.0387056	6.35028	2.14927e-10	2.56447e-10	704510	36778	370	224	I9091_1_2_Benthochromis_melanoides_Benthochromini_pop1_LT
159	0.245774	0.0353787	6.94694	3.73301e-12	4.72249e-12	771811	42549	479	290	I9231_2_48_Plecodus_sp._Perissodini_pop1_LT
160	0.24533	0.0339167	7.23331	4.71401e-13	6.38672e-13	748134	42105	500	303	I9268_2_85_Spathodus_erytrhodon_Eretmodini_pop1_LT
161	0.245241	0.0343514	7.13918	9.38805e-13	1.23993e-12	738278	43037	556	337	I9243_2_60_Pseudocrenilabrus_nicholsi_Haplochromini_pop1_LT
162	0.244537	0.0325598	7.51039	5.88418e-14	8.1833e-14	745782	43408	598	363	I9133_1_44_Neolamprologus_falcicula_Lamprologini_pop1_LT
163	0.244072	0.0347079	7.03219	2.03326e-12	2.63571e-12	742748	41093	446	271	I9108_1_19_Limnotilapia_dardennii_Tropheini_pop1_LT
164	0.241379	0.038832	6.21598	5.10045e-10	5.95053e-10	743257	40083	468	286	I9171_1_82_Perissodus_microlepis_Perissodini_pop1_LT
165	0.239899	0.0380459	6.30552	2.87232e-10	3.40784e-10	742184	40315	491	301	I9173_1_84_Benthochromis_horii_Benthochromini_pop1_LT
166	0.239155	0.0328765	7.27434	3.48166e-13	4.77875e-13	738985	41758	557	342	I9154_1_65_Julidochromis_regani_Lamprologini_pop1_LT
167	0.238606	0.0374076	6.37854	1.78787e-10	2.14545e-10	737439	40717	462	284	I9119_1_30_Tropheus_duboisi*_Tropheini_pop1_LT
168	0.237057	0.0379217	6.25123	4.07229e-10	4.77755e-10	730959	40289	454	280	I9115_1_26_Ctenochromis_horei_Tropheini_pop1_LT
169	0.236364	0.0376957	6.27031	3.6034e-10	4.2512e-10	743521	41844	510	315	I9255_2_72_Pseudosimochromis_curvifrons_Tropheini_pop1_LT
170	0.236111	0.0313545	7.53037	5.06262e-14	7.08766e-14	778311	43202	445	275	I9153_1_64_Haplotaxodon_trifasciatus_Perissodini_pop1_LT
171	0.235495	0.0347661	6.77369	1.25542e-11	1.54174e-11	741202	42326	543	336	I9101_1_12_Astatoreochromis_alluaudi_Haplochromini_pop1_LT
172	0.23496	0.0334619	7.02173	2.19136e-12	2.82322e-12	765217	44273	544	337	I9094_1_5_Gnathochromis_pfefferi_Tropheini_pop1_LT
173	0.234783	0.0339654	6.9124	4.7653e-12	5.99229e-12	764106	42376	426	264	I9117_1_28_Greenwoodochromis_christyi_Limnochromini_pop1_LT
174	0.234225	0.0327753	7.14638	8.90843e-13	1.19157e-12	743631	42011	577	358	I9194_2_11_Astatotilapia_stappersi_Haplochromini_pop1_LT
175	0.232796	0.0326048	7.13993	9.33698e-13	1.23993e-12	765161	42839	421	262	I9176_1_87_Gnathochromis_permaxillaris_Limnochromini_pop1_LT
176	0.232558	0.0331352	7.01845	2.24332e-12	2.87254e-12	777570	44958	530	330	I9274_2_91_Orthochromis_uvinzae_Orthochromini_pop1_LT
177	0.230769	0.0384231	6.00601	1.90145e-09	2.19398e-09	771103	42844	432	270	I9097_1_8_Limnochromis_auritus_Limnochromini_pop1_LT
178	0.227568	0.0341258	6.66852	2.58393e-11	3.13657e-11	745268	41233	472	297	I9106_1_17_Interochromis_loocki_Tropheini_pop1_LT
179	0.227273	0.0316874	7.17235	7.37188e-13	9.92369e-13	723612	40364	486	306	I9197_2_14_Tanganicodus_irsacae_Eretmodini_pop1_LT
180	0.218801	0.0365811	5.98124	2.21444e-09	2.54116e-09	768122	41501	376	241	I9163_1_74_Cyphotilapia_frontosa_Cyphotilapiini_pop1_LT
181	0.21831	0.0326627	6.68377	2.32869e-11	2.84317e-11	744589	42193	519	333	I9265_2_82_Astatotilapia_burtoni_Haplochromini_pop1_LT
182	0.216783	0.038461	5.63644	1.73602e-08	1.98133e-08	772071	43130	435	280	I9196_2_13_Reganochromis_calliurus_Limnochromini_pop1_LT
183	0.215909	0.0303542	7.11299	1.13554e-12	1.49039e-12	773616	44585	535	345	I9218_2_35_Petrochromis_fasciolatus_Tropheini_pop1_LT
184	0.20383	0.0393164	5.18436	2.16755e-07	2.37076e-07	777062	42945	440	291	I9226_2_43_Xenochromis_hecqui_Perissodini_pop1_LT
185	0.201024	0.0388383	5.17593	2.26782e-07	2.46758e-07	728925	40196	469	312	I9255_2_72_Pseudosimochromis_curvifrons_Tropheini_pop1_LT
186	0.198668	0.0330607	6.00919	1.86457e-09	2.16331e-09	742970	42015	540	361	I9129_1_40_Haplochromis_nubilus_Haplochromini_pop1_LT
187	0.193776	0.0364923	5.31007	1.09584e-07	1.22407e-07	749691	40394	422	285	I9226_2_43_Xenochromis_hecqui_Perissodini_pop1_LT
188	0.188966	0.0362366	5.21477	1.84047e-07	2.02355e-07	748215	40333	431	294	I9153_1_64_Haplotaxodon_trifasciatus_Perissodini_pop1_LT
189	0.18797	0.035837	5.24514	1.56167e-07	1.72605e-07	739150	39940	395	270	I9117_1_28_Greenwoodochromis_christyi_Limnochromini_pop1_LT
190	0.187702	0.0357135	5.25577	1.47405e-07	1.63783e-07	700353	36290	367	251	I9091_1_2_Benthochromis_melanoides_Benthochromini_pop1_LT
191	0.185542	0.0343356	5.40378	6.52499e-08	7.36692e-08	768174	43536	492	338	I9208_2_25_Eretmodus_cyanostictus*_Eretmodini_pop1_LT
192	0.175202	0.0356954	4.90825	9.18924e-07	9.89611e-07	726497	40687	436	306	I9252_2_69_Cynotilapia_afra_Haplochromini_pop1_LT
193	0.171429	0.0419307	4.08837	4.34407e-05	4.56127e-05	746932	40425	410	290	I9097_1_8_Limnochromis_auritus_Limnochromini_pop1_LT
194	0.167421	0.0297608	5.62555	1.84917e-08	2.09905e-08	741218	40493	387	276	I9176_1_87_Gnathochromis_permaxillaris_Limnochromini_pop1_LT
195	0.163807	0.0410939	3.98615	6.71545e-05	7.01614e-05	747301	39792	373	268	I9163_1_74_Cyphotilapia_frontosa_Cyphotilapiini_pop1_LT
196	0.163522	0.0385059	4.24668	2.16963e-05	2.28956e-05	772082	42582	370	266	I9092_1_3_Ctenochromis_benthicola_Cyphotilapiini_pop1_LT
197	0.16307	0.0305375	5.33997	9.29595e-08	1.04393e-07	748926	42113	485	349	I9274_2_91_Orthochromis_uvinzae_Orthochromini_pop1_LT
198	0.16188	0.034533	4.68768	2.76317e-06	2.96054e-06	744527	41356	445	321	I11194_14847_Tropheus_annectens_CW_Tropheini_pop1_LT47
199	0.157001	0.0412554	3.80559	0.000141465	0.000146343	714033	39230	409	298	I9252_2_69_Cynotilapia_afra_Haplochromini_pop1_LT
200	0.15566	0.0311117	5.00328	5.63628e-07	6.10112e-07	743089	41929	490	358	I9094_1_5_Gnathochromis_pfefferi_Tropheini_pop1_LT
201	0.153846	0.0355408	4.32872	1.49979e-05	1.59069e-05	744256	41601	450	330	I9218_2_35_Petrochromis_fasciolatus_Tropheini_pop1_LT
202	0.15006	0.0326323	4.59851	4.25515e-06	4.53595e-06	747015	41464	479	354	I9208_2_25_Eretmodus_cyanostictus*_Eretmodini_pop1_LT
203	0.140741	0.0377251	3.7307	0.00019095	0.000196567	745320	40695	385	290	I9196_2_13_Reganochromis_calliurus_Limnochromini_pop1_LT
204	0.127923	0.0407698	3.13769	0.00170287	0.0017444	758825	41873	410	317	I9187_2_4_Triglachromis_otostigma_Limnochromini_pop1_LT
205	0.121951	0.0310421	3.92857	8.54514e-05	8.88356e-05	753538	41049	414	324	I9141_1_52_Haplotaxodon_microlepis_Perissodini_pop1_LT
average:							42718.8	554.21	285.678

## Sheet: h1c2
permutation	dstat	dstatSD	Zscore	pval	padjust	total_sites	informative_sites	abba_sites	baba_sites	pop1
1	0.297344	0.0270668	10.9856	0	0	729772	45494	757	410	I9166_1_77_Lamprologus_callipterus_Lamprologini_pop1_LT
2	0.295749	0.0288091	10.2658	0	0	719886	43262	701	381	I9233_2_50_Telmatochromis_vittatus_Lamprologini_pop1_LT
3	0.287356	0.0292684	9.81797	0	0	778433	49973	784	434	I9166_1_77_Lamprologus_callipterus_Lamprologini_pop1_LT
4	0.280919	0.0272216	10.3197	0	0	770307	47678	725	407	I9233_2_50_Telmatochromis_vittatus_Lamprologini_pop1_LT
5	0.275889	0.0261054	10.5683	0	0	756280	48444	807	458	I9166_1_77_Lamprologus_callipterus_Lamprologini_pop1_LT
6	0.274935	0.0319526	8.60445	0	0	747631	46230	735	418	I9233_2_50_Telmatochromis_vittatus_Lamprologini_pop1_LT
7	0.27406	0.0322063	8.50954	0	0	721566	43123	695	396	I9146_1_57_Neolamprologus_tetracanthus_Lamprologini_pop1_LT
8	0.269398	0.0302315	8.91119	0	0	769928	48590	728	419	I9113_1_24_Aulonocranus_dewindtii_Ectodini_pop1_LT
9	0.267164	0.0255746	10.4465	0	0	793560	52608	849	491	I9166_1_77_Lamprologus_callipterus_Lamprologini_pop1_LT
10	0.267016	0.0294947	9.05301	0	0	771813	49360	726	420	I9100_1_11_Palaeolamprologus_toae_Lamprologini_pop1_LT
11	0.264836	0.0301933	8.77135	0	0	775992	48348	714	415	I9118_1_29_Julidochromis_dickfeldii_Lamprologini_pop1_LT
12	0.264624	0.0300994	8.79168	0	0	728625	43915	681	396	I9118_1_29_Julidochromis_dickfeldii_Lamprologini_pop1_LT
13	0.264191	0.0242895	10.8767	0	0	808914	54152	902	525	I9166_1_77_Lamprologus_callipterus_Lamprologini_pop1_LT
14	0.264151	0.0278782	9.47518	0	0	749529	45668	670	390	I9146_1_57_Neolamprologus_tetracanthus_Lamprologini_pop1_LT
15	0.262973	0.031112	8.45244	0	0	769122	47882	718	419	I9178_1_89_Lamprologus_lemairii_Lamprologini_pop1_LT
16	0.255898	0.0291833	8.76867	0	0	761588	47443	692	410	I9124_1_35_Altolamprologus_compressiceps_Lamprologini_pop1_LT
17	0.255687	0.029418	8.69151	0	0	728333	45364	690	409	I9100_1_11_Palaeolamprologus_toae_Lamprologini_pop1_LT
18	0.252563	0.0314563	8.02902	8.88178e-16	7.56152e-15	724024	44008	672	401	I9124_1_35_Altolamprologus_compressiceps_Lamprologini_pop1_LT
19	0.252275	0.0236919	10.6481	0	0	778570	49853	757	452	I9233_2_50_Telmatochromis_vittatus_Lamprologini_pop1_LT
20	0.25192	0.0293114	8.5946	0	0	784549	50821	815	487	I9166_1_77_Lamprologus_callipterus_Lamprologini_pop1_LT
21	0.251649	0.0274687	9.16133	0	0	727394	44502	664	397	I9155_1_66_Lepidiolamprologus_meeli_Lamprologini_pop1_LT
22	0.251567	0.0286243	8.78857	0	0	761210	47537	699	418	I9116_1_27_Ectodus_descampsii_Ectodini_pop1_LT
23	0.251078	0.0283924	8.84317	0	0	754198	46906	725	434	I9118_1_29_Julidochromis_dickfeldii_Lamprologini_pop1_LT
24	0.249284	0.0292664	8.51776	0	0	727075	43805	654	393	I9162_1_73_Chalinochromis_bifrenatus_Lamprologini_pop1_LT
25	0.249216	0.0272765	9.13668	0	0	791377	50991	797	479	I9233_2_50_Telmatochromis_vittatus_Lamprologini_pop1_LT
26	0.248835	0.0310024	8.02631	1.11022e-15	9.32587e-15	727832	44090	670	403	I9178_1_89_Lamprologus_lemairii_Lamprologini_pop1_LT
27	0.247577	0.0289446	8.55349	0	0	774175	48539	708	427	I9112_1_23_Altolamprologus_calvus_Lamprologini_pop1_LT
28	0.246054	0.0289765	8.49149	0	0	726427	44097	671	406	I9116_1_27_Ectodus_descampsii_Ectodini_pop1_LT
29	0.245629	0.0258409	9.50542	0	0	772913	48279	748	453	I9233_2_50_Telmatochromis_vittatus_Lamprologini_pop1_LT
30	0.245473	0.0315643	7.77691	7.32747e-15	5.43095e-14	719216	42950	619	375	I9221_2_38_Telmatochromis_temporalis_Lamprologini_pop1_LT
31	0.244053	0.0287829	8.4791	0	0	771784	49087	706	429	I9180_1_91_Neolamprologus_caudopunctatus_Lamprologini_pop1_LT
32	0.243948	0.0273854	8.90795	0	0	728662	44283	668	406	I9139_1_50_Cyathopharynx_furcifer_Ectodini_pop1_LT
33	0.243923	0.0289249	8.43297	0	0	757568	47762	742	451	I9146_1_57_Neolamprologus_tetracanthus_Lamprologini_pop1_LT
34	0.243089	0.0301703	8.05722	8.88178e-16	7.56152e-15	728146	44453	652	397	I9113_1_24_Aulonocranus_dewindtii_Ectodini_pop1_LT
35	0.242881	0.0267424	9.08224	0	0	753969	48261	742	452	I9100_1_11_Palaeolamprologus_toae_Lamprologini_pop1_LT
36	0.241697	0.031905	7.57553	3.57492e-14	2.20804e-13	776222	48309	673	411	I9162_1_73_Chalinochromis_bifrenatus_Lamprologini_pop1_LT
37	0.241636	0.0294281	8.21105	2.22045e-16	2.18575e-15	781399	48408	668	408	I9130_1_41_Julidochromis_marlieri_Lamprologini_pop1_LT
38	0.241311	0.0304079	7.93581	1.9984e-15	1.59366e-14	716123	43139	625	382	I9131_1_42_Lepidiolamprologus_boulengeri_Lamprologini_pop1_LT
39	0.240918	0.0273398	8.81197	0	0	752653	46264	649	397	I9110_1_21_Neolamprologus_multifasciatus_Lamprologini_pop1_LT
40	0.240672	0.0237927	10.1153	0	0	730625	44434	665	407	I9112_1_23_Altolamprologus_calvus_Lamprologini_pop1_LT
41	0.24053	0.0347429	6.92315	4.41713e-12	2.01652e-11	725762	43945	655	401	I9209_2_26_Telmatochromis_dhonti_Lamprologini_pop1_LT
42	0.240234	0.0273409	8.78661	0	0	723663	43464	635	389	I9156_1_67_Neolamprologus_brevis_Lamprologini_pop1_LT
43	0.239726	0.0286438	8.36922	0	0	756651	47592	724	444	I9146_1_57_Neolamprologus_tetracanthus_Lamprologini_pop1_LT
44	0.239643	0.0263044	9.11035	0	0	776118	49939	763	468	I9124_1_35_Altolamprologus_compressiceps_Lamprologini_pop1_LT
45	0.239409	0.0305898	7.82643	5.10703e-15	3.87642e-14	726115	44562	629	386	I9107_1_18_Lamprologus_ornatipinnis_Lamprologini_pop1_LT
46	0.238923	0.0267857	8.91978	0	0	771764	48588	713	438	I9139_1_50_Cyathopharynx_furcifer_Ectodini_pop1_LT
47	0.238923	0.0266144	8.9772	0	0	747730	46539	713	438	I9124_1_35_Altolamprologus_compressiceps_Lamprologini_pop1_LT
48	0.238508	0.0286819	8.31564	0	0	752568	47292	714	439	I9155_1_66_Lepidiolamprologus_meeli_Lamprologini_pop1_LT
49	0.238264	0.029654	8.0348	8.88178e-16	7.56152e-15	740430	45268	699	430	I9146_1_57_Neolamprologus_tetracanthus_Lamprologini_pop1_LT
50	0.238258	0.02953	8.06833	6.66134e-16	6.17153e-15	756604	47246	725	446	I9112_1_23_Altolamprologus_calvus_Lamprologini_pop1_LT
51	0.237094	0.0345366	6.86499	6.64935e-12	2.8702e-11	756507	46270	647	399	I9156_1_67_Neolamprologus_brevis_Lamprologini_pop1_LT
52	0.236615	0.0271387	8.71872	0	0	768631	48374	716	442	I9155_1_66_Lepidiolamprologus_meeli_Lamprologini_pop1_LT
53	0.236446	0.022384	10.5632	0	0	791495	52634	821	507	I9100_1_11_Palaeolamprologus_toae_Lamprologini_pop1_LT
54	0.236364	0.0292934	8.06882	6.66134e-16	6.17153e-15	722997	43662	646	399	I9110_1_21_Neolamprologus_multifasciatus_Lamprologini_pop1_LT
55	0.235772	0.0261749	9.00757	0	0	790166	50799	760	470	I9118_1_29_Julidochromis_dickfeldii_Lamprologini_pop1_LT
56	0.235732	0.0295206	7.98535	1.33227e-15	1.07606e-14	781811	49075	747	462	I9118_1_29_Julidochromis_dickfeldii_Lamprologini_pop1_LT
57	0.235468	0.0273478	8.61013	0	0	731173	43758	627	388	I9130_1_41_Julidochromis_marlieri_Lamprologini_pop1_LT
58	0.235014	0.0305748	7.68652	1.5099e-14	1.04532e-13	754087	46174	649	402	I9221_2_38_Telmatochromis_temporalis_Lamprologini_pop1_LT
59	0.234165	0.0308268	7.59614	3.04201e-14	1.91647e-13	730368	44709	643	399	I9167_1_78_Lepidiolamprologus_nkambae_Lamprologini_pop1_LT
60	0.233704	0.0242563	9.63481	0	0	784779	52057	776	482	I9100_1_11_Palaeolamprologus_toae_Lamprologini_pop1_LT
61	0.233645	0.0277578	8.41728	0	0	785764	50858	792	492	I9178_1_89_Lamprologus_lemairii_Lamprologini_pop1_LT
62	0.233553	0.0337154	6.92718	4.29323e-12	1.98529e-11	779633	50479	750	466	I9100_1_11_Palaeolamprologus_toae_Lamprologini_pop1_LT
63	0.233333	0.0306893	7.60309	2.88658e-14	1.87479e-13	778603	49216	703	437	I9167_1_78_Lepidiolamprologus_nkambae_Lamprologini_pop1_LT
64	0.233134	0.0268411	8.68571	0	0	752949	46458	722	449	I9146_1_57_Neolamprologus_tetracanthus_Lamprologini_pop1_LT
65	0.232358	0.0267708	8.67952	0	0	752856	47226	716	446	I9139_1_50_Cyathopharynx_furcifer_Ectodini_pop1_LT
66	0.231986	0.0302413	7.67117	1.70974e-14	1.15821e-13	754317	46993	701	437	I9162_1_73_Chalinochromis_bifrenatus_Lamprologini_pop1_LT
67	0.231858	0.0288188	8.04539	8.88178e-16	7.56152e-15	768225	48471	696	434	I9107_1_18_Lamprologus_ornatipinnis_Lamprologini_pop1_LT
68	0.231818	0.0253869	9.13142	0	0	806410	52304	813	507	I9118_1_29_Julidochromis_dickfeldii_Lamprologini_pop1_LT
69	0.23149	0.0294547	7.85918	3.77476e-15	2.93592e-14	741210	45414	657	410	I9131_1_42_Lepidiolamprologus_boulengeri_Lamprologini_pop1_LT
70	0.230769	0.0283127	8.15073	4.44089e-16	4.30425e-15	742448	45592	680	425	I9110_1_21_Neolamprologus_multifasciatus_Lamprologini_pop1_LT
71	0.230496	0.0295534	7.79932	6.21725e-15	4.66294e-14	774659	48389	694	434	I9209_2_26_Telmatochromis_dhonti_Lamprologini_pop1_LT
72	0.230476	0.0280091	8.22861	2.22045e-16	2.18575e-15	725040	44620	646	404	I9180_1_91_Neolamprologus_caudopunctatus_Lamprologini_pop1_LT
73	0.230229	0.0261188	8.81468	0	0	747243	46650	700	438	I9116_1_27_Ectodus_descampsii_Ectodini_pop1_LT
74	0.229422	0.0300451	7.63593	2.24265e-14	1.47174e-13	751412	46774	702	440	I9178_1_89_Lamprologus_lemairii_Lamprologini_pop1_LT
75	0.229388	0.0268642	8.5388	0	0	778342	50049	753	472	I9178_1_89_Lamprologus_lemairii_Lamprologini_pop1_LT
76	0.22898	0.0304962	7.50849	5.973e-14	3.51681e-13	751630	47307	687	431	I9113_1_24_Aulonocranus_dewindtii_Ectodini_pop1_LT
77	0.227898	0.0274932	8.28925	2.22045e-16	2.18575e-15	724809	43042	625	393	I9181_1_92_Neolamprologus_leleupi_Lamprologini_pop1_LT
78	0.22736	0.0305005	7.45431	9.03722e-14	5.12923e-13	729742	42516	637	401	I9175_1_86_Cyprichromis_coloratus_Cyprichromini_pop1_LT
79	0.226759	0.0299022	7.58337	3.37508e-14	2.10525e-13	751340	47551	706	445	I9180_1_91_Neolamprologus_caudopunctatus_Lamprologini_pop1_LT
80	0.224949	0.0341213	6.59262	4.32125e-11	1.68049e-10	718136	43163	599	379	I9127_1_38_Cunningtonia_longiventralis_Ectodini_pop1_LT
81	0.224872	0.0269225	8.35257	0	0	770235	49265	719	455	I9124_1_35_Altolamprologus_compressiceps_Lamprologini_pop1_LT
82	0.22475	0.0329641	6.81802	9.23062e-12	3.95598e-11	750685	47198	673	426	I9107_1_18_Lamprologus_ornatipinnis_Lamprologini_pop1_LT
83	0.223507	0.0346785	6.44511	1.15516e-10	4.18248e-10	764926	46619	635	403	I9181_1_92_Neolamprologus_leleupi_Lamprologini_pop1_LT
84	0.223382	0.0410955	5.43568	5.45876e-08	1.3227e-07	496463	24196	293	186	I9138_1_49_Callochromis_pleurospilus_Ectodini_pop1_LT
85	0.223009	0.0344897	6.46595	1.00662e-10	3.7086e-10	756096	47702	691	439	I9167_1_78_Lepidiolamprologus_nkambae_Lamprologini_pop1_LT
86	0.222962	0.0279219	7.98519	1.33227e-15	1.07606e-14	772900	49962	735	467	I9116_1_27_Ectodus_descampsii_Ectodini_pop1_LT
87	0.222331	0.0323864	6.86495	6.65157e-12	2.8702e-11	728501	44012	624	397	I9098_1_9_Neolamprologous_christyi_Lamprologini_pop1_LT
88	0.221631	0.0289801	7.64772	2.04281e-14	1.35471e-13	754106	47103	689	439	I9209_2_26_Telmatochromis_dhonti_Lamprologini_pop1_LT
89	0.221453	0.0287341	7.70699	1.28786e-14	9.11631e-14	761429	48219	706	450	I9110_1_21_Neolamprologus_multifasciatus_Lamprologini_pop1_LT
90	0.221402	0.030209	7.32902	2.31815e-13	1.23765e-12	748080	45619	662	422	I9181_1_92_Neolamprologus_leleupi_Lamprologini_pop1_LT
91	0.220481	0.035015	6.29675	3.03956e-10	1.04072e-09	691209	40380	584	373	I9122_1_33_Neolamprologus_savoryi_Lamprologini_pop1_LT
92	0.219512	0.0265955	8.25373	2.22045e-16	2.18575e-15	759258	46945	675	432	I9130_1_41_Julidochromis_marlieri_Lamprologini_pop1_LT
93	0.219319	0.0261338	8.39215	0	0	778462	50398	770	493	I9116_1_27_Ectodus_descampsii_Ectodini_pop1_LT
94	0.218589	0.0264667	8.25901	2.22045e-16	2.18575e-15	766295	48596	708	454	I9156_1_67_Neolamprologus_brevis_Lamprologini_pop1_LT
95	0.218316	0.0312228	6.99218	2.7065e-12	1.29174e-11	788049	50880	745	478	I9112_1_23_Altolamprologus_calvus_Lamprologini_pop1_LT
96	0.21797	0.0248748	8.7627	0	0	787863	50759	732	470	I9162_1_73_Chalinochromis_bifrenatus_Lamprologini_pop1_LT
97	0.217474	0.029387	7.40034	1.35891e-13	7.50978e-13	732753	45060	641	412	I9131_1_42_Lepidiolamprologus_boulengeri_Lamprologini_pop1_LT
98	0.217324	0.0295598	7.35202	1.95177e-13	1.05095e-12	785898	51261	787	506	I9155_1_66_Lepidiolamprologus_meeli_Lamprologini_pop1_LT
99	0.21699	0.0318796	6.80655	9.99667e-12	4.14336e-11	775867	46681	659	424	I9175_1_86_Cyprichromis_coloratus_Cyprichromini_pop1_LT
100	0.216988	0.0245387	8.8427	0	0	797983	52020	788	507	I9112_1_23_Altolamprologus_calvus_Lamprologini_pop1_LT
101	0.216758	0.0315219	6.87641	6.1382e-12	2.70424e-11	774339	49825	668	430	I9096_1_7_Lamprologous_ocellatus_Lamprologini_pop1_LT
102	0.215781	0.025926	8.32296	0	0	785821	51195	755	487	I9139_1_50_Cyathopharynx_furcifer_Ectodini_pop1_LT
103	0.21519	0.031037	6.93333	4.11049e-12	1.91823e-11	784187	51023	720	465	I9113_1_24_Aulonocranus_dewindtii_Ectodini_pop1_LT
104	0.215024	0.0288194	7.46106	8.59313e-14	4.92152e-13	774155	47664	647	418	I9169_1_80_Neolamprologus_helianthus_Lamprologini_pop1_LT
105	0.2149	0.0309221	6.94972	3.66018e-12	1.72083e-11	740343	45346	636	411	I9221_2_38_Telmatochromis_temporalis_Lamprologini_pop1_LT
106	0.214863	0.0282693	7.60055	2.95319e-14	1.89848e-13	786839	51425	752	486	I9107_1_18_Lamprologus_ornatipinnis_Lamprologini_pop1_LT
107	0.214582	0.024265	8.84324	0	0	774192	48684	733	474	I9178_1_89_Lamprologus_lemairii_Lamprologini_pop1_LT
108	0.214225	0.0251636	8.51331	0	0	773705	49054	717	464	I9155_1_66_Lepidiolamprologus_meeli_Lamprologini_pop1_LT
109	0.213913	0.0285971	7.48024	7.41629e-14	4.32617e-13	759123	48036	698	452	I9110_1_21_Neolamprologus_multifasciatus_Lamprologini_pop1_LT
110	0.213659	0.0282584	7.56088	3.9968e-14	2.44465e-13	721728	43871	622	403	I9145_1_56_Neolamprologus_fasciatus_Lamprologini_pop1_LT
111	0.213202	0.026515	8.04084	8.88178e-16	7.56152e-15	764446	48456	680	441	I9221_2_38_Telmatochromis_temporalis_Lamprologini_pop1_LT
112	0.212639	0.0304488	6.98348	2.8797e-12	1.36407e-11	767183	48212	710	461	I9124_1_35_Altolamprologus_compressiceps_Lamprologini_pop1_LT
113	0.212121	0.0276961	7.65887	1.86517e-14	1.25006e-13	730145	44885	620	403	I9127_1_38_Cunningtonia_longiventralis_Ectodini_pop1_LT
114	0.211931	0.0254838	8.31631	0	0	801748	51922	772	502	I9162_1_73_Chalinochromis_bifrenatus_Lamprologini_pop1_LT
115	0.211554	0.026975	7.84257	4.44089e-15	3.4119e-14	809936	53275	776	505	I9167_1_78_Lepidiolamprologus_nkambae_Lamprologini_pop1_LT
116	0.210963	0.0280086	7.53211	4.996e-14	3.02425e-13	793075	51741	729	475	I9167_1_78_Lepidiolamprologus_nkambae_Lamprologini_pop1_LT
117	0.21	0.0308163	6.81457	9.45444e-12	3.99751e-11	720501	43116	605	395	I9132_1_43_Microdontochromis_rotundiventralis_Ectodini_pop1_LT
118	0.209738	0.0265595	7.89691	2.88658e-15	2.27318e-14	754188	46349	646	422	I9098_1_9_Neolamprologous_christyi_Lamprologini_pop1_LT
119	0.209559	0.0272659	7.68574	1.53211e-14	1.04916e-13	744526	45801	658	430	I9156_1_67_Neolamprologus_brevis_Lamprologini_pop1_LT
120	0.209106	0.0283799	7.36811	1.72973e-13	9.39421e-13	783189	50519	717	469	I9209_2_26_Telmatochromis_dhonti_Lamprologini_pop1_LT
121	0.208984	0.0344111	6.07317	1.25408e-09	3.95036e-09	725832	43948	619	405	I9126_1_37_Callochromis_macrops_Ectodini_pop1_LT
122	0.20897	0.0269193	7.76285	8.21565e-15	6.01844e-14	735374	45038	593	388	I9127_1_38_Cunningtonia_longiventralis_Ectodini_pop1_LT
123	0.208808	0.0280902	7.43347	1.05693e-13	5.94524e-13	798527	52295	796	521	I9139_1_50_Cyathopharynx_furcifer_Ectodini_pop1_LT
124	0.208406	0.0280833	7.42099	1.16351e-13	6.48685e-13	764662	48233	690	452	I9116_1_27_Ectodus_descampsii_Ectodini_pop1_LT
125	0.208333	0.0324201	6.42605	1.30965e-10	4.66147e-10	786711	49091	696	456	I9130_1_41_Julidochromis_marlieri_Lamprologini_pop1_LT
126	0.208138	0.0287413	7.24175	4.42979e-13	2.26892e-12	795697	52456	772	506	I9180_1_91_Neolamprologus_caudopunctatus_Lamprologini_pop1_LT
127	0.208042	0.0273856	7.59676	3.04201e-14	1.91647e-13	757272	46946	691	453	I9110_1_21_Neolamprologus_multifasciatus_Lamprologini_pop1_LT
128	0.207954	0.0276455	7.52215	5.39568e-14	3.20687e-13	777795	49430	729	478	I9139_1_50_Cyathopharynx_furcifer_Ectodini_pop1_LT
129	0.207254	0.0291621	7.10696	1.18638e-12	5.7494e-12	780913	49002	699	459	I9162_1_73_Chalinochromis_bifrenatus_Lamprologini_pop1_LT
130	0.206612	0.0299093	6.90794	4.91718e-12	2.21273e-11	739076	45120	584	384	I9179_1_90_Lestradea_perspicax_Ectodini_pop1_LT
131	0.206403	0.0284508	7.25473	4.02567e-13	2.07883e-12	793688	50655	716	471	I9130_1_41_Julidochromis_marlieri_Lamprologini_pop1_LT
132	0.206212	0.0289436	7.12462	1.04361e-12	5.17696e-12	774582	49511	699	460	I9107_1_18_Lamprologus_ornatipinnis_Lamprologini_pop1_LT
133	0.205053	0.0297093	6.90199	5.1279e-12	2.29119e-11	752566	46635	620	409	I9145_1_56_Neolamprologus_fasciatus_Lamprologini_pop1_LT
134	0.204918	0.0483062	4.24207	2.21473e-05	4.0326e-05	501493	24630	294	194	I9138_1_49_Callochromis_pleurospilus_Ectodini_pop1_LT
135	0.20491	0.0274072	7.4765	7.63833e-14	4.41482e-13	772000	47928	638	421	I9158_1_69_Neolamprologus_tretocephalus_Lamprologini_pop1_LT
136	0.204429	0.0265619	7.69634	1.39888e-14	9.79217e-14	780971	49300	707	467	I9181_1_92_Neolamprologus_leleupi_Lamprologini_pop1_LT
137	0.203807	0.0252481	8.07214	6.66134e-16	6.17153e-15	794518	51870	759	502	I9113_1_24_Aulonocranus_dewindtii_Ectodini_pop1_LT
138	0.203554	0.0290571	7.00532	2.46425e-12	1.1851e-11	808824	52265	745	493	I9130_1_41_Julidochromis_marlieri_Lamprologini_pop1_LT
139	0.203522	0.0319032	6.37937	1.77814e-10	6.25826e-10	728016	43863	615	407	I9158_1_69_Neolamprologus_tretocephalus_Lamprologini_pop1_LT
140	0.203372	0.030109	6.75451	1.43314e-11	5.82503e-11	707990	41520	571	378	I9109_1_20_Neolamprologus_cylindricus_Lamprologini_pop1_LT
141	0.203279	0.0285986	7.10798	1.1775e-12	5.7494e-12	784051	51480	734	486	I9180_1_91_Neolamprologus_caudopunctatus_Lamprologini_pop1_LT
142	0.202476	0.0293594	6.89646	5.33151e-12	2.36539e-11	746712	47185	680	451	I9131_1_42_Lepidiolamprologus_boulengeri_Lamprologini_pop1_LT
143	0.202312	0.0282193	7.16928	7.53841e-13	3.76921e-12	757402	47132	624	414	I9126_1_37_Callochromis_macrops_Ectodini_pop1_LT
144	0.202238	0.0244758	8.2628	2.22045e-16	2.18575e-15	795373	51778	752	499	I9209_2_26_Telmatochromis_dhonti_Lamprologini_pop1_LT
145	0.200807	0.035505	5.65574	1.55173e-08	4.09034e-08	727166	44020	595	396	I9150_1_61_Cardiopharynx_schoutedeni_Ectodini_pop1_LT
146	0.20078	0.0299102	6.71275	1.90983e-11	7.66364e-11	729711	43434	616	410	I9104_1_15_Cyprichromis_microlepidotus_Cyprichromini_pop1_LT
147	0.200686	0.0310631	6.4606	1.04287e-10	3.81981e-10	777414	48892	700	466	I9209_2_26_Telmatochromis_dhonti_Lamprologini_pop1_LT
148	0.200363	0.0294196	6.81051	9.72511e-12	4.05907e-11	755383	45362	662	441	I9175_1_86_Cyprichromis_coloratus_Cyprichromini_pop1_LT
149	0.200355	0.027716	7.22885	4.87166e-13	2.47512e-12	772974	48359	677	451	I9172_1_83_Asprotilapia_leptura_Ectodini_pop1_LT
150	0.200323	0.0250669	7.99154	1.33227e-15	1.07606e-14	779879	50768	743	495	I9155_1_66_Lepidiolamprologus_meeli_Lamprologini_pop1_LT
151	0.2	0.0265583	7.53061	5.04041e-14	3.02425e-13	779186	49138	723	482	I9112_1_23_Altolamprologus_calvus_Lamprologini_pop1_LT
152	0.199673	0.0274215	7.2816	3.29958e-13	1.73228e-12	788320	49255	733	489	I9175_1_86_Cyprichromis_coloratus_Cyprichromini_pop1_LT
153	0.199591	0.0309902	6.44044	1.19131e-10	4.26435e-10	728893	44092	586	391	I9143_1_54_Lepidiolamprologus_elongatus_Lamprologini_pop1_LT
154	0.199234	0.0304014	6.55343	5.62299e-11	2.14696e-10	728609	45529	626	418	I9096_1_7_Lamprologous_ocellatus_Lamprologini_pop1_LT
155	0.198562	0.029133	6.81573	9.37872e-12	3.99229e-11	753632	46811	667	446	I9158_1_69_Neolamprologus_tretocephalus_Lamprologini_pop1_LT
156	0.198356	0.0296104	6.69886	2.10056e-11	8.37567e-11	759417	46118	583	390	I9144_1_55_Microdontochromis_tenuidentatus_Ectodini_pop1_LT
157	0.198077	0.0303373	6.52915	6.61422e-11	2.51022e-10	746837	45535	623	417	I9132_1_43_Microdontochromis_rotundiventralis_Ectodini_pop1_LT
158	0.197959	0.0348437	5.68134	1.33641e-08	3.62905e-08	727054	43567	587	393	I9157_1_68_Neolamprologus_furcifer_Lamprologini_pop1_LT
159	0.197719	0.0285809	6.91786	4.585e-12	2.07809e-11	743005	46901	630	422	I9127_1_38_Cunningtonia_longiventralis_Ectodini_pop1_LT
160	0.197336	0.0297904	6.62413	3.49312e-11	1.37541e-10	777868	49765	719	482	I9180_1_91_Neolamprologus_caudopunctatus_Lamprologini_pop1_LT
161	0.197225	0.0334658	5.89334	3.78473e-09	1.13004e-08	768679	47300	604	405	I9157_1_68_Neolamprologus_furcifer_Lamprologini_pop1_LT
162	0.196098	0.0328318	5.97279	2.33235e-09	7.03052e-09	750991	46459	613	412	I9150_1_61_Cardiopharynx_schoutedeni_Ectodini_pop1_LT
163	0.195989	0.0293988	6.66656	2.61866e-11	1.03758e-10	761212	48078	656	441	I9221_2_38_Telmatochromis_temporalis_Lamprologini_pop1_LT
164	0.195915	0.0265699	7.37356	1.66089e-13	9.09881e-13	771052	46007	644	433	I9204_2_21_Petrochromis_famula_Tropheini_pop1_LT
165	0.195876	0.0253251	7.73447	1.04361e-14	7.4713e-14	745652	46042	638	429	I9098_1_9_Neolamprologous_christyi_Lamprologini_pop1_LT
166	0.195473	0.0287019	6.81046	9.72888e-12	4.05907e-11	724412	43343	581	391	I9142_1_53_Julidochromis_ornatus_Lamprologini_pop1_LT
167	0.195402	0.0300987	6.49205	8.46758e-11	3.15655e-10	775582	49349	676	455	I9113_1_24_Aulonocranus_dewindtii_Ectodini_pop1_LT
168	0.195212	0.0287171	6.79776	1.06262e-11	4.37548e-11	770761	47330	649	437	I9104_1_15_Cyprichromis_microlepidotus_Cyprichromini_pop1_LT
169	0.195076	0.0300961	6.48176	9.06599e-11	3.35975e-10	750462	46064	631	425	I9157_1_68_Neolamprologus_furcifer_Lamprologini_pop1_LT
170	0.194683	0.0242506	8.02797	8.88178e-16	7.56152e-15	802937	50530	764	515	I9175_1_86_Cyprichromis_coloratus_Cyprichromini_pop1_LT
171	0.194444	0.0315106	6.17077	6.79582e-10	2.24155e-09	766522	48703	688	464	I9098_1_9_Neolamprologous_christyi_Lamprologini_pop1_LT
172	0.19427	0.0301559	6.4422	1.17753e-10	4.23911e-10	754927	48359	667	450	I9096_1_7_Lamprologous_ocellatus_Lamprologini_pop1_LT
173	0.194166	0.0308613	6.29155	3.14301e-10	1.07032e-09	746768	47232	655	442	I9131_1_42_Lepidiolamprologus_boulengeri_Lamprologini_pop1_LT
174	0.192719	0.0354322	5.43911	5.35472e-08	1.3025e-07	699786	41150	557	377	I9122_1_33_Neolamprologus_savoryi_Lamprologini_pop1_LT
175	0.192694	0.0321048	6.00202	1.94874e-09	5.93095e-09	743668	46130	653	442	I9131_1_42_Lepidiolamprologus_boulengeri_Lamprologini_pop1_LT
176	0.192612	0.0307401	6.26582	3.70874e-10	1.24947e-09	765623	49101	678	459	I9126_1_37_Callochromis_macrops_Ectodini_pop1_LT
177	0.192346	0.0302432	6.35998	2.01775e-10	7.06212e-10	728561	43824	592	401	I9099_1_10_Neolamprologus_modestus_Lamprologini_pop1_LT
178	0.19224	0.0248038	7.75042	9.10383e-15	6.59243e-14	775218	48930	676	458	I9181_1_92_Neolamprologus_leleupi_Lamprologini_pop1_LT
179	0.191888	0.0279153	6.87392	6.24611e-12	2.73268e-11	796294	53225	764	518	I9096_1_7_Lamprologous_ocellatus_Lamprologini_pop1_LT
180	0.191882	0.029542	6.49522	8.29139e-11	3.10927e-10	745119	46468	646	438	I9126_1_37_Callochromis_macrops_Ectodini_pop1_LT
181	0.191667	0.0458882	4.17682	2.95609e-05	5.35154e-05	499319	24451	286	194	I9138_1_49_Callochromis_pleurospilus_Ectodini_pop1_LT
182	0.191364	0.0302202	6.33232	2.41497e-10	8.35952e-10	731241	43820	607	412	I9169_1_80_Neolamprologus_helianthus_Lamprologini_pop1_LT
183	0.191223	0.0328366	5.82346	5.76422e-09	1.6582e-08	700739	41467	570	387	I9122_1_33_Neolamprologus_savoryi_Lamprologini_pop1_LT
184	0.191176	0.0296015	6.45834	1.05855e-10	3.85482e-10	755864	46724	648	440	I9221_2_38_Telmatochromis_temporalis_Lamprologini_pop1_LT
185	0.191126	0.0334261	5.71788	1.07862e-08	2.96083e-08	783086	49806	698	474	I9167_1_78_Lepidiolamprologus_nkambae_Lamprologini_pop1_LT
186	0.190989	0.0334774	5.70503	1.16326e-08	3.17254e-08	724950	43939	608	413	I9172_1_83_Asprotilapia_leptura_Ectodini_pop1_LT
187	0.189873	0.0336512	5.64239	1.67704e-08	4.36585e-08	751713	45569	564	384	I9214_2_31_Variabilichromis_moorii_Lamprologini_pop1_LT
188	0.189555	0.0313951	6.03772	1.56307e-09	4.82712e-09	769646	47525	615	419	I9099_1_10_Neolamprologus_modestus_Lamprologini_pop1_LT
189	0.188605	0.0305951	6.16456	7.06817e-10	2.30723e-09	724984	43280	605	413	I9262_2_79_Xenotilapia_spiloptera_Ectodini_pop1_LT
190	0.188406	0.0264684	7.11814	1.09401e-12	5.3846e-12	764230	48617	656	448	I9098_1_9_Neolamprologous_christyi_Lamprologini_pop1_LT
191	0.188082	0.0284888	6.60196	4.05767e-11	1.58778e-10	741971	46102	638	436	I9145_1_56_Neolamprologus_fasciatus_Lamprologini_pop1_LT
192	0.18806	0.0305459	6.15663	7.43108e-10	2.41319e-09	727473	43533	597	408	I9134_1_45_Neolamprologus_sexfasciatus_Lamprologini_pop1_LT
193	0.187817	0.0258387	7.26884	3.62599e-13	1.88791e-12	784986	47711	702	480	I9175_1_86_Cyprichromis_coloratus_Cyprichromini_pop1_LT
194	0.187629	0.0319488	5.87279	4.28515e-09	1.27342e-08	724156	42864	576	394	I9109_1_20_Neolamprologus_cylindricus_Lamprologini_pop1_LT
195	0.187621	0.0336883	5.56932	2.55733e-08	6.52274e-08	742215	45825	614	420	I9150_1_61_Cardiopharynx_schoutedeni_Ectodini_pop1_LT
196	0.1875	0.0255917	7.32659	2.36033e-13	1.24959e-12	752467	45371	627	429	I9264_2_81_Copadichromis_borleyi_Haplochromini_pop1_LT
197	0.187291	0.0270402	6.92639	4.31721e-12	1.98529e-11	778766	50804	710	486	I9107_1_18_Lamprologus_ornatipinnis_Lamprologini_pop1_LT
198	0.186833	0.0284003	6.57856	4.7504e-11	1.82485e-10	759847	46969	667	457	I9156_1_67_Neolamprologus_brevis_Lamprologini_pop1_LT
199	0.185984	0.0317392	5.85975	4.63567e-09	1.36471e-08	777242	47923	660	453	I9262_2_79_Xenotilapia_spiloptera_Ectodini_pop1_LT
200	0.185787	0.0336965	5.51353	3.51698e-08	8.82748e-08	704364	42708	584	401	I9122_1_33_Neolamprologus_savoryi_Lamprologini_pop1_LT
201	0.185629	0.0258349	7.18519	6.71241e-13	3.38305e-12	768797	49386	693	476	I9126_1_37_Callochromis_macrops_Ectodini_pop1_LT
202	0.185576	0.0300951	6.16631	6.99001e-10	2.2936e-09	763762	48342	674	463	I9156_1_67_Neolamprologus_brevis_Lamprologini_pop1_LT
203	0.184703	0.0272404	6.78049	1.19771e-11	4.89972e-11	791441	51134	728	501	I9158_1_69_Neolamprologus_tretocephalus_Lamprologini_pop1_LT
204	0.184647	0.0311814	5.9217	3.18622e-09	9.55867e-09	715235	42236	571	393	I9128_1_39_Enantiopus_melanogenys_Ectodini_pop1_LT
205	0.184602	0.0317103	5.8215	5.83204e-09	1.67008e-08	773067	47794	677	466	I9181_1_92_Neolamprologus_leleupi_Lamprologini_pop1_LT
206	0.184141	0.0300378	6.1303	8.77112e-10	2.81929e-09	762478	48927	672	463	I9145_1_56_Neolamprologus_fasciatus_Lamprologini_pop1_LT
207	0.182469	0.0284367	6.41666	1.39296e-10	4.93014e-10	744007	47064	661	457	I9127_1_38_Cunningtonia_longiventralis_Ectodini_pop1_LT
208	0.181263	0.0309576	5.85519	4.76473e-09	1.38331e-08	701576	41603	580	402	I9122_1_33_Neolamprologus_savoryi_Lamprologini_pop1_LT
209	0.181195	0.0325261	5.57076	2.53632e-08	6.49546e-08	701480	42477	603	418	I9122_1_33_Neolamprologus_savoryi_Lamprologini_pop1_LT
210	0.180918	0.0296752	6.09661	1.08341e-09	3.44722e-09	754620	47397	656	455	I9132_1_43_Microdontochromis_rotundiventralis_Ectodini_pop1_LT
211	0.180521	0.0284346	6.34862	2.1725e-10	7.56175e-10	782429	50327	703	488	I9158_1_69_Neolamprologus_tretocephalus_Lamprologini_pop1_LT
212	0.180099	0.032706	5.50661	3.65802e-08	9.14506e-08	762117	45580	593	412	I9123_1_34_Paracyprichromis_brieni_Cyprichromini_pop1_LT
213	0.179931	0.0340333	5.2869	1.24409e-07	2.85009e-07	776549	47005	682	474	I9204_2_21_Petrochromis_famula_Tropheini_pop1_LT
214	0.179167	0.0493254	3.63234	0.00028086	0.000434284	498824	24476	283	197	I9138_1_49_Callochromis_pleurospilus_Ectodini_pop1_LT
215	0.178879	0.0308247	5.80311	6.50959e-09	1.84732e-08	717674	42676	547	381	I9214_2_31_Variabilichromis_moorii_Lamprologini_pop1_LT
216	0.178201	0.0292017	6.1024	1.04485e-09	3.3414e-09	779628	50447	681	475	I9096_1_7_Lamprologous_ocellatus_Lamprologini_pop1_LT
217	0.17811	0.0313767	5.67648	1.37493e-08	3.70174e-08	720148	42479	592	413	I9264_2_81_Copadichromis_borleyi_Haplochromini_pop1_LT
218	0.177958	0.0310914	5.72371	1.04223e-08	2.87985e-08	751661	47042	652	455	I9172_1_83_Asprotilapia_leptura_Ectodini_pop1_LT
219	0.177843	0.0320533	5.54835	2.88386e-08	7.29651e-08	760039	46655	606	423	I9142_1_53_Julidochromis_ornatus_Lamprologini_pop1_LT
220	0.177656	0.0293392	6.05524	1.40206e-09	4.39453e-09	755315	46600	643	449	I9169_1_80_Neolamprologus_helianthus_Lamprologini_pop1_LT
221	0.177134	0.0281135	6.30066	2.96382e-10	1.02033e-09	793515	49132	731	511	I9204_2_21_Petrochromis_famula_Tropheini_pop1_LT
222	0.176812	0.0306183	5.7747	7.70923e-09	2.16822e-08	769608	46765	609	426	I9105_1_16_Grammatotria_lemairii_Ectodini_pop1_LT
223	0.17672	0.0309085	5.71751	1.08094e-08	2.96083e-08	706330	41688	556	389	I9128_1_39_Enantiopus_melanogenys_Ectodini_pop1_LT
224	0.176587	0.0332965	5.30347	1.1362e-07	2.622e-07	738234	45660	593	415	I9127_1_38_Cunningtonia_longiventralis_Ectodini_pop1_LT
225	0.176471	0.0307751	5.7342	9.79723e-09	2.71905e-08	739315	45305	620	434	I9132_1_43_Microdontochromis_rotundiventralis_Ectodini_pop1_LT
226	0.175879	0.0281154	6.25563	3.95908e-10	1.32671e-09	781166	48261	702	492	I9204_2_21_Petrochromis_famula_Tropheini_pop1_LT
227	0.175745	0.0338828	5.18685	2.13881e-07	4.77819e-07	727344	42788	572	401	I9105_1_16_Grammatotria_lemairii_Ectodini_pop1_LT
228	0.175129	0.0311262	5.62643	1.83975e-08	4.73079e-08	721333	43087	567	398	I9109_1_20_Neolamprologus_cylindricus_Lamprologini_pop1_LT
229	0.175	0.0278327	6.28757	3.22477e-10	1.09226e-09	784231	49930	658	462	I9157_1_68_Neolamprologus_furcifer_Lamprologini_pop1_LT
230	0.174349	0.0409471	4.2579	2.06359e-05	3.77925e-05	500866	25330	293	206	I9138_1_49_Callochromis_pleurospilus_Ectodini_pop1_LT
231	0.174281	0.0288755	6.0356	1.58372e-09	4.86706e-09	784733	51840	694	488	I9096_1_7_Lamprologous_ocellatus_Lamprologini_pop1_LT
232	0.174047	0.0296656	5.86697	4.43834e-09	1.31275e-08	729388	44373	570	401	I9133_1_44_Neolamprologus_falcicula_Lamprologini_pop1_LT
233	0.173993	0.0266835	6.52062	7.00176e-11	2.64138e-10	760124	47663	641	451	I9126_1_37_Callochromis_macrops_Ectodini_pop1_LT
234	0.173405	0.0317848	5.45561	4.88055e-08	1.20107e-07	750838	44802	653	460	I9204_2_21_Petrochromis_famula_Tropheini_pop1_LT
235	0.173356	0.0257461	6.7333	1.65856e-11	6.69804e-11	780296	49591	687	484	I9134_1_45_Neolamprologus_sexfasciatus_Lamprologini_pop1_LT
236	0.173127	0.0279757	6.18846	6.07531e-10	2.0251e-09	777085	48794	681	480	I9158_1_69_Neolamprologus_tretocephalus_Lamprologini_pop1_LT
237	0.172483	0.0336984	5.11842	3.08104e-07	6.73979e-07	766083	46919	588	415	I9134_1_45_Neolamprologus_sexfasciatus_Lamprologini_pop1_LT
238	0.172483	0.0316264	5.45376	4.93171e-08	1.20894e-07	752684	44974	588	415	I9241_2_58_Melanochromis_auratus_Haplochromini_pop1_LT
239	0.171779	0.0317741	5.40627	6.43526e-08	1.54741e-07	717021	41964	573	405	I9217_2_34_Lethrinops_marginatus_Haplochromini_pop1_LT
240	0.171717	0.029673	5.78698	7.16609e-09	2.0245e-08	731404	43831	580	410	I9168_1_79_Neolamprologus_buescheri_Lamprologini_pop1_LT
241	0.170916	0.0318732	5.36237	8.21351e-08	1.9453e-07	754144	46517	620	439	I9099_1_10_Neolamprologus_modestus_Lamprologini_pop1_LT
242	0.170822	0.03154	5.41604	6.09324e-08	1.47078e-07	770245	47865	634	449	I9143_1_54_Lepidiolamprologus_elongatus_Lamprologini_pop1_LT
243	0.170688	0.0282591	6.0401	1.54017e-09	4.77983e-09	752674	45969	655	464	I9228_2_45_Tanganicodus_irsacae_Eretmodini_pop1_LT
244	0.170635	0.0430565	3.96305	7.39983e-05	0.00012465	498796	24956	295	209	I9138_1_49_Callochromis_pleurospilus_Ectodini_pop1_LT
245	0.170599	0.0302151	5.64614	1.64087e-08	4.28942e-08	759622	47248	645	457	I9098_1_9_Neolamprologous_christyi_Lamprologini_pop1_LT
246	0.170569	0.0301535	5.65668	1.54328e-08	4.08514e-08	796105	51042	700	496	I9169_1_80_Neolamprologus_helianthus_Lamprologini_pop1_LT
247	0.170526	0.0318759	5.3497	8.81014e-08	2.0788e-07	726784	43128	556	394	I9144_1_55_Microdontochromis_tenuidentatus_Ectodini_pop1_LT
248	0.169774	0.0316192	5.36934	7.90234e-08	1.87867e-07	725125	42067	596	423	I9204_2_21_Petrochromis_famula_Tropheini_pop1_LT
249	0.168403	0.0255538	6.59014	4.39415e-11	1.69835e-10	785918	50110	673	479	I9169_1_80_Neolamprologus_helianthus_Lamprologini_pop1_LT
250	0.168108	0.0287072	5.85593	4.74335e-09	1.38331e-08	752340	46811	608	433	I9143_1_54_Lepidiolamprologus_elongatus_Lamprologini_pop1_LT
251	0.167883	0.0286617	5.8574	4.70177e-09	1.37773e-08	777296	48133	640	456	I9250_2_67_Xenotilapia_flavipinnis_Ectodini_pop1_LT
252	0.167774	0.0273532	6.13361	8.59041e-10	2.77536e-09	788327	51186	703	501	I9172_1_83_Asprotilapia_leptura_Ectodini_pop1_LT
253	0.167577	0.0278205	6.02353	1.70651e-09	5.21895e-09	775627	48344	641	457	I9157_1_68_Neolamprologus_furcifer_Lamprologini_pop1_LT
254	0.167199	0.031513	5.30572	1.12229e-07	2.60901e-07	725453	42846	548	391	I9154_1_65_Julidochromis_regani_Lamprologini_pop1_LT
255	0.167091	0.0287327	5.81536	6.05036e-09	1.72476e-08	792869	50772	688	491	I9157_1_68_Neolamprologus_furcifer_Lamprologini_pop1_LT
256	0.166667	0.0293849	5.67185	1.41266e-08	3.78713e-08	753583	46354	637	455	I9262_2_79_Xenotilapia_spiloptera_Ectodini_pop1_LT
257	0.166365	0.0284255	5.85268	4.83722e-09	1.39791e-08	753273	46097	645	461	I9104_1_15_Cyprichromis_microlepidotus_Cyprichromini_pop1_LT
258	0.166213	0.03052	5.44602	5.15101e-08	1.2578e-07	760555	48603	642	459	I9145_1_56_Neolamprologus_fasciatus_Lamprologini_pop1_LT
259	0.165563	0.0365493	4.52986	5.90242e-06	1.15482e-05	713946	42424	528	378	I9179_1_90_Lestradea_perspicax_Ectodini_pop1_LT
260	0.165247	0.0271974	6.07585	1.23334e-09	3.90454e-09	792629	50862	684	490	I9143_1_54_Lepidiolamprologus_elongatus_Lamprologini_pop1_LT
261	0.165171	0.0287322	5.74862	8.99737e-09	2.50812e-08	752428	47539	649	465	I9132_1_43_Microdontochromis_rotundiventralis_Ectodini_pop1_LT
262	0.16347	0.0321273	5.08821	3.61466e-07	7.87972e-07	776406	48978	637	458	I9144_1_55_Microdontochromis_tenuidentatus_Ectodini_pop1_LT
263	0.163148	0.0313727	5.20032	1.98947e-07	4.46037e-07	728856	44443	606	436	I9109_1_20_Neolamprologus_cylindricus_Lamprologini_pop1_LT
264	0.162344	0.0316652	5.12688	2.94582e-07	6.48905e-07	780391	48329	605	436	I9168_1_79_Neolamprologus_buescheri_Lamprologini_pop1_LT
265	0.162228	0.029191	5.55746	2.73734e-08	6.95372e-08	791489	50488	720	519	I9104_1_15_Cyprichromis_microlepidotus_Cyprichromini_pop1_LT
266	0.162011	0.0262504	6.17175	6.75365e-10	2.23937e-09	807734	52408	728	525	I9172_1_83_Asprotilapia_leptura_Ectodini_pop1_LT
267	0.161991	0.027102	5.97708	2.27177e-09	6.88083e-09	757864	47616	642	463	I9145_1_56_Neolamprologus_fasciatus_Lamprologini_pop1_LT
268	0.161793	0.0313595	5.15932	2.47853e-07	5.49815e-07	724006	43300	596	430	I9250_2_67_Xenotilapia_flavipinnis_Ectodini_pop1_LT
269	0.161512	0.0286837	5.63079	1.79385e-08	4.63167e-08	761905	47647	676	488	I9264_2_81_Copadichromis_borleyi_Haplochromini_pop1_LT
270	0.161485	0.0308207	5.23949	1.61026e-07	3.66232e-07	753610	46987	579	418	I9243_2_60_Pseudocrenilabrus_nicholsi_Haplochromini_pop1_LT
271	0.161346	0.0284593	5.66936	1.43331e-08	3.82622e-08	785867	50383	673	486	I9099_1_10_Neolamprologus_modestus_Lamprologini_pop1_LT
272	0.161116	0.032137	5.01341	5.3474e-07	1.14587e-06	756645	46213	645	466	I9264_2_81_Copadichromis_borleyi_Haplochromini_pop1_LT
273	0.160955	0.0330403	4.87149	1.1076e-06	2.28035e-06	723508	42556	559	404	I9238_2_55_Xenotilapia_caudafasciata_Ectodini_pop1_LT
274	0.160853	0.0298196	5.3942	6.88285e-08	1.64874e-07	776890	48752	599	433	I9133_1_44_Neolamprologus_falcicula_Lamprologini_pop1_LT
275	0.159223	0.0295312	5.39169	6.97965e-08	1.6656e-07	724510	43033	597	433	I9228_2_45_Tanganicodus_irsacae_Eretmodini_pop1_LT
276	0.158658	0.0296751	5.3465	8.967e-08	2.10792e-07	753201	46565	639	464	I9250_2_67_Xenotilapia_flavipinnis_Ectodini_pop1_LT
277	0.158397	0.0306976	5.15992	2.47053e-07	5.49815e-07	755046	47155	607	441	I9150_1_61_Cardiopharynx_schoutedeni_Ectodini_pop1_LT
278	0.157712	0.031507	5.00562	5.56813e-07	1.18913e-06	762870	48806	668	486	I9150_1_61_Cardiopharynx_schoutedeni_Ectodini_pop1_LT
279	0.15727	0.0336664	4.67142	2.99122e-06	5.96351e-06	720541	43641	585	426	I9128_1_39_Enantiopus_melanogenys_Ectodini_pop1_LT
280	0.155673	0.0270777	5.74912	8.97068e-09	2.50812e-08	778444	48566	657	480	I9169_1_80_Neolamprologus_helianthus_Lamprologini_pop1_LT
281	0.155292	0.0274403	5.65927	1.52023e-08	4.04111e-08	747720	45944	584	427	I9142_1_53_Julidochromis_ornatus_Lamprologini_pop1_LT
282	0.155188	0.0328878	4.71872	2.37331e-06	4.77694e-06	762375	48775	629	460	I9150_1_61_Cardiopharynx_schoutedeni_Ectodini_pop1_LT
283	0.154989	0.0317972	4.87431	1.0919e-06	2.25541e-06	726500	42293	544	398	I9123_1_34_Paracyprichromis_brieni_Cyprichromini_pop1_LT
284	0.154981	0.0316301	4.8998	9.59317e-07	1.99462e-06	774349	47482	626	458	I9228_2_45_Tanganicodus_irsacae_Eretmodini_pop1_LT
285	0.15493	0.0279549	5.54212	2.98829e-08	7.5305e-08	781599	49618	697	510	I9104_1_15_Cyprichromis_microlepidotus_Cyprichromini_pop1_LT
286	0.154725	0.0350783	4.41084	1.02968e-05	1.96576e-05	752405	45362	556	407	I9154_1_65_Julidochromis_regani_Lamprologini_pop1_LT
287	0.154177	0.0291482	5.28944	1.22694e-07	2.82107e-07	774251	48099	670	491	I9104_1_15_Cyprichromis_microlepidotus_Cyprichromini_pop1_LT
288	0.154	0.0325052	4.73771	2.16147e-06	4.36451e-06	729883	44664	577	423	I9109_1_20_Neolamprologus_cylindricus_Lamprologini_pop1_LT
289	0.153914	0.0294731	5.22217	1.76835e-07	4.00742e-07	775156	49289	656	481	I9134_1_45_Neolamprologus_sexfasciatus_Lamprologini_pop1_LT
290	0.153374	0.0306717	5.00051	5.71794e-07	1.20883e-06	785062	50643	658	483	I9143_1_54_Lepidiolamprologus_elongatus_Lamprologini_pop1_LT
291	0.153226	0.0319842	4.79067	1.66222e-06	3.38899e-06	727069	43459	572	420	I9109_1_20_Neolamprologus_cylindricus_Lamprologini_pop1_LT
292	0.153005	0.0305778	5.0038	5.62095e-07	1.19367e-06	777221	48967	633	465	I9143_1_54_Lepidiolamprologus_elongatus_Lamprologini_pop1_LT
293	0.152027	0.0267648	5.68012	1.34601e-08	3.63942e-08	789095	50387	682	502	I9262_2_79_Xenotilapia_spiloptera_Ectodini_pop1_LT
294	0.1518	0.0251029	6.04708	1.4749e-09	4.59995e-09	806850	52152	736	542	I9262_2_79_Xenotilapia_spiloptera_Ectodini_pop1_LT
295	0.151632	0.0276408	5.48578	4.11642e-08	1.017e-07	779571	46850	600	442	I11192_14845_Tropheus_brichardi_Mtoto_Tropheini_pop1_LT45
296	0.15139	0.0346982	4.36306	1.28258e-05	2.41202e-05	715172	42740	559	412	I9128_1_39_Enantiopus_melanogenys_Ectodini_pop1_LT
297	0.150943	0.0346134	4.36084	1.29566e-05	2.42937e-05	756406	46719	610	450	I9168_1_79_Neolamprologus_buescheri_Lamprologini_pop1_LT
298	0.150426	0.0291737	5.15621	2.51996e-07	5.57044e-07	770384	46934	608	449	I9238_2_55_Xenotilapia_caudafasciata_Ectodini_pop1_LT
299	0.150301	0.0288816	5.20403	1.95012e-07	4.38778e-07	747008	45459	574	424	I9144_1_55_Microdontochromis_tenuidentatus_Ectodini_pop1_LT
300	0.150132	0.0283065	5.30379	1.13421e-07	2.622e-07	777852	49159	655	484	I9172_1_83_Asprotilapia_leptura_Ectodini_pop1_LT
301	0.149162	0.0312461	4.77376	1.80816e-06	3.67465e-06	760346	47635	651	482	I9264_2_81_Copadichromis_borleyi_Haplochromini_pop1_LT
302	0.148901	0.0284175	5.23978	1.60768e-07	3.66232e-07	811768	52449	706	523	I9168_1_79_Neolamprologus_buescheri_Lamprologini_pop1_LT
303	0.148479	0.0263575	5.63329	1.76806e-08	4.58385e-08	779249	49729	642	476	I9099_1_10_Neolamprologus_modestus_Lamprologini_pop1_LT
304	0.148464	0.027822	5.33621	9.49087e-08	2.22277e-07	794858	49150	673	499	I11192_14845_Tropheus_brichardi_Mtoto_Tropheini_pop1_LT45
305	0.147605	0.0301386	4.89754	9.70424e-07	2.01108e-06	733177	43235	587	436	I9240_2_57_Spathodus_marlieri_Eretmodini_pop1_LT
306	0.147388	0.0267946	5.50067	3.78346e-08	9.38417e-08	742064	45004	615	457	I9264_2_81_Copadichromis_borleyi_Haplochromini_pop1_LT
307	0.147177	0.0335839	4.38239	1.17387e-05	2.23425e-05	746586	44456	569	423	I9217_2_34_Lethrinops_marginatus_Haplochromini_pop1_LT
308	0.146939	0.0324976	4.52153	6.13951e-06	1.19379e-05	742214	45866	562	418	I9179_1_90_Lestradea_perspicax_Ectodini_pop1_LT
309	0.145946	0.0323349	4.51357	6.37448e-06	1.23567e-05	774757	48465	636	474	I9099_1_10_Neolamprologus_modestus_Lamprologini_pop1_LT
310	0.145902	0.0292286	4.99175	5.9836e-07	1.25656e-06	786749	49834	699	521	I9228_2_45_Tanganicodus_irsacae_Eretmodini_pop1_LT
311	0.144654	0.0313257	4.61774	3.87947e-06	7.68574e-06	730172	44630	546	408	I9179_1_90_Lestradea_perspicax_Ectodini_pop1_LT
312	0.144509	0.0271596	5.32071	1.03361e-07	2.41177e-07	751482	45624	594	444	I9105_1_16_Grammatotria_lemairii_Ectodini_pop1_LT
313	0.144476	0.0276846	5.21864	1.80243e-07	4.07001e-07	749091	46384	606	453	I9132_1_43_Microdontochromis_rotundiventralis_Ectodini_pop1_LT
314	0.14424	0.0281701	5.12032	3.05012e-07	6.69539e-07	754844	47304	591	442	I9133_1_44_Neolamprologus_falcicula_Lamprologini_pop1_LT
315	0.143379	0.0286552	5.00359	5.62731e-07	1.19367e-06	770173	48950	626	469	I9142_1_53_Julidochromis_ornatus_Lamprologini_pop1_LT
316	0.143363	0.0284353	5.04171	4.61382e-07	9.95448e-07	771165	47938	646	484	I9134_1_45_Neolamprologus_sexfasciatus_Lamprologini_pop1_LT
317	0.14099	0.0286144	4.92723	8.34036e-07	1.73988e-06	769941	48499	611	460	I9144_1_55_Microdontochromis_tenuidentatus_Ectodini_pop1_LT
318	0.14064	0.0327958	4.28836	1.79995e-05	3.33521e-05	769988	45865	588	443	I9119_1_30_Tropheus_duboisi*_Tropheini_pop1_LT
319	0.14064	0.0308514	4.55864	5.14868e-06	1.01365e-05	776447	48776	588	443	I9239_2_56_Pseudocrenilabrus_philander_Haplochromini_pop1_LT
320	0.140513	0.0349656	4.01861	5.85434e-05	0.000101048	757863	46221	556	419	I9101_1_12_Astatoreochromis_alluaudi_Haplochromini_pop1_LT
321	0.140105	0.0326444	4.29186	1.7718e-05	3.29273e-05	795855	50994	651	491	I9168_1_79_Neolamprologus_buescheri_Lamprologini_pop1_LT
322	0.139653	0.0335841	4.15832	3.20601e-05	5.78736e-05	739992	45098	559	422	I9214_2_31_Variabilichromis_moorii_Lamprologini_pop1_LT
323	0.139415	0.0277158	5.03015	4.90097e-07	1.05379e-06	776023	49092	662	500	I9101_1_12_Astatoreochromis_alluaudi_Haplochromini_pop1_LT
324	0.138746	0.0277751	4.99533	5.87338e-07	1.23754e-06	726074	43363	554	419	I9101_1_12_Astatoreochromis_alluaudi_Haplochromini_pop1_LT
325	0.137714	0.0294592	4.67472	2.94351e-06	5.88701e-06	792257	[	632	479	I9133_1_44_Neolamprologus_falcicula_Lamprologini_pop1_LT
326	0.137441	0.0314078	4.37601	1.20872e-05	2.28677e-05	753023	46267	600	455	I9134_1_45_Neolamprologus_sexfasciatus_Lamprologini_pop1_LT
327	0.137368	0.0319922	4.29379	1.7565e-05	3.27395e-05	766921	48520	592	449	I9142_1_53_Julidochromis_ornatus_Lamprologini_pop1_LT
328	0.137331	0.0300376	4.57195	4.83197e-06	9.54276e-06	748830	45477	588	446	I9238_2_55_Xenotilapia_caudafasciata_Ectodini_pop1_LT
329	0.137255	0.0303555	4.52158	6.13789e-06	1.19379e-05	786761	49229	638	484	I9168_1_79_Neolamprologus_buescheri_Lamprologini_pop1_LT
330	0.136986	0.0345312	3.96703	7.27738e-05	0.000122915	758492	47384	581	441	I9214_2_31_Variabilichromis_moorii_Lamprologini_pop1_LT
331	0.136778	0.0322146	4.24584	2.17774e-05	3.97674e-05	746702	47193	561	426	I9179_1_90_Lestradea_perspicax_Ectodini_pop1_LT
332	0.136283	0.0247681	5.50237	3.74713e-08	9.33081e-08	784669	47920	642	488	I11192_14845_Tropheus_brichardi_Mtoto_Tropheini_pop1_LT45
333	0.136276	0.0286915	4.74972	2.03703e-06	4.12645e-06	762112	47117	592	450	I9142_1_53_Julidochromis_ornatus_Lamprologini_pop1_LT
334	0.136247	0.0283238	4.81032	1.50688e-06	3.08225e-06	778834	48281	663	504	I9228_2_45_Tanganicodus_irsacae_Eretmodini_pop1_LT
335	0.136179	0.0299101	4.55294	5.29023e-06	1.03827e-05	730143	42937	559	425	I9216_2_33_Eretmodus_marksmithi_Eretmodini_pop1_LT
336	0.134615	0.0266284	5.05532	4.29659e-07	9.30189e-07	805005	52040	708	540	I9250_2_67_Xenotilapia_flavipinnis_Ectodini_pop1_LT
337	0.134269	0.0302929	4.43234	9.32167e-06	1.79592e-05	722802	44212	566	432	I9128_1_39_Enantiopus_melanogenys_Ectodini_pop1_LT
338	0.133891	0.0333261	4.01761	5.87904e-05	0.000101197	718178	43033	542	414	I9128_1_39_Enantiopus_melanogenys_Ectodini_pop1_LT
339	0.132906	0.0284261	4.67547	2.93281e-06	5.8843e-06	758570	45838	618	473	I9240_2_57_Spathodus_marlieri_Eretmodini_pop1_LT
340	0.132841	0.0273108	4.86406	1.15003e-06	2.36e-06	758196	45538	614	470	I11192_14845_Tropheus_brichardi_Mtoto_Tropheini_pop1_LT45
341	0.132302	0.0307013	4.30934	1.63739e-05	3.061e-05	787032	50454	659	505	I9250_2_67_Xenotilapia_flavipinnis_Ectodini_pop1_LT
342	0.132246	0.0343102	3.85444	0.000115997	0.000189813	781823	48639	625	479	I9262_2_79_Xenotilapia_spiloptera_Ectodini_pop1_LT
343	0.132041	0.03214	4.1083	3.98585e-05	7.11355e-05	782250	49538	613	470	I9133_1_44_Neolamprologus_falcicula_Lamprologini_pop1_LT
344	0.131907	0.0324612	4.06354	4.83332e-05	8.50555e-05	785104	49497	635	487	I9105_1_16_Grammatotria_lemairii_Ectodini_pop1_LT
345	0.131737	0.0292657	4.50139	6.75092e-06	1.30463e-05	758016	47440	567	435	I9214_2_31_Variabilichromis_moorii_Lamprologini_pop1_LT
346	0.131725	0.0323502	4.07186	4.66402e-05	8.25374e-05	764556	47226	610	468	I9101_1_12_Astatoreochromis_alluaudi_Haplochromini_pop1_LT
347	0.131231	0.0358348	3.66211	0.000250145	0.000389115	732860	42815	556	427	I11192_14845_Tropheus_brichardi_Mtoto_Tropheini_pop1_LT45
348	0.130435	0.0325344	4.00914	6.09414e-05	0.000104329	759386	45679	559	430	I9229_2_46_Astatotilapia_calliptera_Haplochromini_pop1_LT
349	0.129979	0.0294608	4.41194	1.02449e-05	1.9618e-05	725576	44163	539	415	I9243_2_60_Pseudocrenilabrus_nicholsi_Haplochromini_pop1_LT
350	0.12983	0.0263243	4.93194	8.14171e-07	1.70408e-06	804920	51040	731	563	I9228_2_45_Tanganicodus_irsacae_Eretmodini_pop1_LT
351	0.129808	0.0256009	5.07043	3.96918e-07	8.6227e-07	810772	51057	705	543	I11192_14845_Tropheus_brichardi_Mtoto_Tropheini_pop1_LT45
352	0.128095	0.0289634	4.42265	9.74996e-06	1.87271e-05	723886	41749	524	405	I9119_1_30_Tropheus_duboisi*_Tropheini_pop1_LT
353	0.127953	0.0299703	4.26932	1.96071e-05	3.61184e-05	764110	47010	573	443	I9144_1_55_Microdontochromis_tenuidentatus_Ectodini_pop1_LT
354	0.127701	0.029791	4.28657	1.81452e-05	3.35234e-05	749928	44927	574	444	I9123_1_34_Paracyprichromis_brieni_Cyprichromini_pop1_LT
355	0.126812	0.0297437	4.26348	2.01267e-05	3.69674e-05	783527	48077	622	482	I9119_1_30_Tropheus_duboisi*_Tropheini_pop1_LT
356	0.12668	0.0342835	3.69505	0.000219839	0.000344524	748653	45041	587	455	I9217_2_34_Lethrinops_marginatus_Haplochromini_pop1_LT
357	0.126347	0.0334781	3.77401	0.000160645	0.000255571	736299	44015	575	446	I9217_2_34_Lethrinops_marginatus_Haplochromini_pop1_LT
358	0.126334	0.0322263	3.92023	8.84626e-05	0.000146277	779355	49068	633	491	I9238_2_55_Xenotilapia_caudafasciata_Ectodini_pop1_LT
359	0.126235	0.0319531	3.95062	7.79476e-05	0.000130604	702021	40595	513	398	I9205_2_22_Copadichromis_mloto_Haplochromini_pop1_LT
360	0.1261	0.0309777	4.07067	4.68789e-05	8.27274e-05	750418	44679	576	447	I9119_1_30_Tropheus_duboisi*_Tropheini_pop1_LT
361	0.125954	0.030024	4.19512	2.7273e-05	4.95158e-05	749392	47322	590	458	I9179_1_90_Lestradea_perspicax_Ectodini_pop1_LT
362	0.125618	0.0326473	3.84774	0.000119214	0.000194573	771886	46946	569	442	I9194_2_11_Astatotilapia_stappersi_Haplochromini_pop1_LT
363	0.125581	0.0287687	4.36521	1.26999e-05	2.39548e-05	772587	47784	605	470	I9123_1_34_Paracyprichromis_brieni_Cyprichromini_pop1_LT
364	0.125389	0.0303792	4.12745	3.66802e-05	6.56492e-05	727064	43070	543	422	I9265_2_82_Astatotilapia_burtoni_Haplochromini_pop1_LT
365	0.125125	0.0330952	3.78077	0.000156347	0.000249996	731280	43041	562	437	I9268_2_85_Spathodus_erytrhodon_Eretmodini_pop1_LT
366	0.124358	0.0326408	3.80989	0.000139029	0.000224585	743774	45035	547	426	I9154_1_65_Julidochromis_regani_Lamprologini_pop1_LT
367	0.123867	0.0305305	4.05716	4.96729e-05	8.69276e-05	756519	46077	558	435	I9154_1_65_Julidochromis_regani_Lamprologini_pop1_LT
368	0.123288	0.0312428	3.94612	7.9428e-05	0.000132731	697523	40389	492	384	I9253_2_70_Haplochromis_nyereri_Haplochromini_pop1_LT
369	0.123209	0.0306052	4.02576	5.6792e-05	9.82938e-05	769799	46346	588	459	I9216_2_33_Eretmodus_marksmithi_Eretmodini_pop1_LT
370	0.122951	0.0308377	3.98703	6.69045e-05	0.000113611	766644	45517	548	428	I9120_1_31_Lobochilotes_labiatus_Tropheini_pop1_LT
371	0.122873	0.0322655	3.8082	0.000139984	0.000224974	776870	47175	594	464	I9240_2_57_Spathodus_marlieri_Eretmodini_pop1_LT
372	0.122334	0.0358924	3.40837	0.000653526	0.000957492	718133	41910	500	391	I9205_2_22_Copadichromis_mloto_Haplochromini_pop1_LT
373	0.122105	0.0334368	3.65183	0.000260381	0.000404039	727845	42923	533	417	I9194_2_11_Astatotilapia_stappersi_Haplochromini_pop1_LT
374	0.121608	0.031925	3.80918	0.000139428	0.000224654	753568	46140	558	437	I9214_2_31_Variabilichromis_moorii_Lamprologini_pop1_LT
375	0.121531	0.0346964	3.5027	0.00046057	0.000689214	764871	47773	586	459	I9154_1_65_Julidochromis_regani_Lamprologini_pop1_LT
376	0.120921	0.0303158	3.98872	6.64318e-05	0.000113114	755184	45799	584	458	I9241_2_58_Melanochromis_auratus_Haplochromini_pop1_LT
377	0.120316	0.0312873	3.84551	0.000120301	0.000195335	763394	47510	568	446	I9154_1_65_Julidochromis_regani_Lamprologini_pop1_LT
378	0.120167	0.030553	3.93307	8.38682e-05	0.000139412	726711	43905	536	421	I9239_2_56_Pseudocrenilabrus_philander_Haplochromini_pop1_LT
379	0.119643	0.031021	3.85683	0.000114867	0.000188454	780325	48806	627	493	I9250_2_67_Xenotilapia_flavipinnis_Ectodini_pop1_LT
380	0.119403	0.0337239	3.5406	0.000399214	0.000601686	744958	43851	525	413	I9255_2_72_Pseudosimochromis_curvifrons_Tropheini_pop1_LT
381	0.118761	0.0289224	4.10618	4.02255e-05	7.15878e-05	795702	50396	650	512	I9105_1_16_Grammatotria_lemairii_Ectodini_pop1_LT
382	0.118547	0.0286177	4.14243	3.43639e-05	6.16788e-05	754978	47124	585	461	I9239_2_56_Pseudocrenilabrus_philander_Haplochromini_pop1_LT
383	0.118511	0.0346344	3.42178	0.000622126	0.000915746	776163	47412	571	450	I9265_2_82_Astatotilapia_burtoni_Haplochromini_pop1_LT
384	0.118126	0.0360171	3.27973	0.00103907	0.00149455	747751	44120	549	433	I9115_1_26_Ctenochromis_horei_Tropheini_pop1_LT
385	0.117988	0.0293836	4.01546	5.93313e-05	0.000101849	751612	45189	578	456	I9216_2_33_Eretmodus_marksmithi_Eretmodini_pop1_LT
386	0.117914	0.0354136	3.32963	0.00086963	0.0012537	716741	42013	493	389	I9253_2_70_Haplochromis_nyereri_Haplochromini_pop1_LT
387	0.117592	0.0268495	4.37965	1.18868e-05	2.25563e-05	771673	46050	594	469	I9106_1_17_Interochromis_loocki_Tropheini_pop1_LT
388	0.117371	0.031091	3.77508	0.000159959	0.000255124	776076	47722	595	470	I9105_1_16_Grammatotria_lemairii_Ectodini_pop1_LT
389	0.117011	0.0292253	4.00375	6.23459e-05	0.000106444	739738	44411	568	449	I9241_2_58_Melanochromis_auratus_Haplochromini_pop1_LT
390	0.116412	0.0324164	3.59116	0.000329215	0.000502192	767246	46478	585	463	I9123_1_34_Paracyprichromis_brieni_Cyprichromini_pop1_LT
391	0.116407	0.029783	3.90851	9.2868e-05	0.000153159	780525	47466	609	482	I9268_2_85_Spathodus_erytrhodon_Eretmodini_pop1_LT
392	0.116279	0.0304253	3.82179	0.000132487	0.000214567	727370	41282	528	418	I9173_1_84_Benthochromis_horii_Benthochromini_pop1_LT
393	0.116054	0.0295152	3.93201	8.42383e-05	0.000139658	752605	45720	577	457	I9194_2_11_Astatotilapia_stappersi_Haplochromini_pop1_LT
394	0.11597	0.0313761	3.69611	0.000218926	0.000343949	758881	47054	587	465	I9241_2_58_Melanochromis_auratus_Haplochromini_pop1_LT
395	0.115834	0.028645	4.04378	5.25963e-05	9.15351e-05	716765	41826	525	416	I9241_2_58_Melanochromis_auratus_Haplochromini_pop1_LT
396	0.115672	0.0278644	4.15123	3.30696e-05	5.95253e-05	753684	46447	598	474	I9217_2_34_Lethrinops_marginatus_Haplochromini_pop1_LT
397	0.115281	0.0311572	3.7	0.0002156	0.00034042	776193	48120	624	495	I9123_1_34_Paracyprichromis_brieni_Cyprichromini_pop1_LT
398	0.114311	0.0280457	4.0759	4.58375e-05	8.13454e-05	770922	48549	619	492	I9101_1_12_Astatoreochromis_alluaudi_Haplochromini_pop1_LT
399	0.113674	0.0287115	3.95918	7.52086e-05	0.00012635	808142	52978	676	538	I9133_1_44_Neolamprologus_falcicula_Lamprologini_pop1_LT
400	0.113356	0.0308512	3.67427	0.00023853	0.000371965	736080	43359	496	395	I9090_1_1_Astatoreochromis_alluaudi_Haplochromini_pop1_LT
401	0.113208	0.0323876	3.4954	0.000473348	0.000704987	705546	40029	472	376	I9244_2_61_Simochromis_diagramma_Tropheini_pop1_LT
402	0.11306	0.0293967	3.84603	0.000120047	0.000195335	748969	43752	571	455	I9173_1_84_Benthochromis_horii_Benthochromini_pop1_LT
403	0.113044	0.031293	3.61242	0.000303349	0.000466121	756241	47659	576	459	I9243_2_60_Pseudocrenilabrus_nicholsi_Haplochromini_pop1_LT
404	0.112527	0.030425	3.69849	0.000216886	0.000341595	727886	43051	524	418	I9129_1_40_Haplochromis_nubilus_Haplochromini_pop1_LT
405	0.11244	0.0337594	3.33064	0.000866475	0.00125202	722590	41424	465	371	I9254_2_71_Petrochromis_polyodon_Tropheini_pop1_LT
406	0.111742	0.0318363	3.5099	0.000448269	0.000672403	769795	46290	587	469	I9120_1_31_Lobochilotes_labiatus_Tropheini_pop1_LT
407	0.111489	0.030734	3.62756	0.00028611	0.000440707	799634	52176	653	522	I9239_2_56_Pseudocrenilabrus_philander_Haplochromini_pop1_LT
408	0.111334	0.0298336	3.73183	0.000190094	0.000301661	742476	46362	554	443	I9243_2_60_Pseudocrenilabrus_nicholsi_Haplochromini_pop1_LT
409	0.111319	0.0328248	3.39131	0.0006956	0.00101207	757498	45918	594	475	I9268_2_85_Spathodus_erytrhodon_Eretmodini_pop1_LT
410	0.111111	0.0316382	3.51193	0.000444863	0.000668887	776718	47859	600	480	I9194_2_11_Astatotilapia_stappersi_Haplochromini_pop1_LT
411	0.110923	0.028201	3.9333	8.37894e-05	0.000139412	791745	49635	656	525	I9240_2_57_Spathodus_marlieri_Eretmodini_pop1_LT
412	0.110691	0.0273362	4.04923	5.13871e-05	8.96784e-05	775781	46805	587	470	I9119_1_30_Tropheus_duboisi*_Tropheini_pop1_LT
413	0.110151	0.0336689	3.2716	0.00106939	0.00153466	727907	42025	514	412	I9120_1_31_Lobochilotes_labiatus_Tropheini_pop1_LT
414	0.109937	0.0309867	3.54786	0.000388372	0.000586748	729888	42299	525	421	I9106_1_17_Interochromis_loocki_Tropheini_pop1_LT
415	0.109562	0.030352	3.60971	0.000306541	0.000469646	765609	44802	557	447	I9173_1_84_Benthochromis_horii_Benthochromini_pop1_LT
416	0.109074	0.0320174	3.40672	0.000657495	0.000961072	762504	47364	605	486	I9241_2_58_Melanochromis_auratus_Haplochromini_pop1_LT
417	0.108808	0.0315533	3.44839	0.000563936	0.000832036	793787	48966	642	516	I9106_1_17_Interochromis_loocki_Tropheini_pop1_LT
418	0.108742	0.0285778	3.80512	0.000141738	0.000227213	727040	41131	520	418	I9171_1_82_Perissodus_microlepis_Perissodini_pop1_LT
419	0.108184	0.0310351	3.48587	0.00049054	0.000728868	771838	47013	589	474	I9129_1_40_Haplochromis_nubilus_Haplochromini_pop1_LT
420	0.108108	0.0318191	3.39759	0.000679833	0.000991423	744642	45536	574	462	I9101_1_12_Astatoreochromis_alluaudi_Haplochromini_pop1_LT
421	0.107939	0.0310129	3.48046	0.000500547	0.000741988	784454	48558	621	500	I9106_1_17_Interochromis_loocki_Tropheini_pop1_LT
422	0.107175	0.0265965	4.02964	5.58623e-05	9.6951e-05	786730	49038	625	504	I9216_2_33_Eretmodus_marksmithi_Eretmodini_pop1_LT
423	0.106985	0.0294563	3.63198	0.00028125	0.000434284	782119	48025	626	505	I9240_2_57_Spathodus_marlieri_Eretmodini_pop1_LT
424	0.106628	0.0288994	3.68964	0.000224573	0.000351069	763698	49219	576	465	I9243_2_60_Pseudocrenilabrus_nicholsi_Haplochromini_pop1_LT
425	0.105727	0.0297914	3.5489	0.000386837	0.000585835	719694	41644	502	406	I9115_1_26_Ctenochromis_horei_Tropheini_pop1_LT
426	0.10427	0.0324534	3.21292	0.00131394	0.00187281	763646	45028	556	451	I9108_1_19_Limnotilapia_dardennii_Tropheini_pop1_LT
427	0.103922	0.0321216	3.23526	0.00121533	0.00173619	752210	44776	563	457	I9120_1_31_Lobochilotes_labiatus_Tropheini_pop1_LT
428	0.102752	0.0286216	3.59002	0.000330648	0.00050316	775654	47779	601	489	I9120_1_31_Lobochilotes_labiatus_Tropheini_pop1_LT
429	0.102662	0.0326852	3.14092	0.00168417	0.00236309	755282	46172	580	472	I9115_1_26_Ctenochromis_horei_Tropheini_pop1_LT
430	0.102116	0.0291718	3.50051	0.000464376	0.000693263	779057	49327	599	488	I9239_2_56_Pseudocrenilabrus_philander_Haplochromini_pop1_LT
431	0.102078	0.0282826	3.60921	0.000307134	0.000469646	785754	50866	610	497	I9239_2_56_Pseudocrenilabrus_philander_Haplochromini_pop1_LT
432	0.101852	0.0328878	3.09695	0.00195522	0.00273124	764580	49273	595	485	I9243_2_60_Pseudocrenilabrus_nicholsi_Haplochromini_pop1_LT
433	0.101818	0.0332512	3.06209	0.00219798	0.00305679	781467	48938	606	494	I9194_2_11_Astatotilapia_stappersi_Haplochromini_pop1_LT
434	0.101732	0.0335194	3.03501	0.00240529	0.0033231	713492	41943	509	415	I9205_2_22_Copadichromis_mloto_Haplochromini_pop1_LT
435	0.101379	0.0322087	3.14755	0.00164643	0.00231529	803165	50757	679	554	I9240_2_57_Spathodus_marlieri_Eretmodini_pop1_LT
436	0.10087	0.0295232	3.41662	0.000634047	0.000931118	797224	49605	633	517	I9119_1_30_Tropheus_duboisi*_Tropheini_pop1_LT
437	0.100775	0.0270738	3.72224	0.000197465	0.000312569	788919	49880	639	522	I9194_2_11_Astatotilapia_stappersi_Haplochromini_pop1_LT
438	0.10058	0.0330057	3.04736	0.00230861	0.00320358	752529	45024	569	465	I9106_1_17_Interochromis_loocki_Tropheini_pop1_LT
439	0.1	0.0317195	3.15264	0.00161804	0.00228046	729037	42213	506	414	I9108_1_19_Limnotilapia_dardennii_Tropheini_pop1_LT
440	0.0995671	0.0310064	3.21117	0.00132194	0.00187995	730235	41192	508	416	I9231_2_48_Plecodus_sp._Perissodini_pop1_LT
441	0.0991659	0.0285972	3.46768	0.000524963	0.000776353	775918	46881	593	486	I9106_1_17_Interochromis_loocki_Tropheini_pop1_LT
442	0.0966507	0.0238107	4.05912	4.92576e-05	8.64409e-05	771088	47347	573	472	I9238_2_55_Xenotilapia_caudafasciata_Ectodini_pop1_LT
443	0.0963636	0.0249382	3.8641	0.000111501	0.000183409	754479	46420	603	497	I9217_2_34_Lethrinops_marginatus_Haplochromini_pop1_LT
444	0.0953679	0.0285191	3.344	0.000825797	0.00119598	780181	48515	603	498	I9216_2_33_Eretmodus_marksmithi_Eretmodini_pop1_LT
445	0.095279	0.0301895	3.15603	0.0015993	0.0022591	793356	50368	638	527	I9238_2_55_Xenotilapia_caudafasciata_Ectodini_pop1_LT
446	0.0943396	0.0294721	3.20098	0.00136962	0.00194338	777036	47905	580	480	I9129_1_40_Haplochromis_nubilus_Haplochromini_pop1_LT
447	0.0922509	0.0303519	3.03938	0.0023707	0.0032825	781364	48355	592	492	I9265_2_82_Astatotilapia_burtoni_Haplochromini_pop1_LT
448	0.0909091	0.0296275	3.0684	0.0021521	0.00299961	764126	44447	540	450	I9171_1_82_Perissodus_microlepis_Perissodini_pop1_LT
449	0.0881095	0.027655	3.18603	0.00144241	0.00204207	800950	50841	636	533	I9265_2_82_Astatotilapia_burtoni_Haplochromini_pop1_LT
450	0.0875332	0.0281609	3.10832	0.00188154	0.00263415	782448	48408	615	516	I9120_1_31_Lobochilotes_labiatus_Tropheini_pop1_LT
451	0.08647	0.0266918	3.23957	0.0011971	0.00171403	742830	44668	534	449	I9229_2_46_Astatotilapia_calliptera_Haplochromini_pop1_LT
452	-0.173403	0.0373545	4.64209	3.44898e-06	6.85443e-06	743378	41989	317	450	I9103_1_14_Ctenochromis_benthicola_Cyphotilapiini_pop1_LT
453	-0.168367	0.0297954	5.65078	1.59716e-08	4.19256e-08	745358	42751	326	458	I9103_1_14_Ctenochromis_benthicola_Cyphotilapiini_pop1_LT
454	-0.146067	0.0367303	3.97675	6.98626e-05	0.000118316	745947	43067	342	459	I9103_1_14_Ctenochromis_benthicola_Cyphotilapiini_pop1_LT
455	-0.139474	0.0392085	3.55723	0.00037478	0.000568942	732836	41375	327	433	I9103_1_14_Ctenochromis_benthicola_Cyphotilapiini_pop1_LT
456	-0.119241	0.0353135	3.37665	0.000733749	0.00106512	737793	41226	325	413	I9103_1_14_Ctenochromis_benthicola_Cyphotilapiini_pop1_LT
average:							46583.3	631.982	444.296

## Sheet: h1c3
permutation	dstat	dstatSD	Zscore	pval	padjust	total_sites	informative_sites	abba_sites	baba_sites	pop1
1	-0.221154	0.0314879	7.02346	2.16449e-12	4.54543e-10	727219	58680	324	508	I9167_1_78_Lepidiolamprologus_nkambae_Lamprologini_pop1_LT
2	-0.216445	0.0322228	6.71715	1.85316e-11	2.59443e-09	725682	58763	324	503	I9172_1_83_Asprotilapia_leptura_Ectodini_pop1_LT
3	-0.21522	0.0332165	6.47931	9.21416e-11	9.67487e-09	731476	59527	330	511	I9167_1_78_Lepidiolamprologus_nkambae_Lamprologini_pop1_LT
4	-0.214176	0.0448909	4.77103	1.83289e-06	1.31764e-05	724847	56550	255	394	I9106_1_17_Interochromis_loocki_Tropheini_pop1_LT
5	-0.212963	0.0293636	7.25262	4.08784e-13	1.71689e-10	724592	59171	340	524	I9107_1_18_Lamprologus_ornatipinnis_Lamprologini_pop1_LT
6	-0.210084	0.0333303	6.30309	2.91771e-10	1.75063e-08	724664	58600	329	504	I9098_1_9_Neolamprologous_christyi_Lamprologini_pop1_LT
7	-0.208074	0.0364463	5.70907	1.13598e-08	2.80653e-07	717933	56615	255	389	I9090_1_1_Astatoreochromis_alluaudi_Haplochromini_pop1_LT
8	-0.206428	0.0354855	5.81724	5.98282e-09	1.79485e-07	740738	60878	321	488	I9098_1_9_Neolamprologous_christyi_Lamprologini_pop1_LT
9	-0.206273	0.0332852	6.19713	5.7501e-10	3.0188e-08	722830	57974	329	500	I9098_1_9_Neolamprologous_christyi_Lamprologini_pop1_LT
10	-0.203791	0.0342191	5.95549	2.59302e-09	9.07557e-08	721064	58330	336	508	I9107_1_18_Lamprologus_ornatipinnis_Lamprologini_pop1_LT
11	-0.203431	0.0366162	5.55578	2.76378e-08	5.52756e-07	751608	62494	325	491	I9172_1_83_Asprotilapia_leptura_Ectodini_pop1_LT
12	-0.2	0.037824	5.28764	1.23904e-07	1.85856e-06	724485	58153	330	495	I9143_1_54_Lepidiolamprologus_elongatus_Lamprologini_pop1_LT
13	-0.1994	0.0404796	4.92595	8.39526e-07	7.19594e-06	728168	57438	267	400	I9106_1_17_Interochromis_loocki_Tropheini_pop1_LT
14	-0.198529	0.0322067	6.16423	7.08269e-10	3.30526e-08	721554	57669	327	489	I9209_2_26_Telmatochromis_dhonti_Lamprologini_pop1_LT
15	-0.197688	0.0329982	5.99086	2.08734e-09	7.96985e-08	743847	61073	347	518	I9209_2_26_Telmatochromis_dhonti_Lamprologini_pop1_LT
16	-0.19708	0.0381864	5.16101	2.45616e-07	3.12603e-06	739554	60329	330	492	I9098_1_9_Neolamprologous_christyi_Lamprologini_pop1_LT
17	-0.195548	0.0384048	5.09177	3.54731e-07	4.25677e-06	715635	55927	253	376	I9090_1_1_Astatoreochromis_alluaudi_Haplochromini_pop1_LT
18	-0.194983	0.0320539	6.08298	1.17969e-09	4.95471e-08	751749	62332	353	524	I9167_1_78_Lepidiolamprologus_nkambae_Lamprologini_pop1_LT
19	-0.194229	0.0304029	6.38849	1.67538e-10	1.40731e-08	748226	62046	363	538	I9209_2_26_Telmatochromis_dhonti_Lamprologini_pop1_LT
20	-0.192802	0.0357845	5.38787	7.12967e-08	1.24769e-06	730443	58614	314	464	I9169_1_80_Neolamprologus_helianthus_Lamprologini_pop1_LT
21	-0.191626	0.0389684	4.91748	8.76665e-07	7.36399e-06	712319	55198	251	370	I9115_1_26_Ctenochromis_horei_Tropheini_pop1_LT
22	-0.189255	0.0363042	5.21304	1.85772e-07	2.51366e-06	710457	56835	332	487	I9131_1_42_Lepidiolamprologus_boulengeri_Lamprologini_pop1_LT
23	-0.188475	0.0361938	5.20739	1.91517e-07	2.51366e-06	728365	59006	338	495	I9143_1_54_Lepidiolamprologus_elongatus_Lamprologini_pop1_LT
24	-0.188304	0.0381669	4.9337	8.06872e-07	7.06013e-06	725639	58592	347	508	I9209_2_26_Telmatochromis_dhonti_Lamprologini_pop1_LT
25	-0.187713	0.0295802	6.34592	2.211e-10	1.5477e-08	756513	63241	357	522	I9167_1_78_Lepidiolamprologus_nkambae_Lamprologini_pop1_LT
26	-0.187359	0.0370525	5.05658	4.26838e-07	4.59672e-06	747651	62632	360	526	I9107_1_18_Lamprologus_ornatipinnis_Lamprologini_pop1_LT
27	-0.187348	0.0336126	5.57374	2.49327e-08	5.40219e-07	735550	60269	334	488	I9221_2_38_Telmatochromis_temporalis_Lamprologini_pop1_LT
28	-0.186558	0.0328707	5.67553	1.38259e-08	3.22605e-07	747877	61569	351	512	I9143_1_54_Lepidiolamprologus_elongatus_Lamprologini_pop1_LT
29	-0.18421	0.0344506	5.34709	8.93797e-08	1.44383e-06	713650	57637	341	495	I9131_1_42_Lepidiolamprologus_boulengeri_Lamprologini_pop1_LT
30	-0.183626	0.031864	5.7628	8.27299e-09	2.31644e-07	721809	57989	349	506	I9156_1_67_Neolamprologus_brevis_Lamprologini_pop1_LT
31	-0.183432	0.039418	4.65351	3.26328e-06	2.14153e-05	714435	54393	207	300	I9103_1_14_Ctenochromis_benthicola_Cyphotilapiini_pop1_LT
32	-0.182898	0.0331909	5.51048	3.57859e-08	6.53482e-07	726908	58552	344	498	I9099_1_10_Neolamprologus_modestus_Lamprologini_pop1_LT
33	-0.181395	0.0344036	5.27256	1.34531e-07	1.94838e-06	749943	62010	352	508	I9099_1_10_Neolamprologus_modestus_Lamprologini_pop1_LT
34	-0.179931	0.0435898	4.12782	3.66224e-05	0.000136119	696978	53798	237	341	I9252_2_69_Cynotilapia_afra_Haplochromini_pop1_LT
35	-0.179856	0.0395887	4.54312	5.5427e-06	3.0827e-05	724409	58873	342	492	I9131_1_42_Lepidiolamprologus_boulengeri_Lamprologini_pop1_LT
36	-0.178615	0.0337637	5.29015	1.22216e-07	1.85856e-06	753574	62052	338	485	I9169_1_80_Neolamprologus_helianthus_Lamprologini_pop1_LT
37	-0.176744	0.0330514	5.34756	8.91496e-08	1.44383e-06	751938	62442	354	506	I9143_1_54_Lepidiolamprologus_elongatus_Lamprologini_pop1_LT
38	-0.17662	0.0369936	4.77435	1.80293e-06	1.31764e-05	722650	58168	324	463	I9142_1_53_Julidochromis_ornatus_Lamprologini_pop1_LT
39	-0.176101	0.0358577	4.9111	9.05662e-07	7.45839e-06	715644	56141	262	374	I9115_1_26_Ctenochromis_horei_Tropheini_pop1_LT
40	-0.175034	0.0348298	5.0254	5.02373e-07	5.27492e-06	703343	55558	304	433	I9109_1_20_Neolamprologus_cylindricus_Lamprologini_pop1_LT
41	-0.174683	0.038429	4.54562	5.47745e-06	3.0827e-05	716476	57502	326	464	I9221_2_38_Telmatochromis_temporalis_Lamprologini_pop1_LT
42	-0.174458	0.0313307	5.56829	2.57247e-08	5.40219e-07	743797	61737	362	515	I9107_1_18_Lamprologus_ornatipinnis_Lamprologini_pop1_LT
43	-0.174194	0.0343398	5.07264	3.92331e-07	4.45349e-06	736373	60515	320	455	I9243_2_60_Pseudocrenilabrus_nicholsi_Haplochromini_pop1_LT
44	-0.173913	0.0376367	4.62084	3.82196e-06	2.39586e-05	724153	57842	342	486	I9099_1_10_Neolamprologus_modestus_Lamprologini_pop1_LT
45	-0.173913	0.0361234	4.81441	1.47636e-06	1.10727e-05	702063	55017	304	432	I9109_1_20_Neolamprologus_cylindricus_Lamprologini_pop1_LT
46	-0.173469	0.0349599	4.96195	6.97892e-07	6.42152e-06	722048	57925	324	460	I9172_1_83_Asprotilapia_leptura_Ectodini_pop1_LT
47	-0.172742	0.0381804	4.52435	6.05812e-06	3.26207e-05	726944	58178	261	370	I9090_1_1_Astatoreochromis_alluaudi_Haplochromini_pop1_LT
48	-0.172589	0.0347154	4.97154	6.64238e-07	6.42152e-06	739439	61294	326	462	I9243_2_60_Pseudocrenilabrus_nicholsi_Haplochromini_pop1_LT
49	-0.172589	0.0329115	5.24404	1.57101e-07	2.19942e-06	742258	60973	326	462	I9142_1_53_Julidochromis_ornatus_Lamprologini_pop1_LT
50	-0.171857	0.0291448	5.89666	3.70927e-09	1.19838e-07	721227	58309	359	508	I9155_1_66_Lepidiolamprologus_meeli_Lamprologini_pop1_LT
51	-0.171258	0.0297856	5.74967	8.94196e-09	2.34726e-07	727102	59538	346	489	I9131_1_42_Lepidiolamprologus_boulengeri_Lamprologini_pop1_LT
52	-0.169675	0.0345971	4.90432	9.3751e-07	7.5722e-06	724585	58050	345	486	I9181_1_92_Neolamprologus_leleupi_Lamprologini_pop1_LT
53	-0.169231	0.0372212	4.54662	5.45141e-06	3.0827e-05	706330	55332	270	380	I9197_2_14_Tanganicodus_irsacae_Eretmodini_pop1_LT
54	-0.168919	0.0384149	4.39722	1.09645e-05	5.06055e-05	698702	54412	246	346	I9252_2_69_Cynotilapia_afra_Haplochromini_pop1_LT
55	-0.168909	0.03719	4.54178	5.57823e-06	3.0827e-05	733990	58765	278	391	I9229_2_46_Astatotilapia_calliptera_Haplochromini_pop1_LT
56	-0.168766	0.0369242	4.57059	4.86345e-06	2.95577e-05	725288	58086	330	464	I9262_2_79_Xenotilapia_spiloptera_Ectodini_pop1_LT
57	-0.168724	0.0369029	4.57212	4.82823e-06	2.95577e-05	697991	54571	303	426	I9128_1_39_Enantiopus_melanogenys_Ectodini_pop1_LT
58	-0.168704	0.0369804	4.56199	5.06703e-06	2.95577e-05	726334	59431	340	478	I9113_1_24_Aulonocranus_dewindtii_Ectodini_pop1_LT
59	-0.168675	0.0445942	3.78243	0.000155302	0.000403029	711780	53699	207	291	I9103_1_14_Ctenochromis_benthicola_Cyphotilapiini_pop1_LT
60	-0.168077	0.0304186	5.52547	3.28598e-08	6.27323e-07	718360	57288	344	483	I9156_1_67_Neolamprologus_brevis_Lamprologini_pop1_LT
61	-0.167687	0.0361234	4.64205	3.44969e-06	2.22903e-05	732104	59442	340	477	I9221_2_38_Telmatochromis_temporalis_Lamprologini_pop1_LT
62	-0.167526	0.0355907	4.70701	2.51374e-06	1.73077e-05	720286	57403	323	453	I9142_1_53_Julidochromis_ornatus_Lamprologini_pop1_LT
63	-0.166667	0.0343482	4.85227	1.22056e-06	9.32064e-06	723197	56660	260	364	I11194_14847_Tropheus_annectens_CW_Tropheini_pop1_LT47
64	-0.166445	0.0324856	5.12366	2.99669e-07	3.70179e-06	722489	57539	313	438	I9154_1_65_Julidochromis_regani_Lamprologini_pop1_LT
65	-0.165906	0.0334277	4.96312	6.93681e-07	6.42152e-06	726305	56842	274	383	I9208_2_25_Eretmodus_cyanostictus*_Eretmodini_pop1_LT
66	-0.165877	0.0383794	4.32203	1.54604e-05	6.69418e-05	746473	61161	352	492	I9181_1_92_Neolamprologus_leleupi_Lamprologini_pop1_LT
67	-0.165865	0.0327531	5.06411	4.10313e-07	4.53504e-06	732449	59827	347	485	I9214_2_31_Variabilichromis_moorii_Lamprologini_pop1_LT
68	-0.165761	0.0405129	4.09156	4.28477e-05	0.000153812	699752	55123	307	429	I9128_1_39_Enantiopus_melanogenys_Ectodini_pop1_LT
69	-0.164975	0.0391168	4.21749	2.47037e-05	0.000100733	722281	57330	329	459	I9262_2_79_Xenotilapia_spiloptera_Ectodini_pop1_LT
70	-0.164274	0.0417038	3.93907	8.17978e-05	0.000245393	713275	55843	262	365	I9229_2_46_Astatotilapia_calliptera_Haplochromini_pop1_LT
71	-0.163959	0.0343797	4.76905	1.85097e-06	1.31764e-05	738264	59827	283	394	I9229_2_46_Astatotilapia_calliptera_Haplochromini_pop1_LT
72	-0.16368	0.032757	4.99679	5.82911e-07	5.97128e-06	739141	60531	350	487	I9156_1_67_Neolamprologus_brevis_Lamprologini_pop1_LT
73	-0.16358	0.040306	4.05846	4.93981e-05	0.000171465	717326	56819	271	377	I9229_2_46_Astatotilapia_calliptera_Haplochromini_pop1_LT
74	-0.163399	0.0362042	4.51325	6.38412e-06	3.35167e-05	726933	57840	320	445	I9169_1_80_Neolamprologus_helianthus_Lamprologini_pop1_LT
75	-0.163237	0.0370196	4.40949	1.03616e-05	4.83543e-05	719155	57916	305	424	I9243_2_60_Pseudocrenilabrus_nicholsi_Haplochromini_pop1_LT
76	-0.163227	0.0478677	3.40996	0.000649726	0.00136626	720715	55664	223	310	I9141_1_52_Haplotaxodon_microlepis_Perissodini_pop1_LT
77	-0.162722	0.0372114	4.37291	1.22603e-05	5.54755e-05	732685	58442	283	393	I9268_2_85_Spathodus_erytrhodon_Eretmodini_pop1_LT
78	-0.162055	0.0366185	4.42551	9.6215e-06	4.59208e-05	721743	57403	318	441	I9250_2_67_Xenotilapia_flavipinnis_Ectodini_pop1_LT
79	-0.161905	0.0360016	4.49715	6.88701e-06	3.52749e-05	724853	57509	264	366	I9090_1_1_Astatoreochromis_alluaudi_Haplochromini_pop1_LT
80	-0.16184	0.0388132	4.16972	3.0498e-05	0.000118603	723842	55997	246	341	I9196_2_13_Reganochromis_calliurus_Limnochromini_pop1_LT
81	-0.161826	0.0380694	4.25081	2.12995e-05	8.85723e-05	713151	57044	303	420	I9109_1_20_Neolamprologus_cylindricus_Lamprologini_pop1_LT
82	-0.161816	0.0327696	4.93799	7.89325e-07	7.05355e-06	746871	61241	360	499	I9099_1_10_Neolamprologus_modestus_Lamprologini_pop1_LT
83	-0.16129	0.0417619	3.86214	0.0001124	0.000314719	711453	55569	260	360	I9241_2_58_Melanochromis_auratus_Haplochromini_pop1_LT
84	-0.159794	0.0322136	4.96045	7.03309e-07	6.42152e-06	739005	60043	326	450	I9154_1_65_Julidochromis_regani_Lamprologini_pop1_LT
85	-0.158879	0.038803	4.09449	4.23092e-05	0.000153189	708538	55988	270	372	I9197_2_14_Tanganicodus_irsacae_Eretmodini_pop1_LT
86	-0.158491	0.0416774	3.80279	0.000143074	0.000384874	717791	54905	223	307	I9141_1_52_Haplotaxodon_microlepis_Perissodini_pop1_LT
87	-0.158287	0.0442391	3.57798	0.000346259	0.000817016	729001	55958	226	311	I9092_1_3_Ctenochromis_benthicola_Cyphotilapiini_pop1_LT
88	-0.157764	0.0348188	4.53101	5.87035e-06	3.20201e-05	720292	57124	339	466	I9181_1_92_Neolamprologus_leleupi_Lamprologini_pop1_LT
89	-0.1571	0.0359291	4.37249	1.22839e-05	5.54755e-05	745959	59636	279	383	I9208_2_25_Eretmodus_cyanostictus*_Eretmodini_pop1_LT
90	-0.157025	0.0330063	4.75742	1.96083e-06	1.37258e-05	728297	58673	357	490	I9133_1_44_Neolamprologus_falcicula_Lamprologini_pop1_LT
91	-0.156939	0.039471	3.97606	7.00675e-05	0.000221734	713397	56689	325	446	I9221_2_38_Telmatochromis_temporalis_Lamprologini_pop1_LT
92	-0.156051	0.0360021	4.3345	1.46093e-05	6.52754e-05	727642	57718	265	363	I11194_14847_Tropheus_annectens_CW_Tropheini_pop1_LT47
93	-0.155963	0.034763	4.48648	7.24097e-06	3.6597e-05	724768	58203	322	441	I9250_2_67_Xenotilapia_flavipinnis_Ectodini_pop1_LT
94	-0.155313	0.038364	4.04841	5.15669e-05	0.000175243	719280	56760	310	424	I9154_1_65_Julidochromis_regani_Lamprologini_pop1_LT
95	-0.155115	0.0401253	3.86578	0.000110734	0.000314719	721836	56221	256	350	I9108_1_19_Limnotilapia_dardennii_Tropheini_pop1_LT
96	-0.15493	0.041571	3.72686	0.000193877	0.000493506	720459	57346	270	369	I9197_2_14_Tanganicodus_irsacae_Eretmodini_pop1_LT
97	-0.154472	0.0414925	3.72288	0.000196965	0.000498345	709818	55707	260	355	I9252_2_69_Cynotilapia_afra_Haplochromini_pop1_LT
98	-0.154412	0.031041	4.97444	6.54364e-07	6.42152e-06	723146	58592	345	471	I9113_1_24_Aulonocranus_dewindtii_Ectodini_pop1_LT
99	-0.154286	0.0349442	4.41521	1.00914e-05	4.76224e-05	706997	56190	296	404	I9128_1_39_Enantiopus_melanogenys_Ectodini_pop1_LT
100	-0.154062	0.0407203	3.78341	0.000154693	0.000403029	723563	57274	302	412	I9129_1_40_Haplochromis_nubilus_Haplochromini_pop1_LT
101	-0.154054	0.0343743	4.48166	7.40653e-06	3.6597e-05	722186	58692	313	427	I9243_2_60_Pseudocrenilabrus_nicholsi_Haplochromini_pop1_LT
102	-0.154023	0.0355658	4.33064	1.48674e-05	6.57297e-05	725084	59154	368	502	I9155_1_66_Lepidiolamprologus_meeli_Lamprologini_pop1_LT
103	-0.153846	0.0435267	3.53452	0.000408511	0.000917512	727037	57641	275	375	I9218_2_35_Petrochromis_fasciolatus_Tropheini_pop1_LT
104	-0.153748	0.0328102	4.686	2.78598e-06	1.88728e-05	715151	57400	333	454	I9214_2_31_Variabilichromis_moorii_Lamprologini_pop1_LT
105	-0.153005	0.0370022	4.13504	3.5489e-05	0.000134034	711723	56530	310	422	I9109_1_20_Neolamprologus_cylindricus_Lamprologini_pop1_LT
106	-0.152975	0.0367923	4.15778	3.21351e-05	0.000123823	705673	55635	299	407	I9128_1_39_Enantiopus_melanogenys_Ectodini_pop1_LT
107	-0.152672	0.0390318	3.91147	9.17348e-05	0.000269431	739878	60162	333	453	I9142_1_53_Julidochromis_ornatus_Lamprologini_pop1_LT
108	-0.152448	0.0375892	4.05563	5.00001e-05	0.000172131	722624	57301	303	412	I9238_2_55_Xenotilapia_caudafasciata_Ectodini_pop1_LT
109	-0.152104	0.0355755	4.27552	1.90693e-05	8.08999e-05	711156	56350	262	356	I9252_2_69_Cynotilapia_afra_Haplochromini_pop1_LT
110	-0.151326	0.042791	3.5364	0.000405618	0.000917512	728837	57893	272	369	I9216_2_33_Eretmodus_marksmithi_Eretmodini_pop1_LT
111	-0.151316	0.0331495	4.56465	5.00327e-06	2.95577e-05	715843	55684	258	350	I9119_1_30_Tropheus_duboisi*_Tropheini_pop1_LT
112	-0.150769	0.0336302	4.48316	7.35473e-06	3.6597e-05	730409	57763	276	374	I9208_2_25_Eretmodus_cyanostictus*_Eretmodini_pop1_LT
113	-0.15047	0.0364034	4.13341	3.57424e-05	0.000134034	750058	60935	271	367	I9216_2_33_Eretmodus_marksmithi_Eretmodini_pop1_LT
114	-0.150259	0.0362467	4.14545	3.39143e-05	0.000129491	747010	61539	328	444	I9172_1_83_Asprotilapia_leptura_Ectodini_pop1_LT
115	-0.149606	0.0378143	3.95634	7.61052e-05	0.000235031	749171	61674	324	438	I9250_2_67_Xenotilapia_flavipinnis_Ectodini_pop1_LT
116	-0.149188	0.0373708	3.99209	6.54933e-05	0.000213234	728757	57590	288	389	I9268_2_85_Spathodus_erytrhodon_Eretmodini_pop1_LT
117	-0.14902	0.0398721	3.73744	0.000185903	0.000476094	687349	51385	217	293	I9091_1_2_Benthochromis_melanoides_Benthochromini_pop1_LT
118	-0.148541	0.0373229	3.97989	6.89479e-05	0.000221734	725335	59366	321	433	I9179_1_90_Lestradea_perspicax_Ectodini_pop1_LT
119	-0.148387	0.0370975	3.99992	6.33633e-05	0.000207911	723025	56790	264	356	I9218_2_35_Petrochromis_fasciolatus_Tropheini_pop1_LT
120	-0.148371	0.0432327	3.43193	0.000599313	0.00127772	736042	59896	353	476	I9156_1_67_Neolamprologus_brevis_Lamprologini_pop1_LT
121	-0.148325	0.0389782	3.80534	0.000141608	0.000384874	726389	57203	267	360	I9108_1_19_Limnotilapia_dardennii_Tropheini_pop1_LT
122	-0.147541	0.0341072	4.3258	1.5198e-05	6.64912e-05	742877	61657	390	525	I9155_1_66_Lepidiolamprologus_meeli_Lamprologini_pop1_LT
123	-0.147482	0.0422363	3.49183	0.000479724	0.0010494	720877	56112	237	319	I9187_2_4_Triglachromis_otostigma_Limnochromini_pop1_LT
124	-0.147482	0.0376087	3.92149	8.80042e-05	0.000260294	707637	54646	237	319	I9254_2_71_Petrochromis_polyodon_Tropheini_pop1_LT
125	-0.147425	0.0389786	3.78219	0.000155454	0.000403029	709661	55423	240	323	I9254_2_71_Petrochromis_polyodon_Tropheini_pop1_LT
126	-0.147098	0.0380801	3.86287	0.000112062	0.000314719	683126	53448	316	425	I9122_1_33_Neolamprologus_savoryi_Lamprologini_pop1_LT
127	-0.147005	0.0472785	3.10935	0.001875	0.0033944	719112	55470	235	316	I9187_2_4_Triglachromis_otostigma_Limnochromini_pop1_LT
128	-0.146712	0.0394394	3.71993	0.000199279	0.00050118	728377	56935	253	340	I9196_2_13_Reganochromis_calliurus_Limnochromini_pop1_LT
129	-0.14658	0.0288246	5.08523	3.67187e-07	4.28385e-06	723140	59337	393	528	I9096_1_7_Lamprologous_ocellatus_Lamprologini_pop1_LT
130	-0.146342	0.0327649	4.4664	7.95452e-06	3.88477e-05	729392	58989	350	470	I9214_2_31_Variabilichromis_moorii_Lamprologini_pop1_LT
131	-0.146312	0.0301344	4.85531	1.20197e-06	9.32064e-06	748692	62778	353	474	I9113_1_24_Aulonocranus_dewindtii_Ectodini_pop1_LT
132	-0.146214	0.0361402	4.04575	5.21556e-05	0.000175243	745504	60814	327	439	I9250_2_67_Xenotilapia_flavipinnis_Ectodini_pop1_LT
133	-0.146199	0.0359983	4.06127	4.88071e-05	0.000170825	726361	58077	292	392	I9094_1_5_Gnathochromis_pfefferi_Tropheini_pop1_LT
134	-0.146026	0.0418825	3.48656	0.000489275	0.00106474	693801	52838	231	310	I9254_2_71_Petrochromis_polyodon_Tropheini_pop1_LT
135	-0.145631	0.0361598	4.02743	5.63901e-05	0.000187967	722668	58001	264	354	I9197_2_14_Tanganicodus_irsacae_Eretmodini_pop1_LT
136	-0.145578	0.0384868	3.78255	0.000155232	0.000403029	726478	58039	314	421	I9129_1_40_Haplochromis_nubilus_Haplochromini_pop1_LT
137	-0.145401	0.0378353	3.84299	0.000121544	0.000335844	747942	59792	288	386	I9106_1_17_Interochromis_loocki_Tropheini_pop1_LT
138	-0.145329	0.0423313	3.43312	0.000596673	0.00127772	691905	53069	247	331	I9244_2_61_Simochromis_diagramma_Tropheini_pop1_LT
139	-0.145009	0.0382576	3.79034	0.00015044	0.000399904	725752	55498	227	304	I9092_1_3_Ctenochromis_benthicola_Cyphotilapiini_pop1_LT
140	-0.144981	0.0343574	4.2198	2.44523e-05	0.000100686	749525	61208	345	462	I9169_1_80_Neolamprologus_helianthus_Lamprologini_pop1_LT
141	-0.14367	0.0355099	4.04591	5.21197e-05	0.000175243	744895	60463	301	402	I9238_2_55_Xenotilapia_caudafasciata_Ectodini_pop1_LT
142	-0.142857	0.0359339	3.97555	7.02159e-05	0.000221734	726868	58851	345	460	I9178_1_89_Lamprologus_lemairii_Lamprologini_pop1_LT
143	-0.142857	0.0322453	4.43032	9.40926e-06	4.5424e-05	725612	60067	405	540	I9096_1_7_Lamprologous_ocellatus_Lamprologini_pop1_LT
144	-0.142429	0.040159	3.54662	0.000390203	0.000890682	722992	57268	286	381	I9094_1_5_Gnathochromis_pfefferi_Tropheini_pop1_LT
145	-0.142212	0.0315966	4.50088	6.76735e-06	3.509e-05	720504	58525	380	506	I9145_1_56_Neolamprologus_fasciatus_Lamprologini_pop1_LT
146	-0.142169	0.0307056	4.63006	3.65555e-06	2.32626e-05	725153	58143	356	474	I9133_1_44_Neolamprologus_falcicula_Lamprologini_pop1_LT
147	-0.141844	0.0435113	3.25993	0.00111439	0.00215689	683418	51793	242	322	I9244_2_61_Simochromis_diagramma_Tropheini_pop1_LT
148	-0.141748	0.0378219	3.74776	0.000178418	0.000459727	684976	50777	221	294	I9091_1_2_Benthochromis_melanoides_Benthochromini_pop1_LT
149	-0.141631	0.0371188	3.81561	0.000135849	0.000372919	719580	56529	300	399	I9238_2_55_Xenotilapia_caudafasciata_Ectodini_pop1_LT
150	-0.141542	0.0337839	4.18962	2.79417e-05	0.000111767	722673	58310	373	496	I9110_1_21_Neolamprologus_multifasciatus_Lamprologini_pop1_LT
151	-0.141494	0.0415665	3.40405	0.000663948	0.00138735	713582	56286	270	359	I9241_2_58_Melanochromis_auratus_Haplochromini_pop1_LT
152	-0.141361	0.0444334	3.18142	0.00146557	0.00274794	692380	53590	246	327	I9244_2_61_Simochromis_diagramma_Tropheini_pop1_LT
153	-0.141123	0.0356014	3.96397	7.37133e-05	0.000231042	691082	53404	283	376	I9205_2_22_Copadichromis_mloto_Haplochromini_pop1_LT
154	-0.141066	0.0386335	3.65138	0.00026083	0.000648216	749909	60596	274	364	I9208_2_25_Eretmodus_cyanostictus*_Eretmodini_pop1_LT
155	-0.141009	0.0327522	4.30534	1.66732e-05	7.14564e-05	711971	56504	332	441	I9214_2_31_Variabilichromis_moorii_Lamprologini_pop1_LT
156	-0.139814	0.0328648	4.25421	2.09789e-05	8.81113e-05	709065	56978	323	428	I9179_1_90_Lestradea_perspicax_Ectodini_pop1_LT
157	-0.139746	0.0387824	3.60333	0.000314165	0.000753734	733198	56738	237	314	I9226_2_43_Xenochromis_hecqui_Perissodini_pop1_LT
158	-0.139573	0.0411168	3.39455	0.000687417	0.00142224	709998	55078	262	347	I9255_2_72_Pseudosimochromis_curvifrons_Tropheini_pop1_LT
159	-0.13924	0.0347844	4.00296	6.25552e-05	0.000206876	749412	61621	340	450	I9262_2_79_Xenotilapia_spiloptera_Ectodini_pop1_LT
160	-0.139024	0.0304409	4.56703	4.94696e-06	2.95577e-05	742117	60221	353	467	I9181_1_92_Neolamprologus_leleupi_Lamprologini_pop1_LT
161	-0.137778	0.0281465	4.89502	9.82948e-07	7.7894e-06	729836	59188	388	512	I9112_1_23_Altolamprologus_calvus_Lamprologini_pop1_LT
162	-0.137566	0.0348071	3.95224	7.74217e-05	0.000237351	736056	59309	326	430	I9154_1_65_Julidochromis_regani_Lamprologini_pop1_LT
163	-0.136713	0.0386756	3.53486	0.000407988	0.000917512	719797	56588	281	370	I9119_1_30_Tropheus_duboisi*_Tropheini_pop1_LT
164	-0.136654	0.0353561	3.86507	0.000111058	0.000314719	722965	57962	338	445	I9178_1_89_Lamprologus_lemairii_Lamprologini_pop1_LT
165	-0.136164	0.0404558	3.36575	0.000763358	0.00154744	751534	60760	295	388	I9106_1_17_Interochromis_loocki_Tropheini_pop1_LT
166	-0.136161	0.0325297	4.18573	2.84246e-05	0.000112626	747095	62620	387	509	I9155_1_66_Lepidiolamprologus_meeli_Lamprologini_pop1_LT
167	-0.136095	0.0377993	3.60046	0.000317659	0.000753767	691443	53440	292	384	I9253_2_70_Haplochromis_nyereri_Haplochromini_pop1_LT
168	-0.136029	0.0391061	3.47847	0.000504277	0.00109173	695935	53558	235	309	I9254_2_71_Petrochromis_polyodon_Tropheini_pop1_LT
169	-0.135922	0.0344887	3.94106	8.11211e-05	0.000245114	731365	58780	356	468	I9130_1_41_Julidochromis_marlieri_Lamprologini_pop1_LT
170	-0.135329	0.0330949	4.08913	4.33002e-05	0.000154119	718634	57781	361	474	I9146_1_57_Neolamprologus_tetracanthus_Lamprologini_pop1_LT
171	-0.134238	0.033908	3.95889	7.52978e-05	0.00023426	758547	62092	287	376	I9268_2_85_Spathodus_erytrhodon_Eretmodini_pop1_LT
172	-0.13422	0.0348485	3.85154	0.000117379	0.000326485	744992	61815	358	469	I9113_1_24_Aulonocranus_dewindtii_Ectodini_pop1_LT
173	-0.134122	0.0296768	4.51943	6.20054e-06	3.29649e-05	729683	60235	439	575	I9166_1_77_Lamprologus_callipterus_Lamprologini_pop1_LT
174	-0.133256	0.0316263	4.21346	2.51492e-05	0.000101564	756484	62655	374	489	I9168_1_79_Neolamprologus_buescheri_Lamprologini_pop1_LT
175	-0.133098	0.0350126	3.80142	0.00014387	0.000384874	731470	59005	368	481	I9168_1_79_Neolamprologus_buescheri_Lamprologini_pop1_LT
176	-0.132979	0.0390014	3.40959	0.000650602	0.00136626	728645	58008	326	426	I9105_1_16_Grammatotria_lemairii_Ectodini_pop1_LT
177	-0.132641	0.031738	4.17925	2.9247e-05	0.000114801	717689	57743	376	491	I9145_1_56_Neolamprologus_fasciatus_Lamprologini_pop1_LT
178	-0.13253	0.0322298	4.11204	3.92178e-05	0.000144487	722198	58544	396	517	I9124_1_35_Altolamprologus_compressiceps_Lamprologini_pop1_LT
179	-0.132231	0.0338627	3.90493	9.42522e-05	0.000274902	682296	52993	315	411	I9122_1_33_Neolamprologus_savoryi_Lamprologini_pop1_LT
180	-0.131956	0.0412499	3.19893	0.00137939	0.00262146	724680	56978	273	356	I9216_2_33_Eretmodus_marksmithi_Eretmodini_pop1_LT
181	-0.130435	0.031776	4.10482	4.04633e-05	0.000147779	747275	62944	420	546	I9096_1_7_Lamprologous_ocellatus_Lamprologini_pop1_LT
182	-0.130238	0.0336271	3.873	0.000107502	0.000309253	725485	58260	384	499	I9112_1_23_Altolamprologus_calvus_Lamprologini_pop1_LT
183	-0.129987	0.0370245	3.51084	0.000446695	0.000997936	717441	57513	338	439	I9132_1_43_Microdontochromis_rotundiventralis_Ectodini_pop1_LT
184	-0.129771	0.0365296	3.55248	0.000381611	0.00088064	745880	60813	342	444	I9262_2_79_Xenotilapia_spiloptera_Ectodini_pop1_LT
185	-0.129663	0.0431637	3.00397	0.00266479	0.00460582	738683	58062	245	318	I9187_2_4_Triglachromis_otostigma_Limnochromini_pop1_LT
186	-0.129252	0.0387898	3.3321	0.000861926	0.00169957	724288	57118	320	415	I9105_1_16_Grammatotria_lemairii_Ectodini_pop1_LT
187	-0.128931	0.0362493	3.55678	0.000375425	0.000873405	744938	59899	277	359	I9216_2_33_Eretmodus_marksmithi_Eretmodini_pop1_LT
188	-0.127846	0.0360123	3.55006	0.000385138	0.000883924	684304	52384	249	322	I9244_2_61_Simochromis_diagramma_Tropheini_pop1_LT
189	-0.127479	0.0379547	3.35871	0.000783079	0.00156616	741009	59592	308	398	I9238_2_55_Xenotilapia_caudafasciata_Ectodini_pop1_LT
190	-0.127451	0.0364524	3.49636	0.000471645	0.00103712	716223	57073	356	460	I9146_1_57_Neolamprologus_tetracanthus_Lamprologini_pop1_LT
191	-0.127214	0.0357735	3.5561	0.000376396	0.000873405	712455	55801	271	350	I9255_2_72_Pseudosimochromis_curvifrons_Tropheini_pop1_LT
192	-0.127059	0.040676	3.12368	0.00178606	0.00326151	719562	57861	371	479	I9233_2_50_Telmatochromis_vittatus_Lamprologini_pop1_LT
193	-0.126761	0.0272171	4.65739	3.2025e-06	2.135e-05	727515	59994	403	520	I9100_1_11_Palaeolamprologus_toae_Lamprologini_pop1_LT
194	-0.126289	0.0349015	3.61843	0.000296398	0.000727996	715946	56908	339	437	I9132_1_43_Microdontochromis_rotundiventralis_Ectodini_pop1_LT
195	-0.126252	0.040102	3.14828	0.00164234	0.00303868	735794	57799	218	281	I9141_1_52_Haplotaxodon_microlepis_Perissodini_pop1_LT
196	-0.126031	0.0331263	3.80455	0.000142064	0.000384874	725577	58569	371	478	I9158_1_69_Neolamprologus_tretocephalus_Lamprologini_pop1_LT
197	-0.125	0.0409731	3.05078	0.00228248	0.00399435	715444	56195	280	360	I9264_2_81_Copadichromis_borleyi_Haplochromini_pop1_LT
198	-0.125	0.0317727	3.9342	8.34743e-05	0.000248647	725519	59400	392	504	I9180_1_91_Neolamprologus_caudopunctatus_Lamprologini_pop1_LT
199	-0.124538	0.035946	3.46457	0.000531072	0.00114385	727841	58147	355	456	I9157_1_68_Neolamprologus_furcifer_Lamprologini_pop1_LT
200	-0.124236	0.0354386	3.50567	0.000455454	0.0010083	750611	63786	430	552	I9096_1_7_Lamprologous_ocellatus_Lamprologini_pop1_LT
201	-0.123859	0.038804	3.19192	0.00141332	0.00266185	725527	59002	336	431	I9239_2_56_Pseudocrenilabrus_philander_Haplochromini_pop1_LT
202	-0.123077	0.0340985	3.60945	0.000306848	0.000740667	723494	59127	399	511	I9100_1_11_Palaeolamprologus_toae_Lamprologini_pop1_LT
203	-0.122473	0.0334593	3.66037	0.000251856	0.000629641	754148	62481	369	472	I9133_1_44_Neolamprologus_falcicula_Lamprologini_pop1_LT
204	-0.120773	0.0376696	3.20612	0.0013454	0.0025685	727810	58112	364	464	I9168_1_79_Neolamprologus_buescheri_Lamprologini_pop1_LT
205	-0.120669	0.0355467	3.39466	0.000687139	0.00142224	719213	57549	368	469	I9110_1_21_Neolamprologus_multifasciatus_Lamprologini_pop1_LT
206	-0.119287	0.0340306	3.50528	0.000456136	0.0010083	719215	57841	395	502	I9124_1_35_Altolamprologus_compressiceps_Lamprologini_pop1_LT
207	-0.119287	0.0293283	4.06728	4.75654e-05	0.000167878	736308	61081	395	502	I9145_1_56_Neolamprologus_fasciatus_Lamprologini_pop1_LT
208	-0.119126	0.029938	3.97908	6.91834e-05	0.000221734	751944	62532	403	512	I9112_1_23_Altolamprologus_calvus_Lamprologini_pop1_LT
209	-0.118899	0.0380121	3.12791	0.00176051	0.00322889	723852	57645	352	447	I9157_1_68_Neolamprologus_furcifer_Lamprologini_pop1_LT
210	-0.118644	0.0328452	3.61221	0.000303594	0.00073705	750589	61543	364	462	I9157_1_68_Neolamprologus_furcifer_Lamprologini_pop1_LT
211	-0.11833	0.0305075	3.87871	0.000105014	0.000304177	738103	60618	380	482	I9110_1_21_Neolamprologus_multifasciatus_Lamprologini_pop1_LT
212	-0.118194	0.0361499	3.26955	0.00107718	0.00209451	732308	59724	332	421	I9132_1_43_Microdontochromis_rotundiventralis_Ectodini_pop1_LT
213	-0.117717	0.0350773	3.35593	0.000790989	0.00157448	756639	62598	371	470	I9130_1_41_Julidochromis_marlieri_Lamprologini_pop1_LT
214	-0.117371	0.0348974	3.36332	0.00077012	0.00154761	752189	61688	376	476	I9168_1_79_Neolamprologus_buescheri_Lamprologini_pop1_LT
215	-0.117139	0.0325212	3.60194	0.000315851	0.000753734	722423	57620	358	453	I9162_1_73_Chalinochromis_bifrenatus_Lamprologini_pop1_LT
216	-0.117073	0.0323967	3.61374	0.00030181	0.000736977	726168	58510	362	458	I9162_1_73_Chalinochromis_bifrenatus_Lamprologini_pop1_LT
217	-0.116648	0.0327838	3.55809	0.000373556	0.000873405	722491	58547	390	493	I9150_1_61_Cardiopharynx_schoutedeni_Ectodini_pop1_LT
218	-0.116645	0.0360364	3.23686	0.00120854	0.00231774	723746	58675	337	426	I9179_1_90_Lestradea_perspicax_Ectodini_pop1_LT
219	-0.116223	0.0345421	3.36467	0.000766353	0.00154744	721835	57648	365	461	I9158_1_69_Neolamprologus_tretocephalus_Lamprologini_pop1_LT
220	-0.116044	0.0293789	3.94992	7.81762e-05	0.000237928	725623	59306	438	553	I9166_1_77_Lamprologus_callipterus_Lamprologini_pop1_LT
221	-0.115666	0.0349704	3.30755	0.000941164	0.00184714	731308	58428	302	381	I9241_2_58_Melanochromis_auratus_Haplochromini_pop1_LT
222	-0.115538	0.0375181	3.07952	0.00207334	0.00370555	722605	58203	333	420	I9239_2_56_Pseudocrenilabrus_philander_Haplochromini_pop1_LT
223	-0.112738	0.0374938	3.00684	0.00263977	0.00458141	701821	55165	303	380	I9253_2_70_Haplochromis_nyereri_Haplochromini_pop1_LT
224	-0.112693	0.0362598	3.10792	0.00188406	0.00339616	750021	62153	374	469	I9162_1_73_Chalinochromis_bifrenatus_Lamprologini_pop1_LT
225	-0.112335	0.0307946	3.64787	0.000264426	0.000653289	747295	61557	403	505	I9112_1_23_Altolamprologus_calvus_Lamprologini_pop1_LT
226	-0.112281	0.0367681	3.05375	0.00226	0.00397156	714311	55502	253	317	I9234_2_51_Petrochromis_famula*_Tropheini_pop1_LT
227	-0.11194	0.0372909	3.00181	0.00268376	0.00461959	726979	57848	357	447	I9130_1_41_Julidochromis_marlieri_Lamprologini_pop1_LT
[truncated: 18 more rows]

## Sheet: h1c4
permutation	dstat	dstatSD	Zscore	pval	padjust	total_sites	informative_sites	abba_sites	baba_sites	pop1
[truncated: 17 more rows]

[truncated: 13 more sheets: h2a1, h2a2, h2b1, h2b2, h2c1, h2c2, h2d1, h2d2, h3, h4a, h4b, h5a, h5b]
